# Supplementary material for: A draft genome provides hypotheses on drought tolerance in a keystone plant species in Western North America threatened by climate change
Source: Ecol Evol. 2021 Oct 19;11(21):15417–29. doi: 10.1002/ece3.8245 (PMC8571618; doi:10.1002/ece3.8245)
Supplement: Supplementary file 2 — File S1 [file ECE3-11-15417-s003.txt]

>Scaffold106379
ACGCCTTTCTTGGGCTACTTTCTATAATTTGACTTCGATCCTCTCGGTAATACCCCAATTAGACTTCCGCTGCTACATTAAGAATTTGGGGGTGTTACATGTGTTGTTGTATGGGGCCATATTATAATATGCACAACAACAAAATTAGCATCATGCCAATATGTTATTATAAATACTCCCTTTTATAATTGGTTTTGGTCATAAACCAAACATATCCCATTTTTGTTTTTTGTGTGCAAATTTTACTCCACCTAAATGCACATATATGGGATATAGAAGATGGATAATTCCTTCAGTAGAAGAGAAGTAGCTGCAAATTCAGAATGAATTATCATATTCTGTTGATCCTCCAAAGAAATTTTTTTCTGAATTAATTATTCAATGGATAATCTAATAGCCATAAATAAACATTGGCCAAAAACAAAATTTCAGCTACTCATGCTCTAATTAGAAGTTGTCCCTCAAGGACACTATTTTATTATGACATGCCTCAAGCATGGTAGACAAATCGATTCCAAATAAAATCCTTGATGAAAAATATGGAGCATGAAAACAAGATGGTTGTTCGAGGTATAAAAGACCCCATGATAGTCTCATAAAGAAACACTACACATTAAGGTTCCAAAGAACCTCAGATAGCTAATGAGATCTCAGTAAATTCTATCTTGTTTTGAATTATTATGGAATCGACACAAAACGACGTCGATAAATTTGTCTACATACAATATATTGCTTTCTATTATGCATGATGAAGATCAAATATCAATTAATATCCAAATGTGCATTCAACGAAATGATTGGCCAACATAAAAGGACTTAGTATCTTGCAAATACTAAAAGTCTTGAAACGTGAAGTTCGTACACGTCAATGTGTAAAATATATTGGATATAAATCGGTTTTTGTGCTAAACCGAAATAAGAGCTCTAAAGTTATGTGTTTTAATACTTGAATTGTGAAATAAATAAATTCACAAAACAATAAGTTGATTATTGAGAAAAAAAATTATCTCGAGGTGGATGTAAATATCTTATTGATATTTTATGAAATAAGTATCTATTTTTCCTTAAAATTGGGTTTATTAGAGCTCTCGTATTCTATGAAGGATATGTAATGTTTCAAGCATGGCTTACAAATTCAACTTCTAGATACGATTAATAAAGTTCTCAATAACTTTATTTGATAAAGTTGAATGAATCCGTATATGGATCAAAATGATTTTGGACGCATATTATATAAATTGCTTTTGCACATGTCTCAACGAAATAATTGGTCCTCAAGTACCATACATAAGTACAATTGAGGTTTGGATGCTAATTTTGTAATTAATATGCGTCACGAGAGTGTATTTTTCTCTTTTAATATTTGTACATGCATTGTATACTTTCCAACCAATTGATTTGATATTGGGTTGGAAGCTACACATATATTTTGTCATTTTTTGCAGGACTTGTTCGTAACATCATCAATTTGATGGACTTCATTGTAAAGTTGTTTCCAACAAAAGTATACGAGTAACTCGTTTAGAAGATTAGCATGCGATGCTTGAAATATATACATTAAATTGAGGAGGAGAAGCATTATACGCATTGCACTCTTTTCCTTCATCAAGTTTTTTTTTATCCCATTGGGTTTTTCTTGATAAGGTTTTTGATGATGCAGTCTATGAAGTATAATGAACGATGAATATCCAATGAGGAGTATTGTAAAATATTATGGGCTTATGGGCTTATGTCTATTCATCCTAATCTTGATTAACAAGTTAGGGTTTTTCTATGCCTTATAAATACCTCCTATTGTAATATTATGAATACATACCAATAATAAGAATTCTCTTCCTCTCTCATTCTTGTGTTCTTGTTGATTACATTTACAACAGTGGACACATAATCTTATAGTTAAACTAATAACTTGGCAATGCATTAACTATAGGTATGTGTGTAGTTACTTGAGGTTGTTAGTTAGTTATTTTTTGCTTCCATGTTTTATAAACAAAGTGGTGTTATTTGAAAACAATGGGTGGCTAGAAATCTTTAAGAGAATCCCAAATAGAATGTTTAGAAGAAAATGACTTTTTTGCATATTTTTTTTAGAAATTAAAATGACAAGTAGCCCCATCAGTAGTCGGCAACGCAATGTCCTTCGTATGGCCGAGATTATGAATTCACTTGTTAGTGTCTTTAATGTAGTATTCACGACTTGGTTTCGTTTATCATTGATGCGTGTAAGTATAAAAAGGCCTCTCATAAAAAGTAAGGAACAAAAAAGGCCCGAGAGAATGATTTGGTTAAATAGGCTAACAAAAGAATCAGACATCATTTGTTTAGAGTTTAGGGTTTAGGGTTTTGTCAGTCAACTTCGGATGGACATAAGTACATTTGTAACATTGTGCGAGATGGTAAGAGACATTGGAGGTTTAAAATGTACAAAAAACATGATATTAGAAGAAATAGTCGTTGTTTTCTTATATGTATTGGCTCATCACAAAACTAATAGACCGATTAGCTTACCTTTTTAAAGAAGTGGAGAAACTATAAGTTGACAATTTAATCAATGTCTTTTTGGCATCTTAAAATTCCACGAGGAATTGCTTCAAAAGCCACAAACTATTACAAAAGATCGTGAAAGCAATCACTGGGTATCTTTTAAGGTAACTTTTGTTTGATTTAATAAAAACTATAGTATAGTTCATGTACAATATTAATCCTGTTCATTATTAATTAATGAATATGAAAATTAAAGGGTCGTCTAGGTGCTTTAGACGGGACTTCAATTAGAGTCACACCTCCATCCGATAAGAAACCAAGGTATCGGACTAGAAAATCAAACATAGCAACAAATGTGTTAGGTGTTTGTTGTCCAAACATGCAATTCATAGGGAGTATATGTTTTACCCGGTTGGGTGGGCTCGGCGCATGATGGTCGTGCGTTAAGGGATGCCATAAATAGGGACGATGGCCTAAAAATTCCTAAAGGTATAATTGTCACAACATCCTTATCTTTTTCTATGTTTTTAGCGTGCACTAAGACTAATATAGTATTGTTCAAGTTTAAAGGTTGTTATTATCTGGTGGATGTTGGATATTGCAATGGGATGCCTTTGGGATTTTGATATTTTATTTTTGAAATCTTATTATGAACCATTATATGTCTGATATTTTGTTGTGTTTTTTGATATTTGTATTTGCTCTCAGTCATTCACATGTCCTAGAATGATAAACCAAACATAATTTATTGTGATGACTTTCAAATCCATAAGAAACAGAGTATTTGAAGTGATCAAATCTAATCCTAACCCCCNNNNNNNNNNNNNNNNNNNNNNNNNNNNNNNNNNNNNNNNNNNNNNNNNCCCCCATCTACTAATCCTATCGCAACAGCAAACCCTGCGTTCAAACCAAATGGCCCCTTAAAATTTTGTACAATGCTTGATATAAACATACTGTTTTGGACATGTCCCAAAACAGGGAAACAAAACCAACTTAATCAAGTATCCGATATCAGACAAAACAAGGGTCTATATCGGATAAAACTAAAACTGTTACTCTTTTTGCAGATCTTCATTCTGCATATATTCTTCACTTGATAAGACAAGCATTCCATGTCATATTCATTCCAATTCACCTTATTTTGCACCTAAAACCATCTAGCTACATTTCCAAATCTCTTTTCCACCAAAACCATTCAACCTGCCACCACAATGGTTAAAGTAGAACAAGAGTTTGGCTTCACTAGGCACCCATAACCTCTCCACTGCAAGGGCTATACCAATTGTGCTACATTTCCATCTACTACAATGGCTTCACACAACTGGGAACACACACCTTAAAGAGTTGCACAACAAAGATTTACATATATTATAAACAGGAAACAAGCATACATATTACACATGTATGTGTTTATTATATTACAATAATAAACATGAAAAGCAAACTATAAAAGATAAACCATATATTGGACCACACACATATTCGCCTGCAGGCACTTGCACACCAAATGGCCCCTTAAAGAGTTGCACAACAAAGATTTACATATATTATAAACAGGAAACAAGCATACATATTACACATGTATGTGTTTATTATATTACAATAATAAACATGAAAAGCAAACTATAAAAGATAAACCATATATTGGACCACACACATATTCGCCTGCAGGCACTTGCACACCAATTCACAAGGGACATGAGACCACATCCCGTTTTATTTTTATCACACAACTTAGGAAACGAAGATAGATATCAGTGATACGTAACTTGTACATATCCTGTATGCCAATAGAACCATCGGCTGCATTTAACGACGGAAGCTTCGGACAGCACGTGGTTCCTCTCCTTCAACTGCATTAAGTTTGACCAACGTATAGACTCCAGCTCCAGCAAGGGCACCAAGTGTTGGTGCCAACAGGTAGATCCATATCACCGTGTAGTTCCCTGCTGCAACTGCCGGACCTAATGTACGCACTGGATTCATTGAACCACCACTTGATGGGCCAGCAACAAGAATGTTGAGCATAACAGTAGCTCCAACTGCAATTCCCGCCAATTCTCCCACCTGAATATAGACAACGTCCACCATTGAGATTGGGTTTCTAAAGATTTAAAAGAAATAAAAAGAAGGAAAATGAATCATAGGTTATACTTACAGCACGAGTATCTGTAGCAACGGCTGTGACAACGAAGAGGAGATTAAAGGTAATGAGGAATTCAAGGGCAAACGCTTGGCCAGTGCTAACAGTAGGGACAGTGACACCACCAGACATAAAGGGGTGGAAGACGCCTTTGAGCGCAAATGAAGCACATATGGAGGCCGATACTTGTGCTAAGATGTATGCGGGGACTTGTGCCCATGGAAAATGACGTAGTGCTGCAAATGCAATAGTAAGAGATGGATTCAAATGGGCTCCTGAGATATGACCTGTCGACAATATAATTATCATCACTGCCAGCCCTGCACATGCTGCATTTCCAATCAGTGTCTCCGAGTTTGCGTACTTTTGGTTCACTATTGGCCCCGCTGTTGCTGCGAATATCAGTATAAACGTTCCCACAAATTCCGCTCCCAACTGCATATAGTGGATAAAAGTTTGCTCATTTGACCCATATATGAGTGGTTAGGAAGATACTAACACGATGAACTCAAATTCAAATCAACTACATTGATGTTTGGTTTTGGTCTGAGATCAAATAAACTTTTTACGTGCTCGCTTTAGGAGGGAGAGAAGATGGATCAACTCATATATCAACATCAATTCATTTTAGATCATTGGGTGATATGTCATATCTTTGATGGTGTTAACATGATTCGGTTACATATCATGATCAAATAGAAAAATTTAAGTCTTAGTCAAATAGTTTCTCTTTGACAATGAAGCAATGTTGCTACTTTAACATGTTTTTTATCGGACAAAAAACCAATAATTTATAAGGGCTAAACTGATTTTACTTCTACTACAATGCGGTGTTTTGAAATTTGTTTTAAAAATTATAATGTTTTCTATTTAAAATATTGGATTCTTGTCAATTGTAACATAACATGTTTTACTTTGCTATTGTCAGTAAAACAATAAAAATAATTTTAAAAATCAACATGAAATAGGCGTACAATGTTATTGTCCTCACTTTCTTATACTGTGTCCAATAGTTTAAGAAAGTAAATGGACGAATAAGTATATTTTTTCAAAAGCTCACAAGAACAAAATGAACAAAATAATATACTACTGGTAATATACTCATTCATTCTCAAAATAAATATTCACTTTGTAAATGCACAAAGTTTTAAAAGAAATTACACTAATTACACTCTTCATCGAATATCATACGTACCCACTTAAATTTAGTTTTGATGATTGAAATATAAAGTGAACACTTGCATCCTAAAATAATACTACTCCTTCCGTCCCAAAATTACCAAAATTATAGTTCTCAACTTTGACTATAATTATTTTTGTTTGTGTTACACAATACTCGATGAAAATTATACCAATGAAAATGCATTTAAAACTCAATCCATTCATATATTTTGGATAAAGTATTATGTAATACAAACAAAAATAATTAAAATAAAAGTTAAAAAATAAATATGGAAAAAGTTAAACAGCTACCATAATTTTGAGGAGGAGGGTGTAGTATATAATATGTACGCTTAAACGGTGGGAGTGCTATGGTTAGTTTACACTACCCAAAGTTACTTAAAGTCAACACATAATTAAAAGAGTAAATTGCAAAAGTAGTCCTTGTAGTATGCTCAAATTGCAATCTTAGTTTTTATTTTTTCGAAAGTGCAAGTGTCGTCCCTGTGAGAAATCTTTGATGCAAAAATACTTCCTGCCTCAAAGTAAGTGAAATGACTAAAATGCTCTTGCCTTTGCTGAGACTTAATTTGGGGCATTTTAGTCAGTTCACTACGCCTGCATTTTAAAGAAGATAAGGACTGCGTCTGCAATCTGAACATAGTACGGGGACTATTTTTGCAATTTACTGTAATTAAAAAATGCAAAAAACTGGAGGTGTACGGTGTACCTTTCGAGTGAGAGATATATCCGGCGAAGGGAAATCAGTAAAACAAGAATGCGACGCGCCCCACGACGGCGCGTGAACCGGCAAACACATGCACCGCGGCATTGACTTCCGTTCATAAGACAATGAGTCAACTCTTGATGCCGGAAACAACGGCAGCGGCGTTCCTGGCGTCGCCGGAGCTGAGGCCGGTGGTGTTTGTCCATCACCACCACTTTCCATTAATAGTAATACTTTTTT
>Scaffold107293
TATCGGGACATCTTCAACACAATCCGACAAACGAAGAAAGTCATCGGAGGGGGGGGGGGACTATGAGTCAGGTAGCATCGATCCAAATAATGTCATCCCAGATTTGAATGAGGACTCAACCCCCACACGTTCAAGAAAAGGGAAAAAAAAGTTGATGAAGTGTCGTCACAGACGGATACTCTTATTGAGTCAGTCAACTTACATTTTAAAGAGAAGAACAAAATAATTTCGGATATGGCACAAAAGCACACGGAACTTTTGCAGATGCAAATGGAAGAAGCTAAAGAAAGGAAGGAGCATCGAGACTTGAATTTCTACATGAATTCGCATGACCATATCCAAGATCCTACCATGTTGGAATTTATCAAGAACAAAAAACGTCAACTCGCAGCAAAATGGGGTTGGCCATGTAATTTCTAGATGGGTATTAGTTGTAGTTTTATGTCGTATTTTTTATGTCGTATTTTTTTCTTCATGTAATGGACTTTTATTTTCGTATTAATAAAATTGTATGTTTTTATTATAAATTGTTTAGTTTAAATATTAAAAAGAAAAAAAAAATGGGAGGTATGAGATTTTATGGCTGTCAATGATTTTAGTTGGGAGATATGAGATTTTATGGGTATGAATTGGCTGAAGATTATTGATGAAATTTATGAGGTATATCTCTGAACCATGACTCCTTGTAGCCTTACGATGACCTGACACATATATTATAGATTCCATATATGATTTGCAAAACTTACGAGGCATGTGAGTCACAATCACACAATTCCAAATATAGTCCATCTAACCTTGTTCCACTCGACACGTGTGTGGCGATTATCTGTCCAGCAACTACGACTTTCTATTTTTATGGGCAGGTTAGCCGCCCAAAGCTACACGTCGCTGTCAATGTCGCAGTAATCAACGCACCTCACTACCATTATTATGAGTTGGACGGTATTATATCATGAATAAAAAATTGACAAACACATTTTTTATTCACACAATACCTACTACTTCATATCATTTCATACTATATAAACGACCACTCTACACCCTCACTCTCACCAAAACACAACAACCAATTATAACAAACTTACTACATTCGTAAGAGTTTTCTAGCAAAAAATAATAATAATGGAGGGAAAAGAAGAGGATGTTAGATTGGGAGCTAACAAGTTCCGCGAACACCAGCCCATTGGGACCGCGGCTCAGGTCCAAGATAAGGATTACCAAGAGCCACCACCAGCTCCGTTGTTTGATTCATCGGAGCTGGCTTCGTGGTCTTTTTGGAGAGCCGGGATTGCTGAGTTTATTGCTACCTTTTTGTTTTTGTATATTACTGTTTTGACGGTTATGGGAGTTGTTAAGTCGCCTACGAAATGTGGCACGGTTGGTATCCAAGGTATCGCGTGGGCTTTTGGTGGTATGATCTTTGCACTCGTTTATTGCACAGCCGGAATATCAGGTACGTACCTTGAATAACAACATTTATAATGTTATAGACATATAGTAACGATTGTTGCATAAGAAACTATATTAAATGGGTCACGCCTAGTAAGATATAACAAAATCATGCATGTTGACTTTATAGACTCCGATCCATTATACTATAACACAATGCAACATATTAGTAATATTCTACTCGCTAGTTGTTTATATGGGTTAACTAATTGGGTAAATTTGTAGGTGGACACATCAATCCGGCTGTGACATTTGGGTTATTTCTAGCAAGAAAGTTGTCGTTGACCAGGGCGTTATACTACATTGTAATGCAATGTCTTGGTGCGATTGCTGGAGCAGGGGTCGTTAGAGGGTTCGAAGGTGGTACCACTTACAAACTAAATGGTGGTGGTGCAAACACAATCGCACATGGTTACACCAAGGGCAGTGGTCTTGGTGCTGAAATTGTTGGCACATTTGTCCTAGTTTACACCGTTTTCTCAGCCACTGATGCCAAACGTAGTGCCCGTGACTCTCACGTCCCAGTACGTTCATTCCCCGCTCTATAATACTATTAAGTAGTAATTTTTAACATCATTATAAAAAAGATGACCTAAGCGTATGTTTTGTTTGATTTTTCAGATATTGGCACCATTACCTATTGGGTTCGCTGTATTTTTGGTACACTTGGCGACTATTCCTATCACCGGAACTGGTATTAACCCGGCTAGGAGTTTGGGAGCTGCCATTATTTACAACAAGGACCACGCATGGGATGATCACGTAAGTCTTTTACCTACCACGTATTATTTTACTTTTTTATAGTTGTATAATATTTGACTTTTTTATGTATTACGTATGCAGTGGGTGTTTTGGGTAGGGCCATTCGTTGGTGCAGCACTAG
>Scaffold108329
AATGGGGCATTACCCAACAATTTGGGGGGAAAGGGAATGCATTGCTTTGCATTCCCTTTGCATTCCTCAACAATTGAACCAAGCGGCCCCTTAGTGTTAATATAATGTTGAGATAGTGATTGTTTATTACTATTGCATTGTTCTCATAGTATACTTGTTTTAGAATATAGACTAGAATGCCTTATTCCTAGTAAGGTTCTTTATATCTGAGGAATGCGTGGGGGATGTCCCATGGCATTATGATCTTAATAGTAAATTTTGTGAGTATATATATATATATANNNNNNNNNNNNNNNNNNNNNNNNNNNNNNNNNNNNNNNNNNNNNNNNNNNNNNNNNNNNNNNNNNNNNNNNNNNNNNNNNNNNNNNNNNNNNNNNNNNNNNNNNNNNNNNNNNNNNNNNNNNNNNNNNNNNNNNNNNNNNNNNNNNNNNNNNNNNNNNNNNNNNNNNNNNNNNNNNNNNNNNNNNNNNNNNNNNNNNNNNNNNNNNNNNNNNNNNNNNNNNNNNNNNNNNNNNNNNNNNNNNNAAAGAATATAGCAAAATGAAATGAAGCTAACACATTAGGGTGCACGAGTGAAGTTGTGAAGATGATTAGACAGTTTTTCTAAATTTCAGTTTCCTTCGTCTCAGATTTTTGCATAAATCACAGGCACACGGGAGAACCACATATCTCACCTTTTCATAAAGGATTAACTTGAAAGTTTCATTGAATGTGCTATCAGGCTTATATACGTTACAATGACTTAAAATTTTAAACATTTAATTACGCTCTTATGGACTTCGTACAGATGAGGTGTTCTTACAGTTAGGAAGTCACCTGATCCAACCAAGCTTGGACTTCTATATCTATCCCATCTATAACAATTAACAAGCCTTCTACTCGTCAAGTAAATCATTATTCCTACAGCTTGAAAATAAGGTAGAAAATGGGCAGGTTCTGGTTAAAGCGGGTTCTGGTTAAAACATAACATTTTTGTGCAGGTTGACTGAAAACATTTTACTGTCAGAATCTTTTAATTTTCTTATAAACAATTAGCGTGTCAAATATTAGTTCAAAACATGTGTGATTTTAAAATATAATATGGATTAAAAGTACACCAAGTGATTTTGAGTCTGTTTGATTGATCCATTTGACGCGTTTCTTTTTGTATACCAAAACACATGTGGTTGTAAACCGTAACCAACAGGGAAATTGTTTATGAGAAAACAAACTAGGATGCTTTCAAAGCATAAAATTTCATATATCACAACCTTGAACACAAACATACACGATTACATGTACATAAATTCATACTTGCTATGAACAATACAATAACCAACCAAACCACGTAACACACTTCCATTGACCTACATCTACCCTTTCAAACGATCACCGCTTCCAAGGGACATGCAATCAAATCCCATTTTATTAGTACTATAGGCAGCTGTTTTGTATCGTGTATATACCCTGCATATTCCAATAGCTCACCTGGCACCAGCTAACGACGGAAGCTTCTGACTTCACGTGGTTGCTCTCCCTCTCCTTGAAGTTTAACCAATGTGTAGACTCCAGCTCCAACAAGTGCTCCAAGTGTCGGTGCCAAAAAGTATATCCAAATCACAGTGTAATTCCCTGCTGCAACTGCTGGACCTAGTGTACGAACCGGATTCATTGAAGCACCACTCGATGGGCCAGCAATAAGAATATTTAGCATAACAGTAGCTCCAACTGCAATACCTGCCAATTCGCCCACCTGAATATAAACACATGCACCCATGAGAATGGGTTTCTAAAGATTTATTTTTTTTTAAAAAAAAAAAGGGAAAATAAAGACATATGTGGTTGGTTATACGTACAGCACGCGTATCAGTAGCAACGGCTGTAACAACGAAGAGGAGATTAAAGGTGATAAGGAACTCAAGGGCAAACGCT
>Scaffold1231022
AATTCTTTTCTTTCTTGCTAGACTTAACCCTGTACTTTTTTTGGAGATGTTTTTTATTTTCTGTATACGATTTATATTGAGACTGCCTATGCACATGTTGAATCTTGTTCAAACCCAAAAAAAAGTATTTATACTATTTATTCTATACCTATTTTGTCTTGCAAAACAAAAATAGCGTATTCCTATGATAAGAAAGAAACAGATAAGATAAGAAGATATGACATGCTTACAGGAACGTGAGAGTCTCGCGCACTTCTCTTAGGATCAGTAGCAGAGAAGACGGTGTAGACAAGGACAAAAGTGCCAATAATTTCGGCACCTAGTCCAGTGCCCTTGTTGTAACCATCTGCCAAAGTGTTGGCCCCACCACCATACCTATTGTAGTAGGAACTTTGGAAAGCTTTGACTAAACCAACACCACAGATTGCACCCAAACATTGTGCTAGCATGTACATTACTGCTCTAATTAATGACACCTTCCTTGCCAAAA
>Scaffold128070
AAATATTATCGTGTATGACTAGATTCGAACTCGGGTTCGAGGGATTGCACACTTTACGTATGAATGACTAACGTAAATAATTAATATATATAATAGTTATTTATTTTAATTATTTGGACACGAAATGATTCATAACGGACGTTAAGTAATTAACCGAATTGACTAACGGTCGTTAAGTTAATAGTTAAAGGAGGATTGGAAGGATCTAGAAACCCATCTATGGGTAAGGCCGGTTGGGTTTATGGGTTTCCAACCCTTGATCGACCCATGTAATGTCTTGTGCTCCAAGATAGGTTTTGCCTATAAATACCAAGGCATAAGGCTTAGGGTTTTGACTAGTGCATTGTTTTAACAACCCTAAAATTCTCTTCCCTTTTTCCTTAGCAATACCGATCGGATCCATCCTCAAGGTTGGATCGATTTTGTGTTTCAAGTAACAAAGTTAGTTTGGTTTCTTGTGTCCAATTGCTAGCACCATTCGTTAGCCGATTAATAGTACGTGTGTACGAGAACTCGTTAATATCTTACTTTAGATATTAATCTTGGATTGTGGAACAAAAAAGGTAAGGGGTTCCACGTTAATCCGTTTGGTTGTTCAAGTGAAGGAGAAAGAAGATTTGATCTTTGTTTAGCTAAGATCTTAAAAGTACGTTTCTTATTTAATATTCGGTAATACTTTTATATGTTAAATTAGATTCTTGCTTCCGCTATTACGTGCTTTGATGTTTATTTATTTATTTGAATGTCAAGATATCTAAATTCCAACACAGATCATAGTCTTTGTGGACGATATGTGCTTAAGATAGCACTGATAAGCCTTTGTGGATATAATATCCTTTGTGGTGAAATTCATACTCGAGTAGCACTAGCATATGCCTTTGTGAAAATGATAACCTTTGTGGATGTGCTTAGGTCCTTTGTGGACGTGTATTTGCATGGTGCTTGAAAACAAGTGTTAAAACTTGACATACGAAGCAAAGACTAGACTATGCGTTATTGTTGCTAAGCGTTTAACTTCTTTGTTCAATCAATGACACAAACATGATTGAAACTGACAACAAGCACTTCATATAAAAGAGAAAAAACTTGCAACAACAAATACAAAATAAGCCCACAAACACTTAATTGAGGGCCAACCACACTCATCCATTTAAAATCGGATGACTATTATGGAAAGGAAAAAAACAAAGAAAACCACCTAAATACATACATACATACACCTTGAAACCACAAGAGTCGTTTAATTAGCTCTTCATTTGTTCTTGAAAGGTATGGCTCTGATGACGACTGTATGGTACAATGCTGCTAGTGCTGCACCAACGAATGGCCCTACCCAAAACACCCACTGCATACGTAATACAAAAAAAAAAGTCAAATATTATACAACTATAAAAAAAGTAAAATAATACGTAGTAGGTAAAAGACTTACGTGATCATCCCATGCGTGGTCCTTGTTGTAAATAATGGCAGCTCCCAAACTCCTAGCCGGGTTAATACCAGTTCCGGTGATAGGAATAGTCGCCAAGTGTACCAAAAATACAGCGAACCCAATAGGTAATGGTGCCAATATCTGAAAAATCAAACAAAACATACGCTTAGGTCATCTTTTTTTTAATGATGTTAAAAATTACTACTTAATAGTATTATAGAGCGGGGAATGAACGTACTGGGACGTGAGAGTCACGGGCACTACGTTTGGCATCAGTGGCTGAGAAAACGGTGTAAACTAGGACAAATGTGCCAACAATTTCAGCACCAAGACCACTGCCCTTGGTGTAACCATGTGCGATTGTGTTTGCACCACCACCATTTAGTTTGTAAGTGGTACCACCTTCGAACCCTCTAACAACCCCTGCTCCAGCAATCGCACCAAGACATTGCATAACAATGTAGTATAACGCCCTGGTCAACGACAACTTTCTTGCTAGAAATAACCCAAATGTCACAGCCGGATTGATGTGTCCACCTACAAATTTACCCAATTAGTTAACCCATATAAACAACTAGCTAGTAGAATATTACTAATATGTTGCAGTGTGTTATAGTATAATGGATCGGAGTCTATAAAGTCAACATGATTTTGTTATATCTTACTAGGCGTGACCCATTAATATAGTTTCTTATGCAACGATCGTTGTACTATATGTCTATAACATTATAAATGTTGTTATTCAAGATACGTACCTGATATTCCGGCTGTGCAATAAACGAGTGCAAAGATCATACCACCAAAAGCCCACGCGATACCTTGGATACCAACCGTGCCACATTTCGTAGGCGACTTAACAACTCCCATAACCGTCAAAACAGTAATATACAAAAACAAAAAGGTAGCAATAAACTCAGCAATCCCGGCTCTCCAAAAAGACCACGAAGCCAGCTCCGATGAATCAAACAACGGAGCTGGTGGTGGCTCTTGGTAATCCTTATCTTGGACCTGAGCCGCGGTCCCAATGGGCTGGTGTTCGCGGAACTTGTTAGCTCCCAATCTAACATCCTCTTCTTTTCCCTCCATTATTATTATTTTTTGCTAGAAAACTCTTACGAATGTAGTAAGTTTGTTATAATTAGTTGTTGTGTTGTGGTGAGAGTGAGGGTGTAGAGTGGTCGTTTATATAGTATGAAATGATATGAAGTAGTAGTTATTGTGTGAATAAAAAATGTGTTTGTCAATTTTTTATTCATGATATAATACCGTCCAACTCATAATAATGGAAGTGAGGTTCGTTGATTACTGCGACATTGACAGCGACGTGTAGCTTTGGGCGGCTAACCTGCCCATAAAAATAGAAAGTCGTAGTGGCTGGACAGATAATGGCCACACACGTGTCGATAGGAACAAGGTTAGATGGACTATATTTGGAATTGTGTGATTGTGACTCACATGCCTCGTAAGTTTTATGGAATCTATTATATATGTGTCAGGTCATCGTAACTTGGATGGCTTTCCCTTGTTACCAAAGAAAAAAAAAAGAAAGAAGAAACATGTGGTAGCATTTATGTATTCAGTTTTAGTAATGTAGTTCGATGCAGGCTCGTTCATAATTAATTTTCAATGACTCAAAGTTGATTACTACAAGCTCATTCAAGTTCAAGGTTGGAACTTGGAAGATGTATTAAGATTTGTTGATTAGTTATTTATGGTTTTAAATTTGAACTTCAATTCAATACAAATGCGAGCTAGCTAGGGCCAAGTATAACCACGTTCAATACATGAATAACGAGTGTTGCTTCCCGAAATAACCCCGGCAAATGTGTGTATTAGTGTTTAGATATGTACATATACAAGCAAAGCACGTATGTGTGAGCGTAAGGATAGCGAAATCGTGATAAGATATAAGGATAAAAGTATAAAAGCGTGTATTGTCAGTAAGTACATAAAAACATAAAACTGCAAGTGCTTATAAGGAAAATGTAAACATATACAAGTCTCTATATATAAAAAGGGTGCAACTGATAAAGATACAAAAGTATATCTAAGCATATACGCTTGAAAACACGTTAACACTAGAGAATTAAAGCATATAGAAAAAAATTATGCGACAAAAGCACTTGGTCGTAGTCATTCAAAATATATGTGAGAAGCCATTCACAATAAATGTAAAGATTTTTTTTTTGTAAAAAGTTATCCCGATAAAAGTATTATATTAAGAATAAATTTAAATACATAAGATGCACATCTCAGCCAGTGGCGGAGCCAGAAAATTTGGTCAAGGGGGCAACCAATCAACGGTGTTTGAGACATGTCTTTTTGGTATAAGTAGAAAAATAAATCTGGTCGAGTCGGGTCGAATTTTGGTTAAATTTTATGTTGAAATATGTCATATTTTACTCTACTTCAATAAATTAATACTACGAGCTATAATAGGATCTATAGAATGTGACCCAATTAAATGTTGTATAGAACAACGTACCACGAACGCGGAAACTTTGGCGGTATTTTATGTTCAAGGATACATTATGAATAGATAGTATTTAAATCAAAAACTTAACGAAGATGAAAAATGAAAGGGTAAATTTTGTAGGTTTACTAAAGTATATAAACTTATAAACTAATACAAATAATAGGCAATTACTCCGTATTAAAGACGCATAAATAATAGTAATGGATATATGATTTCATTTAATATTTGTATTCCCCAATCACCAGTACCCACTACGGCACTACCCATCTTCCCCAAAAGAATATTGTCTTCCCCTTCTTCACAAGAAAATAGCAGATTTTTTATTTTTTACAAAAACAAACCATATATGCTTATGGTTATGGGCAAAAGATGTCTTTTTAGCACCAAGAGTGTTGGTCTCTTCTTCACGATGAGGGCACGCGAGATTCTAGGTCGAGGGCACTCTAAATTTCTTCTACCAAATGTAGTATTTTTCCTACTGATTTTGTCTTTCGACGAGAACATGGTTGGGGGCATTTCCCCCCACTCCTCTCAACATGGCTCCGCCCCTAATCTCAGCCCGTTACATAGTCGAAAACAAACGCACCTTTCATGCTTCAAATCATACATATCATAAAAATGACACCCAAACTTATGAACCTACTATTAAAAAAAAAACCACTAACGACAATATTACACTTGACTCACGGTGACACCAAAATAACCCTATCGCTAAACATGACCTCGAAGAGTGATATCTTACGCGTTACAGAATACCAATTGCTGTTCGGTTAATCCAAAATCATCATTCTTGTAACCATCATAAATATCATAATCTTCATCCTCAAGTAGACTGGCATCAAGAACTTTACAAGACTATGGGCATGTACATAGTCTTCTCTGTATTGTTGTACAATTCTTGTTTCTTATATATATTTTCAACTTTGCATAAATAAAAAAAAAAGTAGACTGGCATCGTTTGCCCCACCACCAGCTCGATTCGATAAAGAAGCCATGAATCGAGTCGAATCTAGTCGTTTCATCATATACCTCTTCAACTTCACTATCCGAATTTCCTTCTTGATCACCCATTGAAGTAATAGGCATAGATGCAGATTCCAAAGTCACCCCTTTTCAATGTTAGGAGGCTAATCACACGACCTAATAGTCCTATTTTCGGTCGTTTGTTTACCCTTTTGCCCATTGCCATCTACACGACTCACCTCTTGTGCTCTTTGTTTCGCATAGGATTGTAAAGTTCTTGTGGTCTTGGTCGATAAGGTAATGATCTTTTAGATACTTTTTGTTGTTTAGAGTTCAAAACACTTACGGATATGATCAAATTTGCTAAACTTTGATAGATATACTCACTAGAATATACGAGGTCTCGACTCTGAATCTTGCTTGGTGCAATAAACCTAAAGTGGCCATACAAACATACTCTAGAAAGGAATGTTCTGTCTTAGCCCGTATAATACTCGACTCACGTGAATCAACCGCGTCGCATTTCATTAAGAAGAAATAAACTTACAACGACAATACAAAATAAGCCCACAAACACTTTAATGAGAGCTCAAACACACTCATCCATTTAAAATCGGATGATTATTATAGAAAGAAAAAAAGCAAAGGAAAGCACTACCACCTAACTACATGCATACATTTTGAAAAACAAAAGAACGGATTTAACTAGCTCTTCATTTGTTCTTGAAAGGTATGGCTCTGATGACGACTGTATGGTACAATGCTGCTAGTGCTGCACCAATGAATGGTCCTACCCAAAAAACCCACTGCATACATAACACACAAAAAACAAATTTTTAACAACAAAAATATTATTTAAACATTTATATTATGAAATTGGCATTTTAAGTATTTTATCAGTGTAGGTAAAAGGCTTACGTGATCATCCCATGCGTGGTCCTTGTTGTAAATAATGGCAGCTCCCAAACTCCTAGCCGGGTTAATTCCAGTTCCAGTAATAGGAATAGTCGCCAAGTGCACCAAAAATACCGCGAATCCAATTGGTAACGGTGCTAATATCTGAAAATCAAACAAAAACATATGCTTAATTAGGTCATCTTTCTTTTATATGATGCTCAAAATTTGTTGATTATAGAGTGGGGATTGAACGTACTGGAACGTGAGAGTCACGAGCGCTTCTTTTGGCATCAGTGGCTGAGAAAACGGTGTAAACTAGGACAAATGTGCCAACAATTTCAGCACCTAGACCACTGCCCTTGGTGTAACCATGTGCGATTGTGTTTGCACCACCACCATTTAGTTTGTAAGTGGTACCACCTTCGAACCCCCTAACGACCCCTGCTCCAGCAATCGCGCCAAGACATTGCATAACAATGTAGTATAATGCCCTGGTCAATGACAACTTTCTTGCTAGAAACAATCCAAATGTCACGGCAGGATTAATATGTCCACCTGAAAATTTATCATTCATTAGCCCAATTAGTTAACCTATAAAAACGGCTAGCTAGTAAAATAGTGAGTAATATGTCACATTGCACTATAATGGAGTCCATGCATAAAGTCAACATGACTTAGTTAAGTTGTGACCCATTAACTAAGGTTATATACCTGAGATTCCGGCTGTGCAATACACAAGTGCGAAGATCATACCACCAAAAGCCCACGCGATACCTTGGATACCAACCGTGCCACATTTCGTAGGCGACTTAACAACTCCCATAACCGTCAAAACAGTAATATACAAAAACAAAAAGGTAGCAATAAACTCAGCAATCCCGGCTCTCCAAAAAGACCACGAAGCCAACTCCGATGAATCAAACAACGGAGCTGGTGGTGGCTCTTGGTAATCCTTATCTTGGACCTGAGCCGCGGTCCCAATGGGCTGGTGTTCCCGGAACTTGTTAGCTCCCAATCTAACATCCTCTTCCTTACCCTCCATTAGTGATATTTCCTTTCTAAAAATAGAAATTCAGTTTATGAATGTGGTGAGTTTGCTAGTTGTCGTATTGCATGTGCTGTGTTGTGTTGTGTTGTGGTGAGAGTGAGCTGTAGAGTGGTCGTTATATATAGTATGAGATGATACTCAATGGTAGGTAGTGTGTGAATAAAAAAATGTGTAGTTATATACTATCTCCGTCTCAAAATTATTGTCACGAGACAAGAATTATAAAGTTTAAACAAATTGGAGCCACTTTTATTTTCAACCACTTAAAGAGAATATTCCTCTACTATATTCTTTAGTAAAAGTAGATAATTATTTTGAAACGTCTCAAAATAAAAATGTGGACAATAATTTTAAAACGGAGGGAGTATATTATATTATTGTTGTTATTATTAAGATACCGCCCAACGCATAATAATGGAAGTGAGGGTCGTTGATTACTGCGACATTGACAGCGACGTGTAGCTTTGGGCGGCTAACCTGCCCATAAAAATAGAAAGTCGTAGTGGCTGGACAAATAATGGCCGCACACGTGTCAAGAGGAACAAGGTTAGATAGACTATCTTTGGAATTGTGTGATGGTGACTCACATGCCTCGTAAGTTTTGCAAATGATATATGGAATCTATAATATATGTGTCACGTCATCGTAACTTGGATTGCTTGACCTTGTAACCAAAGAAAAAGGGTAAATTCGCAAAAAGGGATAATTTTTTTTTCAAATTTTTTAAATGGGACAAACTTAAAATGTTTTTCCAATTTAGTCAAGTGTTAACGTGCGATCGTGCGAACCCTTTGGTTTTTTGACACGTGTCTCAGACAAAAGGTACTAACCAATCGTTTGCAGGCCCACTTGCACCTCACGTGGCTTTGACTTTTTTTTTACAAATGTGCGATTTCCTAATGTGCTAATGTGCGAAAAAAATTTTATTTTTCAAAAAAATATT
>Scaffold1292026
GAAAACATGATTAGGACCACGTACATTTAACACTCAAGATTCACAATGAAAACGAAATGATAAAAATGAAATTACAATGCTAAAAGAGAACATAAATTATTATCTACAATTGAGCACTTCCACACTCGTATATCCATCCATTTTAACGCCTCAACCTCGACTCTAGATGAAACCTTTGTCGCGCTGTTCGTTTATTATTTTTGCATGGACATACATATTCATCATCTTTCAATTTATGCATTGCTTCTGAAAGAACCAAGTGCTTTAATGGCTCCAGCTCTAAGTACAAATTGGTGGTAGAATGCTGCTGCGGCTGCGCCCAAAAATGGTCCGACCCAGAAAATCCACTGCAAAACATTTCATTTTTATAAGAACTAGCAACAATGATATAGAAATGATTTTTTTTCAAAATGGTGATTCAAGAAAATGTGCATACTTGGTCATCCCAAGCCTTGTCGTTGTTGTAAATCACGGCCGCGCCAAAGCTTCTAGCAGGGTTGATTCCGGTACCAGTGATGGGAATGGTGGCTAAGTGTACCATGAAGACTGCAAACCCTATGGGCAATGGTGCCAAAACCTTCATTGTTTAACATTGTTGTTGTTAGTATTTCTTTGATTCCCATGATATAAAATTGAAGTTGAAAAGTATTGCTTGATAATAAATAAATTTGTTAGAGATAATAATAAATAGTCATTTATCAACTACTTTAAATATTTAATGAAAATGAGTGGGTGCAAAAGATTTTGTCATGTTCTAATAAAAAAGTTATTCCTTTGTCATTGTCCCTCTCATAACTCATAAGCCATAAACCCAACTTTATTCCTTCTTTTAAATGACTTCTATAATTTTTTTAATCTATTTTATAATCAATCAATTCTTTTCTTTCTTGCTAGACTTAACCCTGTACTTTTTTTGGAGATGTTTTTTATTTTCTGTATACGATTTATATTGAGACTGCCTATGCACATGTTGAATCTTGTTCAAACCCAAAAAAAAGTATTTATACTATTTATTCTATACCTATTTTGTCTTGCAAAACAAAAATAGCGTATTCCTATGATAAGAAAGAAACAGATAAGATAAGAAGATATGACATGCTTACAGGAACGTGAGAGTCTCGCGCACTTCTCTTAGGATCAGTAGCAGAGAAGACGGTGTAGACAAGGACAAAAGTGCCAATAATTTCGGCACCTAGTCCAGTGCCCTTGTTGTAACCATCTGCCAAAGTGTTGGCCCCACCACCATACCTATTGTAGTAGGAACTTTGGAAAGCTTTGACTAAACCAACACCACAGATTGCACCCAAACATTGTGCTAGCATGTACATTACTGCTCTAATTAATGACACCTTCCTTGCCAAAAATAACCCGAATGTCACAGCAGGGTTAATGTGTCCTCCTGTAATGCAAGTTAACCACAACGTTTAAATATAAGTGTTCTAATCTAACAAATCAGTAATTTGTTTTAATTTGTTTGTACAATTGTATGGAGGTAGTGTTTTGGGCTTGGTTAGTTCCAGTATTTATTTCCTACAGTATAAAATAAGCAGATAAGTATATTTGTCCAAACATTAAAAGCTGTCTAGCTAATATATCTTTAACATAAGCTAAACACCTAATTATTAATAAAGCAAATATCAAACACTGTTGGAAAATTAAGAAGGTTGTTCTATCAACTTTTAAAGGTCAAACAACAAGAGTTCTTCTATGACTTCTATCCATTTCATTTCAATACTTTTTTACTACTACGTACATACATAACGATATAAAATACTCATCATTAACAAACTGATGGACCAAATCAAATTCATCAATAATTACTTTATCAAATTATTATATGTTTGGCAAAACTAGCTATAAGCTGTAAACCGTAGGCCGTAAGCTGCAAGCTACAAACTGTATCTTTTTTTTTAATAAAAATGTTTAGTAAGTTAGCTGTTAAATGTAATTATAAGAAGTAAAATGACATAAAAGGACATATCTATAATTATAAACAAATGTTTGGAGGGTATATCAGTAATTTAAAATTTTAAAATTTTAACAGCTCCAAAATATTTAAAAAGCTTAATGAATCAGCTTTTCATTTATGAGCTATTTGTTTGAAATAAAAGCTTGAAGTAAATGTATTTAGATGAGATTATTTAACAAAAAAACTAACTCCCTCAA
>Scaffold130373
CTTTGGCCCTTCAAATTTTATAAAAGTGTCATTGTATACTTAACGAAAATTTGGGTTAGTTGTTAACGGAAAAACCCAAATCCGCTAAAAAAAAAAGTTGACAACCTTTTTATGCAAGAAAAAAAGCAGAATACCTTAATTGGAAATGGACCCTAACTTTGATACCTTTTTGTGCCATTTGCCCATGTGAAAATGTAGCGAAGTGACTAGTCACTTAGTCACTTGCACTTATTTATTTTAACAGGTAACTTTTTTTTTGGGCTAGAAAGTGAATCATGTGGGCTATTTTGAAAAAAATTTCCCTTGTTTCAAACCCACAACCTATATTATATTCCCGCTCAAAAATTTCATGAAAATTCAAAAACACTTGACTTACCCCCAAAACCACATTTTCATCATTTCAATCTGAAATATTTAATTCAAACCAGATCCTCAAATTTCACAACCCCAATTTCATCATACTTAAAACCAAATCTTTAAACTCTAAAAACTAGGTCAAAATCAATGGATAACGGCGCCGAACCCATGTCGACCGACGCGAAAACAACGCCGTCGAAGAAGGCGAAAACGAGTTCTACTCCGCGGCTGTTTATTAAAGAAATGGTGATGATGAATTTTAAATCTTATGCTGGTGAACAACGTGTTGGCCCTTTTCATAAGGTTAGGGTTTGTAACTTTTATTTAGGGCTTTTTTTGTTTTGTTGGTTAATTGATTGGTTTTCTGATTTTGTAGAGTTTTTCGGCTGTGGTGGGGCCTAATGGAAGTGGGAAGAGTAATGTTATTGATGCTATGTTGTTCGTTTTCGGTAAACGAGCTAAACAGGTACTATTAGACGCGTTCGGGTTTAATTTATGCGATAATGAAGCAAGAAAGTATCTTTAGTGTTGGAACTAGTGTTTTACTGCGATTGATTATTTTTTTCAGCGTATGCTTGTGTTTATTAATAAGCCCTTTTTAAGCTGCTTAAAAAGAAGCTCTTTTGGAAATATTTTTTTAATTGGTTTATTTTGTAAAAGATGCTATAAGGTTTTTATCTAATTTATTGTCAGCTTATGCCCTTTTAAGCTACTTAGGAACGAGCACTTTAAAGTATCGAGGTTTGGGTTTGTATGGTGTAAAAAAGTAATTTTAAGTTATATCTCAAATAAGCACTCTGAAAAAAGCATGAAAATTTATGATTTCACCACAAAATAAGCAGAAGCATTTTTGATTATCCAAACACTTTGAACTGCTTATTTGCTCAAAAAAGAAAAATAGAAGATAAGCAGAAACGACAAGCAATCCCAAACACCCTCCTAAATTTAGTGGCTGACCATGTATACATATTTAGTTCAGTGTGCTATTATTGATTAATTTTTTATGAATGGTGTAGATGCGTCTCAACAAAGTGTCGGAGCTTATACACAATTCGACCAATCATCAAAATCTCAACAGTGCACGTGTATCGGTTCATTTTCAAGAAATTATTGATTTGGTATGTATTGGTTATTGTCATAGGTTTTATAGTTATGATTTGTTATAAGATATGCTTTGAATGTTGGATTTATTTGGTTTAGGATGACGGAACATATGAAGTTGTACCAGGAAGTGATTTTATAATAGCGCGTGAAGCATTTCGAGATAACTCATCTAAGTACTACATTAATTCACGCGACAGTAAATTTACGGAGGTTACTAACAAACTAAAAGGGAAAGGAGTTGACTTGGATAATAATCGGTTTCTGATTCTTCAGGTTTGGATTTGAAAGCTCATGCTAGTAAAGTTGGTCATTATATAAGTCTTGAACTACATTTTTTGTAATTTTTGCAGGGTGAGGTTGAGCAAATTTCGCTTATGAAGCCAAAAGCTCAAGGTCCTCACGATGAAGGGTTTCTTGAGTACTTGGAGGATATCATCGGAACTAACAAATACTTGGAAAAAATTGATGAATCTCACAAGCAGTAAGCTCTCTTTTTTTTGAGTATCTCAGTGATTAGGCGTTTCTAACTTGTTTTCAGACGAGGTTGTAAAATGGGTTACGAGGGCAGGTTGGGTAACCGGTCAAAAGGGGTTGGTTTGTTTCTCCATACAAAGCTCAACTTTAATGGCGTATGCTTCTTGCATATGAAATTATGCATGTTGATGATCTATTCGGTATTTATTGTTTTTCTATTTGTGATTTGACCTATTAGGCTTGAAGCGCTGAATGAGAAGAGGTCTGGGGTGGTGCAGATGGTTAAGTTAGCAGATAAAGAAAGAGAAAGCTTAGAGGTTATTACATTCTTATTAGACTATACTCTTATGAGCTCACTTTTGTTATTAAGAAATTATTAACACTATGCATTTTCAGAGTGTAAAAAATGAAGCAGAAGATTACATGCTTAAAGAGTTGTCATTGCTAAAATGGCAAGAAAAAGCTGTGAAGTTTGCTTCTGAGGATAATGCTGTGAAGATGGAGGAAACTAAAAAAACTGCGTCTGGCCTGCAAGAAAATATAACAGCGGAAAGGTGATTGTTGTTTTAAGAAGAGTTTTAACTGTATAATCTGAAGTTGGTTTTCTTCTACGATATACAGTATGATATGAAATATTCATTGAAAACGTTCAATTTTATCTTAGGGAGAAGATTCAGGACAACTTGAAAGCGTTGAAGGAGCTTGAGACGTTGCATAATAAGCATATGAAGAGACAAGAGGTCTGTTACAAATTTTGTCTAATGCTATTATCAGTAGTCAGTACTACTTTTCAGTCACTTTTATATGAGGGTTTCAGGATGTGAGTTTACAAAGTGATTATTGCTACTTAAGAATTTGAATGAACGGGATATTCAGGTCATTAGTTGCTTGTGAGCTACGGATGGTTCTGTAATTTTTACATCAATCTCAGAAACCAGTTTTCTTATGGGTAGTCAACTATGATTATTTCGACCCTTAGTAATTAGAAAATCAGAACACGGTCAGCTTTCTTGAACACCCAAAACTGATTAGTGCAACTCAAAATCCCTATAATTACTAAAAACATGCTTCTAAACAACCCCTAAAAGCTTGGCTTGTATGCTATACTCAACTTTGTTTGCATTGCTTAAGGAACTAGACACTACCCTTAAACGGTGCAAGGATGAATTCAAGGAATTTGAAAGGCAGGATGTGAAGCACCGAGAAGATCTAAAACACGTGAAACAAAAGATAAAGAAAATGGATGAGAAAGCTGAAAAGGTATACTATATTTTTCTCTACCTTCATATGGAGTATAATTAATTACACACCAATATTTTATTATGTTCTGCTATAGGATACAGCAAAGATTACAGAAATCACAAGGCAGTCTGAAGAGTCAACCAATCTAATCCCCAAACTTGAGGAAGATATTCCTAAGCTGCAAAAAAAACTCTTGGACGAGGATAAAATTTTAGAGGAAATTTTGGAAAGCTCCAAAGGTATATTTTTGTGTACATACACAAGATGGAAAATGAAACATAGTCAGGCTATTGTTTGATGTTTGCTTCTTTTTTTTTTTTTTTTGTTTTTTTATTATTATTTTTTTTTTTATAGCTTATAGATTCTTATATTGATCTGTGAACTGAACATTTAACAGCTGAAACTGAGACATTCCGTACTGAGGTTGCCAAGGTTCGTGGTGAACTTAAACCTTGGGAAAAGCAACTAATTGAGCACCAAGGAAAACTTGAAGTTGCATCCACTGAAAAGAAACTTCTGTCTGAGAAGGTGAGAGAGCTTCTTAATGCATCTGTTATGTTAATACCCACCCGAGCATATATGTAGGCAAAAGTAAAAAAATGTAATTTTGATGGAAACTTTCAGACGTTTTATAGACTGAAAATATTAAACTCGTTTTTCTCATTGTTCTTTCTCTTTATCAGTTTAGTGTGTTATAAAGTCAATGTAAGTCTGTTTTTAGCTCTCTTTCCGATCTTGACTATTAGTAATGTTGACATGAATTCTCGAGTTTTTCAGCATGAAGCTGGCCGTGTGGCATATTCGGATGCTCAGAAACAATTGGATGAGATACAGAAGAAAATCGTAACACTAACCTCAAGCATTGAGGAAGCGAAAACCAAGTTAGATAAAAACAAGCTTGAATCATCAAAAGCCCGTCAAGTAGAAGAGGTATGCATTGTAGCATGAACATGTTTGGATGCTTGCTTTGTTCTACATATACTCTTCGTGCCAATTACTTATTAAGAAGTTACTCTGGTCTACAGGAATGTAGAAAAGAACAAGAGGAACTGATGACTCTTGAGCAAGCAGCAAGACAGAAACTTACAGAGCTTAAATCGGTTATGGAAACTGAAAGGAGTCAGGGATCTGTTCTTAAAGCAATATTGCAAGCAAAAGCTTCTAATTCAATACCAGGAATTTATGGAAGAATGGGTGACTTGGGTGCTATCGATGGTAAAATGATCTTGTTTTTGTTATCTTCTTATCTACCTATATTGGTAATATAGGGTTCTGATTTACTTTATTACCTATGGGCTCGTACAAACCGACTTGTGCTGTTTTTCCTCTCATTTATGTTTTAAAAAGTTACAAACTCACCACACAACAGTAAAGGTCTGTTTTGTTTTCGTTTTTGACTTGAATTCTATTTGCAGCGAAGTATGATGTGGCAATTTCAACAGCTGTTGGAGCACTTGATTATATTGTAGTTGAAACATCTGCAGCAGCACAAGCATGTGTGGACATGCTTCGCAAGAACAACCTTGGTGTTGCCACTTGCATGATAATGGTATAGTATTTTCATTTTTGTTTTTATGTTATCTATACGTGTCCACAATGGTTTATCTGAATTTTATTTTTTGTCATGCTTGTCTGTTGTTTGTTTCTTCATTTTGGATCTTTACGTTGATGTAGGATCAACAAACTCGCTATATTCCTATGTTGGAAGAAAAAGTAAGCACTCCAGAGGGTGTTCCCCGTCTCTTTGATCTGATTAAGGTGCAAGATGAGAGAATGAAACTTGCTTTCTATGCAGCAATGAAGGACACCGTCGTTGCCAAGGATATTGATCAGGTATTCTAACCTTTTAAAACATAAGGGCAAATCAAGAAGTACCAAATTAATTATCTTATAAATATGATGATAGCTCTCTAGTAGATGCTAACAGAAATCAATGAGTAACAAATCAAAATGGGTTTGGGTTGAGATAAATGATTCAGTGGAAACAAGCCGGTCGGATGCTGTTGATCTACAAAACCATTTTTTGCTCAATTTCAAATTTTAATAAATATTCTACAGTTTAATTGTTACATAAACAGTTTTCTTACATTAACGATCTTAACCTTTCAATAAAACGAGGTGGCTGTATTTATTGATAATAAACTTTGTGATACGTTCAAGCTGTTTGATTTTTTAGGTAAAATTTATGATTTGTTCCTTTTGTGATATAACATAACCCATATTAATCTATTCATAAGTAAATTGGTTGATTTGCCACCTTTAATTCCAATTTTACGTTTGACAATTTGGAAGACATAGTTTGCTTAGCTGGTCACTCCGACTCATACACACTTATGCTTGTATTTATATTTTTCTGGCAGATAATTTGGTAGTCATTTGTTTTTTTTTGGTACCCTTTTTAGGCAACACGCATCGCATACGGTGGGAACAAAAAAATTTGGCGTGTTGTTACTCTTAATGGTGATCTTTTTGAGCAATCAGGGACTATGAGTGGTGGAGGAAGTAAACCACGTGGTGGTAAGATGGGGACTTCCATCAGAGCCACTAGTGTCTCTGCAGAAGCCATTGAAGAGGCTGAAAATGAACTCACTCAGATATCAGAAAAACTACGAAATGTAAGGCTACAGATTTCTGAAGTGGTTGCACATTACAAGAATTTGGAAAAAGCAGCCACTCAGCTTGAAATGGGATTAGCCAAAAGCAAAAAAGAGGTAAATGTTCATTTCAAAGTGTTAAGCTAATTTGACTATCTGATGATTTATGGTTCATATGTTTATTGGTCAGATTGAGAGTCTGAATTCACAACATGAATATCTAGCAAAACAACTTGATTCTCTAAAGGCTGGAGCAGAGCCAAGTAAGGCTGAACTTACTAGACTCAAAGAACTTGAAAAAGTTATATCAGAAGAAGAAAAAGAGATCATTAGATTGACAGACGGCTCAAAACAGCTGAAGGAGAAGGTTGGTAATTAAATCATATACTATTGTGTTAGATTATTATTTAAACTAGTAATTAACTAAAAACTTGGTTATTTTTCAGGTGTTGGAGCTTCAAAGCAAAATAGAGAATGCAGGTGGTGAAAGGCTAAAAAATCAGAAGGCGAAGGTCAACAAGATCCAGAATGTAAGTATAACTGAGTATGCTATGAGTGACTCGTAGGACTGTTAAACCCTTTTGACCTGTTAGCACCTGCTGATGTTCTTTCTCTCACCAGGACATTGATAAAAACAGCACAGAGATTAATCGCCACAAAGTTCAAATAGAGACAGGTCAGAAAATGTTGAAAAAACTAACACATGGGATTGAGGAATCAAAGAAAGAGAAAGAAAGACTCATTGCGCAGAAGGAAGATTTGCTTAACACCTTTAAAGAAACCGAGGAGAAAGCATTTAAGGTTCAGGATGATTATAAGAAAACAGAAGAGGTCAGTAGTTACTATTTACCGCTGGCGTTTATTAAGCTCAACCATTAAAGTTGACTTTTTGTCCTATGTTTTGTTTTGTTTAGATGATAGATGAACACAAGGACGTGCTTGGAAAAGCAAAATCCGACTATCATAATTTGAAAAAAACTGTAGATGAGTTGCGGGCATCTGAGGTCTTGTAATCAATCACTCTCACGTTGTCTAATTTTCGTTTTGCTTCAATGTTATGTAATGCATTACTTCCTGTACAGGTCGATGCTGACTATAAGCTACAAGACTTGAAGAAGATGTTAAAGGAGTTGGAAATAAAGGAAAAGGGTTACAATGAAAAGCTCAAAAATTTGAATAAAACTCTTTCTAACCACATGGAACAGTAAGTGTTGTAGCATATACCTCTTCTTTAACATGTAACCATGTTTAAAGAATGCGACTCTAAATATTCTTTTGCTGTCTTATAATGACAGAATCCAGAAAGATTTAGTGGACCCAGAAAAACTTCAGGCTACGCTTGGTGATGAATCACTTGCCAAGGGTTCCGATCTTAAAAAGGCGTTAGAAATGGTGGCTCTACTTGAAGCACAGATGAAAGAGATGAATCCTAATCTAGATTCTATCTCTGAGTAAGAAATTGTGTTCATGTGTTGTTCAGTTTGTTGGTTTTTGTTACATTTTGTTGTTATTGAATTGCTTCTCTCTACAGTTATCGAAAAAAAGTATCTGTATACAATGAGCGAGTGGAGGAGCTTAACATGATAACTAACGAGCGTGATGAGACAAAAAAGCAATATGATGAATGGAGAAAGAAAAGGCAAGTTTGGGGTTGTTTTTGTGTGTTTTAAAAGCTATTATCTGATCATTGTGACTTTAGGTTGCAATTAATCTTTTAGCCGATTATCTGATCATTAGCTTAATAACTTCTATCTTACAAAATAATTCTAATACATTGATTTAAATTCTATCTTCCAGGCTAGATGAGTTCATGGCCGGGTTCAATACCATATCACTGAAGTTGAAGGAAATGTACCAGGTTTGCTAAATATAACAATGTTCCATCTTTCTCTGTGAATGTTGAGCTTTTGTGTAATTGTTGTGTTTTTCTGTGAAGTCACATAAAGTTTTTTATTCAATTTGTGGCAACTTACACAATGATCTTTGTACAGATGATTACTCTTGGAGGTGACGCAGAACTTGAGTTGGTGGATTCGTTAGATCCTTTTTCTGAAGGTGTTGTCTTTAGTGTTAGGCCTCCTAAGAAGAGTTGGAAAAATATTGCTAATTTATCAGGAGGCGAAAAGGTTTGTTGCTCACAATTTTTTATTTTTATTTTTATACTAAATCTGTGTAATCATATTGATAAACTGAAATGGAATCACAACCTGTATCTTTGCAGACTCTCAGCTCATTAGCTCTTGTTTTTGCACTCCACCATTACAAACCAACACCACTTTATGTTATGGATGAAATTGATGCTGCTTTGGGTAGGGTTCTTATTAAATAAACAATTATTCTTTTTTAATTGTTTTGATTAATTTGGTATTGGAGTATATCTCTAACTCACGTATGGACTTTTAGATTTTAAGAACGTTTCAATTGTGGGACATTATGTTAAAGATCGTACAAAAGATGCACAGTTTATCATCATCAGGTATATATTATTAAATCAGAATACTGTCTTTTATTTTTGTAAATATTTTCTCGTCATCTATTGTTACATGTAATTTATTATCTGCAGCCTGAGAAACAATATGTTTGAGCTGGCTGATCGTCTTGTGGGGATCTACAAAACGGATAATTGCACGAAGAGCATCACCATCAATCCACGAAGTTTCGTAGTTAGTGAAAAGGGTGCTTAAACTCAACTCTTGTGAAATAATTTTTAAGATCTTTCCCATGTTATGTTTTCATGTACTAACCTAAGTATTTCTAGTTGTGTATATGTGTTGTATATTTATCATCACACAATTAGGTTTAATTTTTGGATCATCAAGTATTTATTCTAAAACATAAACAATGATGAATGCAATGTACTTGATTGCGGTTCTTTGATTTCATATGATAGTTTTATTACATCGAACTAAGAGAATCTTTCACTGAAACATCTTCATTGCTGCTCTTCATTCTTCTAAGTTTAAATGAAGACATTGTTTGGATTGGTTTGTCTGTTGCTCGTATAAAACTGTAGCACAGCATGCCAGATATCGTTCCAATTACTGGGCCAATAATATACACCCATAATCCCTTAAAGTCGTTGCTAGCCATTGCTGGTCCAAGTGTTCGTGCTGGGTTCATCGATCCTCCTGATACTGGTCTGGAAATTAAAATATGTTGTTTCTTACAGGTTTCATTGCTGGAAGTAACTAGTTATATTGAAATATTTTGGATATTAAGCATTACCCTGCTAATATAGAAGTAATACAGACTGCTGATCCTACTGCCATACCTGCTAGCTCTCCTACCTGATAATTATAAGAATATGTGATTAAGAGTCTTATTTACCTTATTAAGTTTTGTAAGTGCTAAATTGGTATAGGCTTCTTACGGCTTTAGAATCAGTGGCAACAGCTGAAGTGACAAACATCATTGAGAACGTGACGATAATTTCCATGATCAGAGCTTGTAGGTCTGTCCCTGATGGTGTTGTTGTGCCCAAATGTTTTACCTGTTCTAACAGTACCCGTAGGGCATATGAAGCTGATATGGACCCTGTTAGTTGTGCTGCTGCATAGACAGGGACCTGCGTAGACAAAGTGTTTAATAAAACATGTCGAGCTGTTTGAACTTCATGGTTATTCTATTTAAATAATTGAAAGATATACATATTGCCAACTACCAGTAGGACCCGATGTGGCTTAACTATGGTCATGGTCTCATGTGCTTGTCTTTATCACATTAATCACATATGATTCTGTTATGGTTTGAATCTGTTAAGATGTGTGGTCCTAACGTAACGACGTGTTTTCAGTATAGCTCGTCTCGTCAGTCACATCATGTGCATATGATTCTATATGGTTGAATACGTTGAGATATGTGGTGCTAACAGAATAATGTGTTTTGAGTATGACTAGTCTAGCTAGGTACCTGAGCCCATGGGAAATGCCCAACGGATGCAAAAGCTAGTGTGACGGCAGGGTTCATGTGTGCACCAGAGATATGTCCAACTGCATAAATCATGACGGTCACAATGAGCCCACCGGCTACTGAGGCTCCAAGCTGTGACACCTTGTGGTCATCCTTTGTGCTAAGTGCTGCTGCTCCACATGTCACAAACACCAGCAAGAATGTAGCCACTATTTCCGCTACAACCTGGTTGCAAAATATTGTCAAATATTCATGAACATATACTGAAATTAGTTAATCACTATGGAAGTGGTACCTTACCTTTCTTAAAAATCCAGGAGGGTACACATGAAACAATGTAGCAACTTTGAGTTGTCGGTTTTCTGGTGTTTCAGTCGTGATGATGGGTAACTCATTTGTGTCACCACTTGAATGTGTTTTCGGCATGGTTATTTATGTATAAATCTACATAGAAAGTGAGCAACTCGTGACCTCTGAAGTGCTTGAGGTTCTTCTACTTATAGACAACTTACATTTCCCCCTCTCCCTTCAAAAAGAATATGACATCGACGTGTATGTTATATATTGAATACACAAAGCCTGTAGAAAAATGTATCAACTCTTAACAGCGATCCCTAACTTTTGAACTAACACGCGACTGCTATTAAAAACGACTCAACAATAGGCGCATGCTTTTTGCCGACAGTCGAGTCTGAAATCCATCCTATTAATCCGATTTATAAGATTTTATAGAGATTTTCACGTATTTTCTTCAAAACTTAGATTACATGAAATATATCAAGAACTTCTTTGATCACATAATTTGGTAGAGAATTTCTTATGTTAACCAAGATTTTAAATATTTTCATGTCAAATACCATGAATCATGCCTCTTTAAGTCTTAAATCGCGTATGTCTATTACCATTACAAGAAAAAAATGACTGAAATGCATAAGTCAATAGCCTATAGCTATTACAAAATAAAAAAAAAATAAAAAAAATTCTCACTCTACTAACTCGTATGTTTTTCACATTTAAAAAAGGGTGCTTGACATTGCCAACTTATAAAATTGTATTGGGTAAACGCCATAGAATAACAACTTACTTTCTCTAATTTGCCGAGTTGAAACACATACTTTTTTTATTACCATAATTACCAACGTACTTTTAAATTTTGTTCCGACTTCACCCACATACTTTTTTTATTACTTTACTTACCAACGTACTTTTAAATTTTGTTCCGACCTCACCAATATGCTTGTTGAAGAAGACAGGGGTATTATAGTCATTTCAGTGATTACTTTAATATAAAATGGTTATATTGGTGAAGTCGGAACAAAATTTAAAAGTACGTTGGTAAGTATGGTAATAAAAAAAGTATGTGTTTCAACTCGGCAAATTAGAGAAAGTAAGTTGTTATTCTATGGCGTTTACCCAATTGTATTTCTCACTCTACCGATTGGATACTTTTGTTGCAGTTAAAATAATTAGGATATTATCCCCTTTCAAGTTACTATAAAATTTAAATGGCATATGCCATAAAATATTTGTTTGGAAAATTGAATGACAACATATAAGGGTGTGTTTGTTTCATTAAGATGTTTTAGGTCTGAATCTGACTATCGCATCTTACCAGTAAGAGGTGGCTAGAAAGTTTAAATCTGAACGAAATAATGTTGTTTGTTTTTTTATAATTGTCCGAATGATTTTAAGTGCTCGTTTCTGCAATTTATTTAAGTAACTTATGTAAATATGAAACAAGACTTTTTATCATAAATATAACATAGCTAATAAACCATCAAATATATTATATTAACACGAGTCTTCAATCTCTTATCGAGTAAGAGACAGTAAGACAAGTCCCCCACCTTTTATTGAATAAGATGTTATATGTCTAACTGGATCTGACTCAAAAGAAAAAAACAAACAAGCAAAACGTCTGACCACCTCTTACTGGTAAGAGTAAAAGGGCGCCGTTCAAAANNNNNNNNNNNNNNNNNNNNNAAAAAAGAAAGTAAAAGGGCTAGTAAGATTTTATTTTTTATTTTTTTATTTTTATTTTTTTTTATTTATTTATTTATTTTTTTTAAAACAAACACACCCTAAGACTTATAATGCGGTAAGTGGGAGATAGAGTTGAGATAAATATAGATCTTATATTTGCCATAGATTCAAAGAAACAATAGTAGTCATCAAATTTTTATTTAAATTAATAAAAACACATTTTTCACATTTTTTAAAAAAACAACATATCATGCAAACGGTAAATTTTCAAGATACAAAAAATACACCATCGCGACGAGAATTAAATTATCTATTTATAGATATGCATTTCTCTATACTTTCGACGAACCTTTTTTTTTTCAAAATTTCCGCCCAGAAAAATCACACATGATTTGTAAAAATCACATATGATTTGTAAAAATCACATGTGATTTGTAAAGAACAACTATTATCATTTTATATTGTTGCCTGCAGGTAATTTTCAGGATAAGATCATATTTGATAATTTTTACATTCTAAAGGCATTGTATATGAAAATTTGTATAACATATGAAATAGTTTATGCATTAACCAACCATAAAAGAGAGAAGTTTTCAATAAAATTGAATGAATAGGGAACATTTTATATATATATATATATATATATATTTTACGAAATATTAAATGTATAGTACTCAATCGCATCTTACACGAGAAAAAGTGCATCTTACACTTAAAGGAAGTCAACTATATGCACTGAAATTGCATGTGTAAATTGATGAACACTAGTCGAAAATTCCATGAACAATATAATATAATTAAGTTTTGATAAATGTTTATTGAATAAAATGAAATAAAATATGTTGACTTGCATAATGGATATTTTTATCGATGGATTTGGAAGGAAAAAAATCCAGACCTCCTGCTTGATCTCAAAAGATATGAAAGACATTTCAAACTTTGAATTAACTTTCATCAAATACGGCTTTCTGCATAACTCTATATGTATTTACAAAACCAGGCATGGAATTATGTTTATGCACTTTTAATTAGACTAGCACGGTACCCGCGCGTTGCGACGGTGTGTACCTTGAAATGAAGTTTTTCGGTGAATCATTTATTTTAGTTTATTATGTTCTTTTTGACAATAAATTTACGGATATCAAGAATTTCGTTTAACCCATGCCCGTTCGGGCTCGAGCTCATTTGGCCCGTTGCCCGTTCGTGCTTTAATATTTGTATAATGTGCTTTATTATTTGTATTAGTGACATTTAATGCAGGAATTGTGTTTAAGTTGGTTGTATAATATGTTTGATAATTTGTATTTTTTATGTAAGAGGTGTTTTAATAACTGTATTAATTGTATTTATTGAACAGTTAATTAATTGACTACATTAAATATCTTGACCACATTAATAGTGCTTTGTATTTTGTACATTAAGCTTTAAGACTTGTAAGGTATGTAATACTATTGAATTTATATAATTAGCAAGCTGAATTTTTAAGTATTATATAAGTATTTCATCCATTATAATTTCTCAAAAAGGATTATAAGCAACCACTATTGTCTATTGATGAACCAATCAAATGAAACTGATATTAAAGTTAAACATAATTGAACATATTTGGCTTTTTAGACCCAACAGTCTTTTGTCCAATTATGCCAATTAAGTCTATGATGTGTTTAGATAATCTAATCTGAATAATTTATAAGCATGAGTTCGTAAAAGAGACAAGGAAACGATCACAAGAATTGTAAAAGAACTAGCAAGTGGTAGCAAAAAAATCAAAATGAATAGTATTAATGGAAGTAGGTTCATAATAATTCACAAGACAACAATAACAAAGTACTATTTTGGCGTCAAATTGGGTGATTAGAGTAAATACACTTGCCAATCAACAACAAACATATATTAACTTTTATCAAAATATATAGTATTTAACAAAGAAATTATATATATATCTTGTCTAGCAGTCTAACCAATCGTGGGTCCAAAATATTTGACCACGTTATTACGGAGTATTATTTTCACCTTTTGAAAATAATAAACTTATGGACGATATACAAAAAGAAAATCCAGTCTAAAGGCATACATAACAATACAACCTTACAAAGGTGACATGGCATACTGTATGACTAAATTATAAACTTTTTNNNNNNNNNNNNNNNNNNNNNNNNNNNNNNTTTCTCTCTCTTCTCATAAACCTTTGTATCCTTATGCAATTTTTTTAGTTATCTTACATCACTCATATTTATTAATTGTGATGAAGTTAAGGATATTAAACCTCCTCAAGACGTATACAACAACAACAATATACAATTCCGTTTGAGCGAGTTACGGAGAGTTATGGAGAAGTGAAATGTAGACATGTCTTGAACCTCTTCAAAACATGTAAACATGAAATAAAATTCACTATGGATTTAAAATACAACTTTTGATATGTTTTAAACATTTTTATTAACCTACCATTGTGTATGCTCTAATGTCACTTACAAATTTGATACATCGGTAACAATTATACAGATACTTTAGCTATTATAAATAAAATTTTCATGAATCTATCAAAGTGAATGCTCTAATGTCTACATATATGATACTACCTTAGTAATTAACAATAATGCTCCAGATGTTATATATGAATAAAATCCGTTTTTTATTTTTATATTTATCTATATCTGAATATAGCTACTTGATCATATATAAACTCGTCTTCTATTATACAAAGTAAGGTGGTGTTTGTTTATTAAGAGGCTCTGGATCTGAATCTGAATCTGATGCGTAAATGTCTGAATCTGAATCAAATAAGATTGTTTGTTTTCTGTAAAAACGTCTGAACATTAATGACAAAAGCCGATAAATATACACAACCGAAAACTTTTAACTCCCTAATACACAAAAGAAAAAACTAATAATACACCCACTTGGCCACTTGCCATAAAAAACTAATACACCCACTTGCCATGACTAGCAGACGCCTTAATCGTCTTTCCAAAGAAAACGTCCTGTGGTCAAAGTTATTGTCTTCTGACTTTCCAACACACCCTTCATCCTCCACCAACAACCAGTCTTCCAAATCACTCTACCAGATCAAATTTGAGAAGGATAAAGTCAAGAAGTGATTGGCAGAACGACGAGCTGTGCTTAGGATAGAGTCTCAAATCCACGAACACACAAGAAAGATACATGAAATAGAAGCTTTATTGGTAGAGGAAGACGAGAAGATCAAATCCACGAACACACAAGAAAGATACATGAAATACAAGGAGGATGCAACGTTCTTTTGTTTTTTAAAGGTTCAGATGCATTAAGACTGCCCCTCCAAGTCTGATCCGGTAAGATGCTTTATGATCTGTCCGCCTCTGACTGATGAAAAAAAACAAACCCTCTTTTTAGTGTTTGCCTCTGACCGATTCAGATGTTGGGGTTATTCAGAGCCTATTAAGAGATTTTTAAGAAAAACAAACACTACCTAAGAAACTTATGGTAGTATACTAGTATGTAATAAATAGAGCTAATTCTCAAAATGGTATAAAAATTTAACTTTTTTTTTAAAAAAGTACAAAAATAATGCCCATTCTCAAAAATGTCATGTGCGAATGTGCAAATATGCGACTCCACAAATATGTTGACACGTGTCCAGACATAAACTACAACACCAATCATTTGCAAGTACTTTCACCCGACCATTATACCCCACGTGCCATTTGACTTTATTAAATAAATGTGCGAACGACGGTGTGCGAATTGCGGCTAATGTGCGAACGGTACTGAAAAAGTAACCTTGAAAACTACCAAAATCTTCAAAACTAAATCAAATATTTTGATTTGATTTATTTTTTAAATTAGTTTAATTATATTTTCTTTATAGATTATCAGTTCAAACACGGATTTACACACACAAATTCACATACACTATCAAAACCGTGATTCTTTCAATTTTGTTCATACCAATGGTAAGTTTTTCTTTTAATTGGTTGTCGTATATGTTTATTTGGGTAATAAGCTCAGTAGAAGTTTGAATTTGAATTTGGGTTAGCTTATTTGTGTAATAAGCTTAGTATAATCAATTTGAACGGCTCGAAAGTAGTATGTGTGCTTATTTTAGGGTGTGTTTAGATTGGCTTATGTACTTAATTTATTTCTGTGTTTGGATTAGCTTATTTTTTTGGGCTTATGGGCTTATTTGAATTTGGAAAAGCTCTTAAGTTTGGTCTTTTCAGGCTTATGAGATTATGAAGTTGAGGTTATGGACTTAAATAAGTCCATAAGGTTAAATTGATAAGCTGACATGCTGAAAAAATGAGCTTATGAGGTTTTTCATGAGCAAATAAGCTCATAAATCCAATAAACAAGCTAATCCGATAAAGTTCCCTTAAATAAGATCTGTGTTTGGTTATGTGTTTGATTGTAATAAGGTCATCCAAACACCCATGATCAAGTAAGTAGAGTGGAATAAGGAGTAGAATTGGAGGCTATTATATTGAAGGTAATGGTTAACAGATGTCAGTAGTGTGTCTGTTTGTTTGTTTAGAATTGAAAACCTTTACTAATTAGGATGGCTGGTTCATGGATGAATTTAGCTAGTCTTATAATAGTTAAGGCATGTAGATATCATAAGAATAGTTTCCTGTTAAAGATAATGGGTATAATAAGGATGAAGATAAAGTCATTTAAAAGGCTTGGTGAGTCATGAAAGATGAGACTACTATTAGTGTGAGGATGTAAGACTGCGCAATGTTGTAATGGAAGTCTATTTTCACATATGGAAATGTATTTAAGGTTGTGAGATATCCTTAGAGTTTGCAAGTACCATCATACTTGCATACATAGATGCATATTACATTACTAGCATTTAACTTTTACTACATTACAAAGTACTTGCATACATAGATGCATATTACATTACTACCATCATACATAGAAGGTGTTCAAGTACCATCAAAAGATTAAGTCATGCATAGTAAACCTAAGAAGCTACCCCATGCTCTTTTTCCCTTTCCCTTTGGTGTCTGGCATGCTCCTTTTCCCTCTCCCTTTGATTCCTGCCCAAGTGTGCTCATTTGCAAGCCCTAGAACTTGAAGCCTTTTACCTGGTATTGAAAGATAATGAGTTTGAACATGAGCAGTGACTGACCTTGTACACTTTTTTGGACTTTTTGATAGAGCTTGATCATCTTCAGAGCTTGAATGATAACTAGACACATAGCTAGGAATAGAGCTAAGTTCAGAACTAGAATCTGGGTTTGAACCATCAACCCTTTTCTTTGTTATTTTGTTAACTGAGCTTGAATCAGATGAAATTTCAATGATGTCTGGCTTGGAAGTCATTGTTGAGTACTTTTGATAAAGTTTTGGGTGTTGACAGTTTTTTTTGGGTATATGTTGTGTGTATTCAAGTTAATTTAAAGACCCTTTTAGTCCCAAAATAGTCAAGGCAAGAGTAAATGGAAGTGAATGCTAGGTTGGTAAAGTGAGTAATGTATCTGTATGTTTGTGCAGATATGGGTAAATGGAATTGAATGCTAAGAGACGTTGACTTTTGTAAATTTGACTAAATAAGGTGCACATGTGGTAAAGTGAGTAATGTATCTGTATGTCTGTTTTTTGTGCAAATATGGTTTCAAGCATAACTGAGAAATTGACTTTTAGAAGTCAAACTACAATGTACCAAATTGGGTACCAAAAGAAGCATAAATATGACTTAAAAATTGACTTTTAGAAGTCAAAATACAATGTACCAAAATGGAATTGAACATTACCAAAAACATATATAACTTGGTCTTACAAACATACATAAAAGTCTAATAACATAACTTGGTCTTACAAACATACATAAAAGTCTAATAGCATTTTATAAAAGTCTAGTTGTCTTTACATATCCTCAAATGAATTGGTGGAGTTTGTGTCACTTGAGTAATGTGAAAAGCTAGTATGAATTTAGAGAATGGTTAAACATTACAGTTTTTTAGTGAGAGGCTTATGATATTCTGGTTGTGCTATTATTAGACTTTGATACTTCATTGTTAGAATACTAAGTTCTTTGCGGGTCATGTTTACTATTTGCCTCCATATTAGTGTTATATATAACTTTTTGTTTATTAATATACGAATATAATGCCAAGGTTCACATTCGAAGCAAATTGCATTACTTTCAATTGATTAAAGACAGATTAGCTGAAAATCGTCGTACACTGTTTCGGTCAACATGCTTTGGTCCATGGTTGGATTTAAATTACTTTGCGAACGAGGAGAGTTTTATACATTATATGCTTCAAAAACAAATTAAGTCTGATGATGACCACTATGATTTGCCACTAATTTATGTTGTTAATGGACATCATCTTCATTTTGGACGCCGTCAATTTCACCTGATAACTGGTTTTAAATTTGGATTGCCTAGTTTTCGTAAGTTTAGAAGTGGTGATATCATATTTCGTGACCGTGTATTTCCTCAGAAGGTAGGGGAGAATTTAAAAAGCATAGATCTTCTATGTTTGATTGAGGATGAAGAGCTTTTTACAAAACTATCTAATGAAGACGCCGTCCGAGTTTGCCTTTTGTTATCACTTCAGGTCATATTTATGAGGCGTGACCTGTTATGTGTGGTGGATGATGTATATCTTAGGATGGTTGAGAACTTTGAAGACTGGAATGACTTTCCTTGAGGGGAACACATTTGGAGACAGTTGTACGATGCCATTCGAAATATCAACTCAAAAAAGAAGGTGGAATATTCTTTGGCTAGATTTGTTTTCTGTTTCAAGGTTAGAATTATTACACAAATTCTTTTAATGAATTATTTTATTACATGATATTCTTTTAATAAAATTTGTTTTTCAGATATGGATTTTAGAGTCTTCTACCCAGAGCTTGCTTTGGTGGAGTAAGGACCTCGATGTTATCCCAAGAGCACTTTCATGGTCTAAGAAGGTTCCTTTTCAAGAATGGGAGTATTTCAGAATGCTTTTTCCTGAGGCAAGTGTTCATTTTGTAATATCCGTTTTTTAGATGTACGATAGAAAGGTATACTAGTTTACTATGATTATGGTTAACGGTTATCCCACTTTCTGTTTGTATTTTTTTTAGGCGAAAGAAACAAACCATGATCTATATCCTACGAGAGCTGAGGCTGATTCAGAATGGTACACCAAAAGCATTAGGTTTTTTAACTGGTATGCACCGAGACCCGCGCCTGTTGTCCATGGAGGGCTTTTTGAGGATTACCTGCATAAACGAGCAGAACTTCGTGCGAAAATGCATACTATGGACAATGAAGGTCCAGCGCCACAATCTCGTGATACTCTTCAGGATCGTGTTAGGACATTGCAGGGTATATGTAATGGTTTGTTGATGTTACCTGCAGAGGTCAACAGTTTGAGAGCACGAGTCTACAAACTTGAAACCATTATTCAGGTTTGTTTATAACCATAACTATATGTTTATAACCAAACACCCCATAATTCGTACTTTAAATGTTTACTGTAAAATTTTAAGAGTTTAGTCATTGATTCATGTACTTGATCTTTTGTATTACCCAGTATATTAAGAGAAAAATGATGGGTGGACATAGGCAGGACAAATTGCACAAAGTTGATCAAAAAGTGCACAAAGAACTGGAAAAAGTAATTCCCGTTTATAATATTATTTTTTTCTTTACATGAATATCACAAGAGGTTGAGATAGTTAGTTGAATTGCTTACATTGTACTTAATATATTTACAGGATAAATTCGACAGTGATGATAAGGATACTGATGTTGGTGATGAGTTTTGCACAAATTTAAATCATAATTTCCTAGATTTGTTTGAGTCGGCAATCCAGAATGAGTGTCTCAAATATGTGAAAGTATCTGAGAAAGATGTCTAAGAGGTTTGTACAACTTTTACAATAATACATGTAAATTGTATTTTAAAGTTAATTCTAAGTTGGTTTGTATTTGTATTTTGTGTCATGCACACATAATGATTGTGTTTATTTAGCCACTCAAGAACGCGTAGCAGCTGAAAAGCAAGAGGCTGAGATTCGACGTTTATCTGCACAAAGGGAAGAGAGGCTAAGAGTCCTAAAGGAAGAGGAAAAAAGTGTGAAGAGTAGAAACCATATGTTGAAAGCCCCTCACATCAAGCTTGCTTTGCAAAATTGTGGATCAAAGAAGAGGCAGTATGAACTAGTACTCATGCCGGAATTTATGGAAGTAGATACTCATGTGAAAGTTCCTACCCTGGATGAACTCAAAAGAACAAACTCTTCCTTAATTCCTTATATGCTCAAGATGTGTTTAGAGCTCAAACCTTGGGAAGAGATATGGCCTATATCCTTCATTTATGATTAACATTTTAATCATTTTTATAATTGTGTAAAAGTATCAAGATTTTATCCTTTGGAATGTGAATTGTACCTTAATCTGTGGAACATAAAACAAGCGCAAAATCCCATGTCCTGATAACCTTAGATATATACACTTTAAGTTCAGATAATCGTTCAATAGGACTTAGTGGTATAAAGTTATAATAGTGGTTTTTAGCGTTTACTTATATAGGATATCTGTAATTGTTATTGTTTGTTATTTAGGTTGGTTATATTTTGTATAACGTATAGGATCTAAAACGGCCATCCAAAAGGATTGATAGAGTTTTTGTTCATCGTGACTTGGAGGCTTTTCTACAAAGTTCTTGGCAGTCTCGTTGCAAGTTTCCTTGGTGCAATGATATTGTTGTTGATCATCTTTTCTGAGATTCTTTTGTTGGGATGGATGAGACTCGTGAAGGCTAGTTCCGTGACGAGGTAATTAAATAATGTAAATAATGGAAATATTCCACTCTTTTGTGTTTGTTAATGGAATTATTGAGCTATGTTTTGTTTTTCTTAAATGTCTACAGCACATTGAGCTTTGGGTGATGTATTTGTGGCACTTTAGACCATCTTTTGCAGATTGGTCCTTGGTTAGCAGTTACTTCTTGACACTTCTACTTCAAGATTCATTGCCACTGTTTTATGCTAATAACGAAGTTTACAAATTGGCATGGTCTGATGTTGACCGGGTATTTATTTCCAACACATCTTATATCACTTAAATTTTGTCCTGTGGAATTTATCTTTTTTTTTTTAATTCTTTTTATACCTTGCAGGTGTTCATTCCGATAAATGAACCTAAGAAACATTGGTCGGTTGCCCAGTTTCACATACAATCCGGAAATGTTATATTTTATGACAGTGTTTA
>Scaffold1322355
TAAAATTTGTATATTTATTTGTTTGGTCATTTAAGCTTCAGCTAACTTGTCAACATGAAAAAAATATCAAGACTCTAGCTTCAGTTTCAGCTCTTATGAAATATGGTCTAACTATAAAGATTGTTTTGCTTTAGTTCAAATAGGTAAACTATTTGCTATATGTGACATTGGTTATTCTCTTAAAGAGAAAAATTGTAGGGGAAAAAAAAAAAGCTTACTAATAATGTGGCTTTGTGTCTTTTTTTTTGAAAGATGATGTCTTTATTAAAATTGCAATGCTAACAGTCACAATACAGAAGACCTACAACAACAACTATAAAAAGGAAAAGTCCGAGAAGACTCCAACAAACAACCTAAACAACACCCCAAGGGATGACACTCAAGCCATCTGCCAAACAACCAATGGAACTGTAACACAAAATGAGAAAATGTAACACAAAATGATGGTGTAATGTCTTTATCTTGCATTTTGTGTTGATAGGTGATTATGTAATTTATATTTATCAATTATATATGATGTTTGATATCTGGTCAATTTCATTATCGGATATACTTAACCTAGAGTAAGATATGATTTATCAAAAAATCAATCTTATTAATGGTAATTTTAGAGTATACAAGACCTTGGTAAAGATTAGAACACTTGTACAGGGTATGTATGTTTGGGTGTTCAGTGGTGACGATGAAAATATAACATTATCAGAAAAGTGTTTGGGCAGTGGTTTCGCAAAAAGAATGCCTTGCATATGCCTGTTAGCCGCCTTAATGACGCATACCCAAAATAATTGTGGAAAATTTACTGATATTTGCAAGTGAAGCACTTGATAAAACCATTTTCCGATGCGCACTTTGAGAGACTTGATATAAAAATTTAGTAACACGGACTACACGATTTCAATTTACGAACATGAGCTCTTAAATTACATAATAATTCGCACCTTTTGATCTTGATATACTTTGATCACAAAACCAAACATAAAGAAAAGAAACCACACTTACAATGTACACATAAAAACAACTCCAAGATAAGAAATTACAATTACATCAAACTCAAATTTGCCAAAGATATCTACAAGGCATAATAAATATAGCCATTGGTGAACATCTTAAGCTTAAGCATTGCTTCTGAATGAACCAAGTGCCTTGATTGCGGCGGCTCTAAGTACAAATTGGTGGTAGAGTGCCGCGGCAAAAGCTCCAATGAATGGTCCAACCCAGAATATCCACTGCACATATTAAAATGTACTATTTATTACTGTCCATTTCTTACACATATTAGGAATAAAAACTAACTTTTACGAATTTAGGAAAAATTTACGTACTTGATCATCCCATGCCTTTTCGTTGTTGTAAATC
>Scaffold1323559
TTGCAAGGCATAAATTTCAACTCGTTTTGGTGTAACGTGAAAGCTAAGTAATAAATCAGCTTATTCTATAGCAAAGTATGTGTCATTTTTATAGGGCTTGAAATTGGTCAAGAGCTTTAAATCTTTTGGATAAACGGGTAAATGGATGAGATGTTAACCCGGGAGGGTGTGTCTTTGACTCAGATGTACGCAGCCTAATTGGGTATCCTCGTGACCATTTATGGCCCTTCCCAGTCACCCCCAAATGTGTATCGTGAGGTTTGAACTTTTTACTTCTTGTGAGGAGTATTAGCCGATATAATTGATGAATGGCCTAAGCCCGATCGGTGGGCTTAGGGTACATTAGGGTTTATTGTAATCTATAAATATTGGTTATCAATAAAGTTAAAGGCACACAGTTTCAATGTAAACATACGGTTTAACATGGTATCAGAGGGTAACGATCCTCTATATCCCTAAAACCCTAATAACCAAAAAAAACCAGCCGTCACTTTACATCAAACCCATATGTGATTCACCGATCCTCAACCCTAAAAACATAAACACCTACACCCTCCCAACAAACCGCCGCCAAAGCCACCACTTCATCATCGTATCCTCTTCCCTATCCTCAAACCCCACAATCTTGGTCGTCGAAAAACTCTGAGCAGCAGGTCTAGACCTCTTAAAGACTCTGCAAACGTGGACTGTTCGTATAACTTATCACCAGATCCACCCGAACACCACCAACATCTCCACCATGAATTACCAAATACCAATCCAGCAAATTCATGCTAAAGTGGACGCACCACCAACACAACAAGCACAATCTAATCACGATCAACAACAACAACAACAACAGCAACAACTTTGGTGTCCTAATGCACATCCAAAGTGCTGCCGCGAGCTTCTCTTCATCTTCACCACTTTATATTTTCTTTTTCTTCTTTTACCTCACCGTTGCGTGGTTATTGATGTCCTAAAGCACATCTCGCCCCAAATTCTTTTCTGCAAATTCTTCAATTCACAGTCCTCCCTCACCGTTATAATGACAAACGGTTCACTGAGTAAACGTTGTGTTTCCTTGATGATTCTTCGAGGGAGGTTGCTGTTAGCCATTTTTTTTAGAGAGAGAAAGTGGTGTCAATGGTATTTGGTAAAGTGGATGTTTAGTGGGTGTTGGTTGGTATGTAAGCAGTGGATTTAATTTGGTAAAGGTGAAAAAGTGGAAATGGGTTAATGATGGTGCGTGAGTGGAATGTGAGTGGCATGACATTAGTGAATATACAAGTTCTTCGACAAGTACCGCTTTCGTAAAGTCGATTAAAGCTCGATCAATGGTGTTACTTCTTTCAATAAGCCGCAAGAGGTTACTTCTTCAAGAATCAATGTGAAACCTTTTGATGTCCTAATGCACAAGTTCTTCGACAAGTACCGCTTTCTTTGTTTTTCTTTGCTTTCGCTTACTGTGGATGTCTTCGTCAACAAAAATAGTTATAGCTTTATTGTTTTATGTATCTCCAGTCCGAGCTTTCGCGATTTCGCCACTCGGACTACGGGAAAGTATTAGCCGATATAATTGATGAATGGCCTAAGCCCGATCGGTGGACTTAGGGTACATTAGGGTTTATTGTAATCTATAAATAGTGGTTATCAATAAAGTTAAAGGCACAAAGTTTCAATGTAAACATATGGTTTAACAAGGAGTTCAAGTGCCTTACCACTAGACCATTTCGTGGTGGTTTTAGATCTTTCAAATAAACATCTATATATCGCTAAAAAGGACTGGTAGGTCATTTTCTTGAATGCTTCACTTTGCTTGATGGGGGCTACTTGTATGGGTTGGATGTTAGTATATGATCAAAGGAATTTATATATCATGAGTGAATCATGGTCATAGTGAAGTTTTAGTATTATTATTTCTCATCCAATCTATAGAGCTAGTTCCTGTTTACTTGTGATATGATGTCTTGTTTCGTAATGGTAAAGTCGACATATAAAAAAAACTTTTTCAAAAAGAAATAGATGTCGACAACGTGAAATTGTAAATTATACATACTTTTATTCAACAGTAAGCAACTATACAACAATAGCAACAAATATTCTTATATCCATGTCATCATCGTAAAGTACTAAAGTTAATTATATGGAAAAAATTTACGCAGTATATAAAGGCTCTTCAGTGTTGTCTATGGAGCATCACTTCACTCTCGCATCCAAACTGGCTTATAATCTTAATATCTGAAAAAACTTAGCGTTAAAAATATGCCTGGAATTGCCTTTGGTAGTTTCAGTGATTCCTTCAGCAGCACCTCCATGCAAGCCTACATTGCCGAGTTTATTTCAACTTTGCTCTTTGTCTTTGCTGGTGTCGGCTCTGCTATGGCTTACGGTACTTGCTTTAGACCTCACGTACTAAAGCAGACTAATATTTTTTAACAGCAATCTCACACATTGCCCAAAATAATTGTTAGTATAGTTTTAGGTTGAAAGCACTTATTATATCGACAAACCTGGATAAATATTAGTTACGAACCTACTTGAATAAAGTTTCGCTAGACCAAATTCATGTTATTCATGTGCCTATTAATTATGTGCTGATATTAAACCGTCATAACGCATAATTACTTGATTTGATACAGGAAAATTAACAGCAGATGCGGCCTTAGACCCACCTGGTCTAGTAGCTGTCGCTGTTTGCCATGCATTCGCACTTTTTGTGGCTGTATCAATAGCCGCCAATATCTCAGGTGGTCACGTGAATCCAGCTGTCACCTTCGGATTGGCTGTTGGAGGCCAGATCACCATCCTATCTGGACTAATCTACTGTATCGCTCAACTTGTCGGCTCCATTGCCGCGTGCTTTCTTCTAAAATTCGTCACTGGAGGCCTAGTAAGTATAGAATATAAAATAAATAGAAATGTTAGTGTTTTCTAGTTGCTCTTTTCAGACTAAGTAAAATTCTAAGGGTGTTTCTATATAAAAAAACAATATTGCAGGCTATCCCAATTCACGCTGTTGCGGTAGGCGTGGGATCGATTCAAGGGGTGGTTATGGAAATCATCATCACATTTGCGTTGGTGTACACAGTGTACGCCACCGCATGTGACCCAAAGAAAGGTGCAGTGGGCACAATTGCACCTATTGCAATCGGGTTCGTTGTGGGTGCCAATATCTTAGCTGCAGGCGCATTCTCTGGTGGGTCAATGAACCCAGCCCGGTCTTTTGGGCCTGCAGTGG
>Scaffold1357754
GTTATTTGTTGGCAGTTGATAGCGGAATTGGTTGCCACGTACTTCTTAGTATTTGCAGGTTGTGGCGCGATCATGGTGGACATTGACAAGAACAAGCTTTTGGGTCAGCCCGGAGTTGCTATCACATGGGGAGCAGCAGTGATGGTTATGGTTTACACTGTTGGTCATGTTTCTGGTGCACATATTAATCCTGCAGTAACCATTGCTTTTGCCTCTTGCAAAAGGTTCCCTTGGAAAGAGGTGATTACGACTATATATTGATTTTTGATGATCTTTTGGATTCAAACAATGATTTATTCATGATTATGTTTAGGTACCTGGATACATGGTTGCCCAAGTCCTTGCATCGATCTTAGCTAGTGGAACCCTACGATTAATATTCAGCGGAAAGCATGATAATTTCGCTGGTAGCGCTCCTCCCGGGTCCGACTTTCAAGCTTTGGTGGTGGAAATTATTATCACCTTCTACCTCATGTTTGTCATCTCTGCTGTAGCCACAGATGATCGAGCTGTCAGTACTCTTTTCTCAGTTCTTCCTTATTACTAATGGTATTTTA
>Scaffold140232
CAACCCATTTTCACCAACTACTCAGCGCGTTGGCCCACCAAAATTTCCACCTCCAGTTAATACAATGAAAGAATCTAGTAATCTGATTCAGGGTACACATGTAACTAATACTTGAAACTTGAAAGTAAAAGAAAGACAACTCAAAACTTGCATTTACAAAGAAATATCCTAAAACTTTCCAGATTTATGTCAAAAATAAAAGCTGTGTTTTCCATGGAAGTATAAACTGAAATACAATTGAAAAAGAAAATAAGACTCGAGTATCAATGACAGGATTACTTACAGAAGCGGGGTTCATACAGCCACCAGTTAAATCTGATCCGAGTATATGAAGAGCTAGTTTTGAGAGACTACTAATCCAAGTCTTCCTGAAAAAACTTCCAGGTATTTTTGTAGAAACTGCATGTGAAATGAGCACAATTGTGAATGTCAATAACCCTTCTGTCAATGCACCTTGATGGAGACTAACTGTCAATCGTGGCCCACGACCTATTCCTGGAAACGTAAGAAGGATAAGCTGTACCCCCATTATTGATCCAAACACCTAACATTCACAAAGAAATAACGACAATGATTAGATAATCGGCTGTAAGAAGACGGAGTGCAGAAAATGCTGGTTTGAACGTGCCTCTACTGTTACAATTCAAAAGTTCAAGTGTTTGGTAAACCTGACTATTAGAATAAACAAGTAAAAGTAAAATACAAGAGTCGACGCTATACTACCCGTGCAACTGTTTCTTCTAAATAACTGAACCCGAGACATATATTTCCACACACAGTTAACACCCTCCTTAAAATGTTCCGTTTAAAAGATCCTTTAAGTTATGTTACATGCACACATAACACAATTTTCTAAACGTAAAACAGACATTCAACCCAATTTCGTCCTTCAACTGCTTTAACTTAAACATCAAACCAAAACCATATAAAAAATGAACTGGAAACAAATTCATAGTCACACCTATTACGGGTCGCTCCATTCATCTACATGTGAAGAAAACTAAAGTTTGCGTGGATTATCGACAACATCCGCGAGATAGAGATACACTAGCAGGGAGAGAGATCTCCAAACCAATATAGTTGTCAAAAAGAAAACCACCACGAGAGAGGAAATTTGTTACATTACCTGTGGTATATGCTAGAGAACGCATCGTTATAGGCATACGCATTGGGCATATTCTTTTTATGAGAATGACACTTTAGAAGAGAGNNNNNNNNNNNNNNNNNNNNNNNNNNNNNNNNNNNNNNNNNNNNNNNATAATATGGATGATTGGATACACTAAAGTAAAAGTTATGTATGGTTGAAATCACCCTTATGGTCTAAAAATTCGTCGTGAAGGCTACATAGAACTTTATAATCTCAAAGATTTGTATTGACACAAAAATTAGCCAGGTTTTATATAAGTCATAGTGATAAGCCATTTAGTACTGTCATTAAACAGAAGTCCCGACCCAATCACTACACAGAAAGACTAAGATCCTACACACCAGATGAGCTTTATAAGAAAGCTAAGGATGAATATGCATGGCAAAGATATTGCCTTTGATGCATTAGTGGAAAAAGCTTGTGAAATTAGCTAGAAACATGAGATTGACACGCCGAACATGAAAAGGTATAAAGCCGAAAAAGCTAAAAGCATGGAGCAAAGAGTCAAAAACATTCATATTCACTCGCTAGGTAAATGCAGAACAT
>Scaffold141260
CATATGTGGTTGGTTATACGTACAGCACGCGTATCAGTAGCAACGGCTGTAACAACGAAGAGGAGATTAAAGGTGATAAGGAACTCAAGGGCAAACGCTTGGCCAGTGCTAACAGTAGGGACAGTGACACCACCAGACATAAAGGGGTCAAAGACACCTTTAAGAGCAAAAGAGGCACATATGGAGGCTGATACTTGCGCTAAGATGTATGCGGGGACCTGTGCCCATGGAAAATGACGTAGTGCTGCAAATGCAATCGTGAGAGACGGGTTCAAATGGGCTCCTGAGATATGACCCGTTGATAATATTATTATCATAACTGCCAACCCTGCACATGCTGCGTTTCCGATTAGTGTCTCCGAATTTGAGTACTTTTGGTTCACAATAGGTCCTGCTGTTGCTGCGAAAATCAATATAAATGTTCCTACGAATTCTGCTCCCAACTGCATATC
>Scaffold1439848
ACTACCACGACCCGCCTCCAGCCCCTTTTTTCGACGCTGAGGAACTCACTAAATGGTCATTTTATCGTGCACTTATTGCTGAGTTTGTTGCTACTCTTCTGTTTCTATATATCACAGTTTTGACTGTTATCGGATACAAAAGCCAGACTGATCCAAAGTTAAACCTTGATCAGTGTGGTGGTGTTGGTATCCTTGGTATTGCGTGGG
>Scaffold1482898
ATGTTAGCTATAACTATAAGTATGTCCAAACTACTTTTCATCCAATGCTATATAAATGAAATGATTTTAATAATTCTACTAGTTCCTGTTTATATGCTACATTGCTTTTGCTGGCACAAAGATTAGTATATACTAGTATAATCTTTTATCATTGTAATTGTATCTTTTCATGTGACTACTGAACTTCACATAAAGATTCAATTTATAACCTTTTACCTCAACACAACTCCACCAAACTTCCCAATCCTTATTAGTTGGTCAATCACACTCATCATCATTAACTCATCATACTATCAATTTCCTCAATAAATAATTAATTCACACATTACTTACACATACACCAAAAAACTATGTGCATATAAATCCCATCTCATTAGTGCAAAAGATATTCCAAACCAACTCATCTCCTATCCACACCTTGCTAAAGTTTTTCTAGGTGTTTTATGCTTCATGTCTTGGTTCAGCTACAAAATATTCCCATCTCTTTAGTACAAAATATTCCGATATGGGCGTAGTCAAGGCGGCTATTGGGGACGGTGTGATCACATTTTTGTGGGTGTTTTGTGCTTCATGTCTTGGTGCAGCTACTTCAGCCATTGCTAAAGCTATAGGTGTTCATGGGAAAGCTACATTGTTGATCACTATTTCATTGATATTTATTTTATTGTTTGTTTTTGGTATCATTGGTGGTGCTTTAGGTGGTGCTAGTTTTAATCCTACTGCTACTGCCGCGTTTTATGCTCTTGGACTAGGTGGTGATTCTCTCATCTTAGCTGCCGTTCGGTTTCCGGCTCAGGTGGGTTTGACTTTATAGGTCAAAGTATCTAATCCTAAATCAAGAACTCAATCAAAGCTTCAAGAGTCGAGCAGACTAATATTGAACTCCAAAATGACATGAATACATTTAAACTTTGAGGTTTTACTGAATTTTAAAATAAAAATTTGAGGTAACGCGCGAGTTTGACTTCAAAAGTGAATGTTTGCGCTGTTAACAGGCTTTTGGCGCTGTTGGAGGCGCATTGGCGGTTATTGAATTTATGCCATTACAATACAAACACATGCTCGGAGGACCGTCTCTAAAATGTGATATGCATACCGGGGCTATTGCTGAGGGCGTGTTGACATTCACTAGTACCACACTTGTCCTTTACATTATCCTAAAGGGCCCAAAGAGTATGCATATGAAAAACTTGTTGCTTTCCATGTCGATGGTGACACTCGTGTTTTTTGGTGGAGGATACACCGGTCCTTCAATGAATCCTGCCAATGTAAGTGACAATAACGTATATACTTCTTTCTTCATTATAGCATATGCACGTTTTAGCATTTGATCCTCAAACTTGGTTTTACTTAGCTTTAGTAATTAGTACTACAAAATGGTTAATGCCGTTGCTGCTTGTAATACTAATGGATCTCATACCCTATTTTGGACGCAAAAT
>Scaffold151535
ATTGGTATGCAAGTCATCGATTATATTATGCATTGGTATGCAAGTCATCTAATACATTGTGCATTGGTATGCAAGTCATCGATTATATTGTGCATTGGTATGCAAGTCATCTAATACATTTTGCAATGGTATGCAAGTCATCTATTATATTGTGCATTGGTATGCAAGACATCTATCCTATTCTTACTATGTTAGCAATGGGTTGTAGACATACAGGTTGCAAGTCTTGTATGGGAGGGACTTGGGACTGAGTGGATTTACAATGCCTTTGCTGTGGAAACCCTAATACTTTACTATTTAAATTATACATCTGTCATATTCATACATTGGTACGTATTTCTATACACATCTGTACTTGTCATATTCATACATTGATACGTATTTCTATACACATCTGTACTTGTCCTAGTCATACATTGATACGTATTTCTATACACATATGTACTGTACTATTCATATTATGTTAGCAGTGGGTTGTAAACACACAGGTTGCAAGTCTTGTATGGGCGGGGCTTGGGACTGAGTGGATTTACAATGTCTTTGCTGGAAAATCTTTATTCAAATGCTTTACAGTTAAACTAAACTCTATGAACTCACCAACCTTTGGTTGACACTTTTTAGCATGTTTATCTCAGGTTATTAAGGCAATAGTGGATGCATGGATTCTAGAGTCAATTGCATACTTGGAGACTCATATCATTATCTTTTACCATTCGAAACATCTATGTAACTTTACTTTGGAACTTATTGTCATAACTCTGATTTTAATAAATTCGAATGGTAACATTTCAAAACGTCTCATTTAGAGGTCGTTTTCTACACCTTGATCTATATTATGAAGTAATACCCCCTTGACACTACTGTTCCGCTACGGTAATTTGGGGGTGTTACAACCTTGACTTCTGTGTATGTGTTCTGGATACCAGAACAGGATGATGACTCTTTTAATCCAATAGTTAATAGCTGCTAATGACAGCAAATTTTCCCTAAAACCTTGTTGTGTTTGACTGCTTCATTTTGGTCATATATGGATGGTTTTGTTTGCATAGGTTTGACTTTAGTAGAAAGTCACCTTACAGATGCATTTGGATGATAATTGGGTTAGTTTGTAATGCTTGTCTTTGAATTGGGTACATTTTGTATGGGTTTGACTTTAGTAAACAGTCATCATAAAGATTCAGTTGGTTAAATTGTGTATGGGTTTGACTTTGTATAGCTTTGACTTTGTATAGGTTTGACTTTATTAGAATTCATTTTGGGTCTGCATTTACTAAAGTCAGCTGATGCAAGTGAAAAAGTCAAACCCATACAAAATGTACCCATACAAAATTTACTAAAGTCAACTGATGCATTTACTACTTTATTAGAATTCATTTTGGGTCTGCATTTGACTTTATTACAATTCATTTTGGGTCTGCATTTCCTTGTCCTGGTATATTCATTTTGGGTCTGCACAAAATCTTCTATACATAAAATATGTTATGCTTTTTTGGTCAATTTGTAAAAGTCAAAGTCTTGTTGCATTTACTATAATCAGTACACCAACCTAGCAATCAATGGCATTAACTTTTACTTCAATACATGGGTATAATTTGCTTTTAAATTTTCATAACTACACCCATTAATACACAAATTACTTCCACTAAAAACCTAAAATCTTTCTAAAATTCTCAAAAAATGAGTTCAAAGCCAGAAATCTTTGAAATTTCTTCAAATGATTCAACCTCTTCTGATTCAATTACTTCACCATGGTCTAGCTATTTTCCTAGCACTTATTCAAACTCTGTCTCAAAAAAGAGTACAGCTGCTAGGTCTGGCAAAAAGGTTTCAACCTCTGTCAATCCTCCTGTTACCACTCAAGCTCTTTCAATGACTAGCAAAAGGACTCAAGTGCTAGGCCTTCCAACCAAGGAGAATTATGCAAAGATCACAGCCAAAGGGAAAGGGAAAAGGACCCTTACTTGAAGCATTCCCACCACTGTCTTTTGTTAAGAATGTATCACTTTATCTTTTGTAATGTAATATGCATCTATGTAATGTAATATGCATCTATGTATGCATGTATGTAATGAAATGCTACTTGTTTCTGTTAAGATAAAACTGCTTGTTTTCATTCATCATCAATGCCAAAATACAACTTGGTACATTGTTACATGTCTAGACTTAACATACCAACTTAACAGTTACTTCAAACATAAACAAAAGACCCAACTTCATACATTTCCTACTTTATAGCAAAAAGAACAACAAACAAGATCCAAGACCAAACAAAATACTTCTTCATTTTTGCACTACCAGTTTGGGCTTCCATTAATTCTCGTTCAAGATTGTTCCTTGACATTAATAAACCCGGTATGATTTGAAGAGAATGATTACACATGGTGGGGGGGGGGGGGGGTCATACCAATCAATCCATCTACAATGTGATCCCTGTTGAACAACATTACACCAACAATTATTTGCTTTACGTTAGTTTGATTCAATCTTACACAAACTTACTTGAATCGGGCAAGAGTAAAACCGACGGCCTGGGTTAGCATTCGTCCAAGAGGTTTTAACATTGGCAACTCTTTCACAATGACACCTAACCATATCCATTGTTCTTGTAAGATTTTTGTTTTTGATTTAGGGTTTAGATTTGGGGATTTAGGTTAAATAAAACGAGACGATTTATGTTAAAGAAAGAAATGAGAGGGAGTATATACTGAGTGGCATTGGGAAAGACATATAGAAGAGAGGGAAGATATTATGCTACAGTGAAAGGACAAAAATACCCTCTACCGTTGCCCATGTGATATAACTTAACACCTTGACCAAACGGACGTTTGGTCAAGGGACCATCTTTGTTAACAGTTTCAGAGTTGGAGACCATACGTGCAAAAAAAAGTCAAAGGACCATGCGTGTTAGTCAACCCAAACCACAAGGACCATCTTTGTAATTTACTCCTTTTAAAAAGAGAATATTTCAAGCATAATGCTTATAATATCATTTTAGCAAAAACAATGATTAGAATTAATAAATTAAAAAAAGGTGATGTTGACCGGACCCTCCTTTAAGGAGGGTGTGTTGACTTTGACCAGCTGCCGCCGCTTGTACTATCTGCTTTAAAACTTGTATATTTTGACTAAAGTAGGTGGACCCCCCATGGTAGGGAGGGTCTGGTCAGTAGTACCCATTAAAAAATAGACACTCTTCCTTCATATTAATAAAAGGGTTGTGTTATACAAACTCTCCATATATTTTCACATCAGGGGGTTTTGTCAAACCGTACAACCCGCGATGCACACCGTACAAACCGACGATGCGTGCAATGATTGGAAACCCACCCTATGGGAGGGTCCAAATAACTTGCCCCTTAATAAAAGTATACTTTCTTTATTTTGAAAATTACAAAATTTGATTATCTACACATTTTGACAAAGTAAAAGAATATTTGCAACTTGATTGTTTGAACGATCAACTCTTTTCTTTTTTCTTGTGTGAAAATATAATCGAGTATATTTGTGTTTAAGTACGATATATTTGATAATGAAGTTGATGATCACTATTGTCACATATTTGATGATGAAATGATAAACTGATGCTGTTGAAGCAATTTCTTGCAACCACTTCGGACAAATAAAGGTGGCCTTCCGGTTGAACTCAGCTAGGGTTCTTCCGGGAGACTTGGGTGCTGATCCCTTCGGCTATTGGAGGACCTCCGGGTTTCTGCACACAACAGCACACGTTAGGCTCGCCCCAGGTGTTATCCCAGGACCCACCTCCGGTGTGAGAGTAAGTATTGGGAATTACGAGAGGGCTATAAGATATGATTGAGAAGTAAATGCAGGTTATTTGTTAGTTGAGAGTAGTAAATGAGCTGAGTATTTATAGTACTCAGCATCGATACCTGAAATGGCGGCGCCGGATTTTAAGGGAACATGTCCCCGACATAATCCCGCAAATCCTGGGCGGCGACGGCGGTATCTGTAGCTGCCATCTGTCCAAGAGGAGATGCCACTTGTCTCATGCTTTAAACCTGTACGTTCCGGACGGCCCTAGGACCGTCCGGATTACTCCGGAAGTCCTTGTTCCGTCCGGCCAACCGAGAGATCCAGTCCGTTCGGACACATACGTCAACATGTCCCCCCAGTATCATAATATCGGTTTCGCCGATGTTGTGATACTTGTAAAATCCTTGAAGTTCCAATTAACTAGTTCCGAACGGATTGGGTTGTTCGGCCTTCAGAAAGTTGACCTATGCGCAAACCGCCAAAAAACATTATTACCTCTTTTTAAGGATTGCCGCCATTTTTACTGAGGTTCTGAGATGTCGACACGTATATACGTATATATCGTGCGAGTGAGGAAGTGCCACCTCACTCCTTGTCAGTGCACGTCGTTTCACTCTCTCTCTCTTTTTGCTTATAAATAGCGTCATTTCTGCGATTTTTTTTTACCACTTATAACTTTCTCACTCTGATAAATTTTCCGATAGACTCACTCTTAATTACATCCGAACGATTTCATTTGCCATCCGGTTAATCATGTCGAATTCTCCCTCTTCGGTTTATGAAGAAGACACCCAAGAGGTTGAAGGGTATCTTCCTAAGTTCGACGTTAAAAAATATACCTCCCAAATGAGTGAGGAAGATTTGTTTATGGTGAGAACGGACGCAGGCATACCGGACGAACTGCGCCCCAGACTACCCATGTCGGACATGACGATGGACCGGCTGTCGAGAGATGTCATCGGCTTGTATCTGGAGTATTTTTACGAGGGAGGCCTTAGCGTGCCCTTCTCTACTTTTTTGCTGGGCGTAATCAGGTATTTTAAGGTGCACATCTCTCAAATGGTCCCGTTGGGTGTACATCGTGCTACACTCTTTGAGGTGTACTGTCGGAGTTTGGACATTGTTCCCACCACTCCGCTCTTCCGGGCTTTCTATAAGTTGAGCAAGCAGGGCCACTGGTTTTCCTTCGAGAAGCGAGGGGGAAGGGGAAGTGGGTTTGCTTCCGAGAGATTCTGACCGGGTTGAAGGGCTGGAAAAATAATTTTTTCCTGATAGATAGGCGGGCGATCCCTTTCGCCATGCCTTGGAGGCATCACGACTCTGATATTTCGGATCCTTATCCGGACGGTGAGTTTACCATCGCGGATGCCGAGAAGTTAGCTGCTAACGTAATCGATCTCATTCCGATTCCGAAAGGCTTTCTTTACTCTTTGGGGTTAACTTCTCATTGGGAGCATTCAGGCTTCCGAGCCGTTCTTGAAGACGCCGAGGGTAGAGGTATGCCTTTTTTTTTCTTTTCCCTTTAGACGATTCGTGTCATGCATATTTGTATCTAACCGCTTTGCTTTCTCTTTTTGTAGTTGTACCCATGTCTGAGTATTTGATCAACCCTGATGCCCGCCAGGACACTTCCATGGTGAGAGGTGAGGAGTATGGTGAGGGGGAGCGTCGTGAGCTGTTCGTGACTCTCCCGGCTGCCTCCAATGCTGATATACCCGAATTGACGGTAGAGGAAGAGGAGGTTGAGAGGGCCAACAGTCGGGTTGTCGCGGCCAAGCTCAGGAAGCAAAGGCAAGCCGCCACTCGGCGAGCTTTGCAGGCCGAAAGGCGTGCTGAACGTGGTGAGGGAAGCGGCGGAGCGACCCGAGCGGTCAAGAAAAGGAGGACGGCGAGGACTCCCGTGGAGGATCCGGAGTCTGATTCGCCGGATGTTGAAGTTATCCCCAACCCTTCCCCCATCCGTTCTCTTCGACCGGAGGATATTGAGCCTCGTTCGGAAGGGGCAGGTTTTACCGAAGGGAGTTCCCGCGCTGGTAAGCTGTTCGACCATTTCTCTTGTTCTATTTATTTCTCTTTATTTCTTTGATTATGAAGCCTTGTTCCTTTCAGGAGCTGCTCCCGTGGCCGCTTATGGTCGCGGTAAAATTAAAGCCATGGCCGAAGGTGATCCGGCGACGCTGTTCGTTCCGGAGTGGTCGGTCAAGAGGGGAGACCGCTTGAACTCCTCGGCCATCTGCAGGGATCTGATGTCGAACCTACCCACCCCTCGCGAAGAGATTCATTTTCAAAGTTTGGGGGACCCGGCGGCTATCCGAAGGGGCTGGGTGTTATTAGGTCGAGGGGCAACGGCTCAAGCGGAAATTCTTGGCCGGCATGAGGTCCTCCTTAAAGAATATCAACAGCTACGCAGTGCTCATGCGGAGTGTGAAAGCGCAGCTCAAGAGGCGGAGGAGCTTCGGCAGTTAAAACATGAGCACGCGGGTTGTATGGTTAGGGAGTCGGACTTAAAAATTCGGCTCTCTCAGCTGGAGAAAGCAAGGGATGAAGGGAGGAAAGCTTCCTCCGAACGGGTCAGAGCCTTGGAGGTTGAGTTGGAGGATGTTAAAGGTAAATTTGTTGCTGAGAAAGAGGCCAGCGCTGAACTATATAAGGAAAAGATGGACATAGCTGTAAAGCTAGGTCAGACGGAAGTTTAGCGTCACAAACTTGTAAAAGAATTCCTTCCAGAAATGGTTCGTCGGCTTCTGAATAGTCACGAATATAAACAACGCTTGGCCGAGCCTTTCAGTTTGTCCTCTCAATCTGGGTTCTTGGAAGCTATCTCCGTTGATCGCAATCCGGAGGAGGTAGCCAAGATTGCGGCCGGGGTGGATGATTTGGATCTGGAAGCTGAGGCGAAGCTTGACCCTTTGTATGATGGTCTTTTCTCTGTGGAATATCCGTATGTATCGAAGGTTAGCGATGCTGCGGATAGGTCTCTTCCAGAGATAATGGATCTGTTCCCTGACCCTGCCCCCAATGATTCCTCTGATGGCCCTTCGTCTTGATCTGGGGACTTTTGACGGCCAGACCTCCGCACCGTTAGATTGGTTTATGAACTGTTAATATATATTTTTTCTTTTTGAGAAAATCTAATGATCAATTGGTTGCGCAACTGTTAGCGCCTTTTGTCTTTTTGAAAATGATGTAACGTCGCTTGATTCATTGTAAGCTGTTGACATTTTATGTATTTCGTTCGTATTATTTCACGTGTCTTGCTGATTTTTCTTTTGGTCGCATGACCCTTTCCTTCCCGGACACTGACCACAAAATCTCCGGAGGGCACGAACCTCTCGGAGGGGTCACTTTTCGCTTGTGTCCAAAATTATACAGATGGTTCAGCCTTTCCGCTAGGATTATGGCAACCCCTTTCCTGGGTATCAACCATCTTTGAACATTGACCACACACTCCCCGGAGGGCGTGAACCTCTCGGGGGGGCCATTTTCTAATTATGTTCAGAAACAGGGGATATTGTAAAAGTCCAAAACATAACACAAAAGCTTTTCCATAACTGAAATAAACTGCGCTTGTCATTGAAATCAATCAAATAGCCCCTTTTGGAAGCTTACATTAGACATTTTTAGTCGTTTACAAAAAGCATTTTCGGAGGTTAACAGCATGCCAAGTTCGGGGAACTTCCTTTTCTTCCATCGTTTCCAATTTATAGGATCCAGTCTGGTACGCCTCCACGATTCGGTAAGGCCCTTCCCAATTTGGCCCCATCTTTCCTTGATTCTCCACCCTGCTAGCCTCATTTCTTCGGTATACAAAATCACCTACCTTTCACAGTTAATAATTTTTCGTTTCACACGTTAGTTAGAGCAACATAAATCATAGCTGGAATGGAATAATTAGGTGTTCATAGCAAAAGACTTTTATTTCGCGTGTGTGTATATTTTCGTACTTACCTTGAACGACTCGGGATGAACCCTTCGGTTGTAATATTGTTCAATCTTCTTTTTGTACTTCGCCTCTCGTATGGCGGCCATTTCCCTTCGTTCCTGTAGGAGGTCGAGATTCATGAAGATCTCCTCGCCATTTTCCTTTTCATTGACTTTCATGGTCCGAAAAGTTGGCATCCCTATCTCCGCCGGTATGACCGCTTCGCTGCCATAAGTAAGACTGAATGGTGTTTCCCCGTTGCTTGTCTTTAGCGACGTTCGGTGTGCCCACAGGACGTTCGGCAACTCATCCACCAATCCAGCTCTTTCCCTGCCGAGCCTTGTCTTGAACCCTTTCATCAGACTTTTGTTCGCTCCTTCCACCAATCCGTTGGCTTGAGCGTGTGCCACAGCCGTGTTTACCTGAGTTATGTTTAGTCGTTCGCACCAACTTTTGAAAGGGTCATTGATGAAATTGCTTCCATTGTCCGTCACGATCACCTTGGGCAGACCGAATCTGCATACTATGTTTTCCCAGACGAACTTCTTTACTTCCTTCCCGGTCGTGTGGGCCAGCGGCTTGGCCTCTATCCACTTGGTGAAGTAGTCAATGGCCACAATGACGAATTTGATTTTTCCCGGGGCCTCTGGTAGGGGGCCCAAAACGTCCATCCCCCATTGGTAGAAGGGCCAAGGAGCCATTATTGAAGTTAAAACAGTTTTGGGGAGTCTCGGAACGGGCGCGTGTATTTGACAAGAATCACATTTCCGAATCACTTCCCTAGTATCTCTGTGCATGGTGGGCCAGTAATACCCTTGCCGCATTAGCTTTGCCACCACGGATCGCGGCCCGGAGTGCATTTCGCATGCTCCTTCATGTACCTCCCGGATAACATAATTGGCTTGAAGGGGTCCAACGCATCTTAGCATCGGACCTAAATAGGATTTTTTGAAAAGCACATCGTCTACCATGGTATACTGGTTTATTTTCATCTGAAGAGATCGAGCTTCGTTTTGGTCTTCCGGCCAGATGCCCTCTTGCTTGCATCGAATGATCGGGGTCATCCAGTTTTCCCCTTCCTCCTCCACAATTGCGTTGACTATCTCCTCCTCCGTTGATGGCCTCTCTAAAACTTCCACTATGGTTTTCTTCGTCAGATGGTCGAAAGCCATGGATGCCAGTTTGCTGAGTATATCAGCTTTTTGGTTTTGCGCCCTTGGGATGTTTCGGATTTTAAACTGATCGAAGTACGCAACGTATTCTTTGGCTTTGGCTAAATACTTTATCATGTTATCCTTGATTGCTACAAATTCCCCATTGATCTGACTTGCTACCAAATTGGAATCCACTCTAACTTCCAACATCCGAATTTCCATTTTCCGAGCGACTCTTAACCTTGCCAGCAAAGCTTCGTATTCTGCTTCGTTGTTGGTGCTTTTGAAGTTTAGTCGGATGGCGTAAGTGTATTCCGTTTGGTCTGGACTAATCAGTACCAGGCCTGCTCCGGCACCTGATTTGCTGGAGGCTCCATCGGTATATAGTATCCATGGTTCTTGGTTTGAGATGTTGCATATCTCCTTGCCCACCTCTTTTATGCTTTGGCTCAATGCTTCCACGGATATTTCCGTTATGAAGTCCGCGAGGACTTGTCCCTTAACGGCGCTCCGAGGCACGTAAGTGATACCGTAGGCTCCCAATTCCATGGAGTACTTGACCATTCTCCCGGAGGCTTCTGCCTTGTTTAATATTTGCTTGATAGGTTGGTCGGTGATGAATTTTATTGGATGGGCTTCGAAGTATCTTCGTAGCCTTCTGGCCATATGTAGTAGGGCTAGAGCTAATTTCTCAATGGGGGCGTAGTTCTGTTCGGCCTCGTGTAATGTTCGGCTAACATAGTGTATCGGGATCTGCCTCCCTTCTCTTTCTACCAACAATACTCCGCTCATTACCCCTTTCGACGCCGAGAGATATACATATAGGTCTTCCTTCGGCCTTGGCGTCGCCAGATAAGGCAATTCGAGAATCATCTTCTTCATCTCCTGGAAAGCTACCTCTGCTTGACTTGTCCATCGGTACTCGGCCTGATTTCCTTTCGTGATGTTCCTCAATGTTTCGAAGAAAGGGAGCGCTTTTTCCGCCGACCTGGATAGGAAACGGTTCAGCGCTGCTAGCTTACCACTTAGGCTTTGCATCTCCTTGAGCGACTTTGGGGACTGCATGTCCACGATAGCCCTTGTTTTCTTCGGATTTGCCCTTATTCCTTCGGACGTTACCATATATCCAAGAAACGTTCCTTCCTCCACTCCGAAAGAGCATTTCTTGGGGTTTAGCTTCATGTTAATCCTTCAGAGGTTGTCGAATGTCTCCGCTACATCGGCAAGTAATTCCTTTTCGGTTTTGCTTTTTATGACCATATCGTCCACATACGCCTCGAGATTTCTTCCTATCTGTGACCGAAAGGCCGAATCCACCAAACATTGGTATGTGGCCCCAGCGTTTTTTAAACCGAATGGCATTTTGGTGTAACAATATGTCCCGTGTTCGGTATAGAAGGCTGTTTTCTCCTCGTCCTCCTTGGCCATCTGCACTTGGTGGTACCCCTTGTAAGCATCCAAAAAGCACTTGTACTTGAATCCCATAATCGATTCTATTTTCCAATCAATATCAGGTAGCGGGTAATAATCCTTTCGGCAAGATGAGTTGAGGTTTTTGAAGTGAATGCACATTCGCCAACTACCATCGGACTTCTTTACCAACACAGGGTTAGAGATCCATGTGGGGTACTGTACCGGACGAACTATCCCGGCCTTCACCCATTCTTCCACCTCCTTGGCTATGGCTTGATTCTTTTCGGCGGAGTAAGTTCTTTTCTTTTGTGCCACGGGGCGGTCCTGAATATTCACATTTAGCTTGTGTTCAATGATTCGACGGGGAACTCCCGTCATATCGGATGGCTCCCAAGCAAACACATCCCGGTTGTTTTTGAGCATCGTGATTAACTGCCTTCGGCATTCCGAGGAGAAGTTTCCCCCTATCGTGACTAGTTGATCCGGATGAGCCGGATGTACCATAACTTCTTCTGTTTTTACAACCACCGCCTCCGTCGGTCCGGCCTCACAGGGTTCTCTTCTGACCTCTTTTTTCGCCATCTACTTCTCTTCTAGCTTGCGACACTCTGAGACAATCACAGACCGGGTAATAAGGGTCGCTATGCCTTTTGGTGTGGGGAATTTCATCATCGAGTGAATAGTCGATGGGATGGCCCGTAATTTCTTTAGACCTGAGCGCCCTAGGATGATATTGTAGGGAGAAGGGGACCTTATCACGGCGAACTTCATCATTGTTCGGCGAGACAAGCCTTGGCTTCCGAAACAGACTTCCAATTCAATTTTCCCTAATGGCATTATGGATTCCCCCGCGAATCCTATTAACGGTGTGCCGGTTTCTTTCAGTTTGGCCTTAATGGAATGGCATAAATGCTCGAAACAGTGTTCATACATCACCTCGACCGAAGCGCCTTGGTCTACATAGACCCTTCTGATTGTGTAGCCTTCCACCTCGGCCTCAATTATTAACGGTCCGTCCGACACATCTCCTGGAAGGATGGGTGGGAAACCGATCGGAACATTCATCCATTCCTCCTCGGCTTCCATGGTTTTCCTTTTTTGGGACGCAGGACCAGCCATATCGAATTGTAGGTAGATCGAGCAGTTGGTCCCACGGATGGCGCCAATTTGTTGAAGCAATTTCTTGCAACCACTTCAGACAAATAAAGGTGGCCTTCCGGTTTAACTCAGCTAGGGTTCTTCCGGGAGACTTGGGTGCTGATCCCTTCGGCTATTGGAGGACCTCCAGGTTTCTGCACACAACAGCACACGTTAGGCTCGCCCCGGGTGTTATCCCAGGACCCACCTCCGGTGTGAGAGTAAGTATTGGGAATTACGAGAGGGCTATAAGATATGATTGAGAAGTAAATGCAGGTTATCTGTTAGTTGAGAGTAATAAATGAGCTGAGTATTTATAGTACTCAGCATCGATACCTGAAATGGCGGCGCCGGATTTTCAGGGAACATGTCCCCGACATAATCCCGCAAATCCTGGGCGGCGACGGCGGTATCTGTAGCTGCCATCTGTCCAAGAGGAGATGCCACTTGTCTCATGCTTTAAACCTGTACGTTCCGGACGGCCCTAGGACCGTTCGGATTACTCCGGAAGTCCTTGTTCCGTCCGGCCAACCGAGAGATCCAGTCTGTTCGGACACACACGTCAACAGATGCCACACTAAGTTACCGGTAACACTTTTAGTGTGAAAAAAAAGTTTGCAGCAAATATTTTTTGCAAAAACATTTTATCATGAGACAAGATAAATGTGACATATCACACCATTCACCAAACCCCATAGTTAATAACCTTCAAAGCCAAATAAAAAACACAACACTCCAACTATAAAACCACTTCAAACACATCCCATCTCTTCACAAACTGACCACTTTCTGGTACAAGCACTACACCTAAAAAAACTCCTTGCCAAAGACCCAAAAAAAAAATGGAAGGCAAAGAAGAAGATGTTAAGCTAGGAGCAAACAAGTACTCAGAAAGACAGCCAATAGGAACATCAGCTCAAACTGACAAAGATTACAAAGAACCACCACCAGCACCTTTGTTTGAGCCAGGGGAGTTGTCTTCATGGTCTTTCTATAGAGCTGGTATTGCTGAGTTTATAGCAACTTTCTTGTTTTTGTATATCACTGTTTTGACTGTTATGGGAGTTGTTAAGTCTCCTACAAAGTGTGGGACTGTTGGTATTCAAGGGATTGCTTGGGCTTTTGGTGGTATGATCTTTGCACTTGTCTACTGTACTGCTGGTATCTCAGGTATATTTTCTGAAAAACCATTGTTTCAGTTAAGTTTTTAGTTTTTATATAGCTTTAAGGTTATGTGTTTAGTGGCTGTTTTGGATGTTCTTCATGGTCTATTTGACACTTTTGAGTGAAAAGTTATATAAAGTCTAATCAGGGTTGATTTAGTAATTGAGTGACTGTTTTAGACTTTCTTGATGGCCTGCTTCATAGTTTAACATTGATTACCTCTATTAAAGTTTTGTTCATGATGAACTATTTGTATGGATTTTAGAAAGTGAAGTTAAAAAAAAAAAATAGTTTGCTACAAGTTAAGGTTTTCTTGGATTTACTCTTAATTTAGATAATATTATCTACATGACCCTTTTTCAAGTTATGTTTTTCACT
>Scaffold151818
TGTTATTAAAACCAACACCTTATGCATAGTCTCCAGCGGCTGGAAGTGCCTCATATGATCCAATGAAAACATCCCCATAGATTAACCCAGCTAAGCCACTTCCGATCAATGGACCAATCCAGTAAATCCAATTTTGAGAGAAGTCTCCACTAACAGCAGCGGGTCCAAATGATCGAGCTGGGTTCATTGATCCACCACTGAAAGGTCCAGCAGCCAAAATGTTAGCTCCAACAATGAATCCAATCGTGATTGGTGCGATGGTTCCTAAAGCTCCCTTCTTAGGGTCGGTTGCGGTTGCATAAACTGTGTATACTAGAGCAAAAGTTATTATGATCTCAAACACGACTCCTTAAAGACCGCTCATGCCATCATCAAGTTCGTGTGTTGGGACAGCCTGTCGAATACCAAATATGTTAGTAGACATCCAAAATTTGAACCAAACTTTATTTTAACGGAAACTAACTAACTTTCTTTTAACGGAAACTAACTATCTCACAGTATATACACAACAAATCAATCTCACAATGTCCTATGCATGACTTGAACCCACAACCATTTGGTTGGGAAAGATTCTCTCACATGGGATACCATTGGGACTCAAACCCTTTGGTAAACACTCATTTTAGTAGTCTTTTAAGAAATTTAATTACTATTTGCTTTTATGAAAAAATTAATCAATTATTTTTCTTTTTTTTATGAATGAAAAAATTAGAAAACTTACCAAGCCACCGGTAACGAATTGTAGGAGGAAGCATGCAACAGTAGAACCAAGCAATTGGGCAATCCAGTAAAATAGACCGGTAATGATAGTGATGTTACCACCAATAGCCAAACCGAAAATAACAGCGGGGTTCAAATGGCTACCAGAGATGTTGGCTGCCATGGACACACCAACAAAAAGAGCAAGTCCATGGGCTATTACTATTGCGACTAACCCAGCAGGGTCTAGTGCCGCATCGGATGTGAGCTTGCCTGCAAATTTTTAGAAATTAAACGTTTTTAGCACAAAAAATTGTTCCATAACATTGTCTTGTGTTGGGAATTTCGGAAATAAGATATTTCTTGTTGCTGCCGATAGTAAAAGTTGGTTCCTGCCGATAGTGTTAGTTCCTGCTGAAGCTCATTGCTGCTGATAGTTATATTTTGTTTCTGCTGATAGTGTTTGTTGTTGCGGATATTATTGTTAGTTATCCGTATGTTTAGTATGTTTGTTAGAGTTATTTTTAGAAGAGATCATGTTTATCTCTTTACACGTTTTCTTGTATGACGGGTTAGGGTTAGGGTTTCTTATCATTATAAAAGAAACACCCCGTCTATGAGTTTGAGAGTGCTTTTACAACTTAAACAATCATCAATAATATTATCCTTTAGTTCATTATACGATCCATAGAGGATCATAGCATTAGTTCTTTTCTGTTCTACTTCGTATTCAGAGATTCTCTTGTAGTGTGCTTGTGATTACATAGGCATCCTACCGATCCACTAAGGCTCAAAGATCTAGCAGGTGTGTTAGATTCAACAAGTGGTATCAGAGCCTCGTGAGGATCTCTGATCAAGAAGCATAAGTTCACAAGACAATCTCTCTAAACCATTTCACTATGTCTGGATCAGTAGATAAATTCGAAAGGTGGACCATGAAAGTCAGAACCCTGCTATTTTTTAACTCAAGGAGAAAATGGACAGAACTTGCTGATGCTGATAGTCTCAACCAAACTCACATCATGGTTCATAATGCAAAGGATAAAGTGGAAGAATTTGCTCTTGTGGGTGCCTCTCATCAGGTACAACATTGTCAATTTGGGTGTCATGAATTGTACTTGAACCTTAGGAAAGAGTTTGATGAAATGGAGCCTGAATATAATAAATTGTTTGTAGAAATTCAAGCTTATAAAAAGGCTCTTAAAACTATGGAAAAACAAAAGGCTTGGCATGAAGCTAATCAGCTTGCATATGAACAAAAGATAAGGGTTTTGGAAAGAGACTTAGAGAACTCCAATAACTGTCTAAAACATTCTAAGAGAGAATATGCTAAGGTGAAATTAGAAAAGCAGGAATTACAGGCTAAACTGGATAGTGAAGTGGCTAGGATAAATTCATGGCAACAATCTGAAAAATATCTTGTTAATTATGGTAATCAGTCAGGTTGGCGTAAGAAAGGGTTGGGATTTGATGTTGGGGATTATCACCCTAGAATATTTGACCCTACCCCTAAGGAAGTTGATTATCAAATTCCTGTTAAGTTTGTTAAGGAAGGAGGGATGAATGCAGTTCCTCCTCCTATAAGAGGTGTTTTCAAGCCTGTCCCTATCCACTCAGCCCTTGATCTAGACTCAGATGAATCACACATGACATATGGGAAAAAGTCAAATGATTCTGAGTGTGGGTCTGATGACTTTGTATCTTGTTCCAAAAGTAACAAGTCCTATGAATCTAAGTCCACAGGCTATACCTCATGTGATTCAAATGACAAGTCAACTTCACCCAAGTCTCATGAATTCACTTCTAGAGCAACTAATGATGAATCTATTTCTAAAATAGCTTCCCCTGACATGTTTTGTGTGTGGTAGTCAATATCATCTCATTAAAGATTGTGACTATCATGAGAAGAGAATAAAGATGAATGGTGGGCAACAATAGACCAGGTCGTTGTGGAAAAATGTTAAACAAATACCTCCATATGTTCCACAAGCAGCAGGAATGAACCCTTATAGAGCTCCCTTTCCTGCTGGTAGACCTGTTCCTGCAGTTATGCCTGTTGCTGCTAATAGTTAGGGAACTATTCCTGCTGGTGCCTCCTCATCCTTTCAGAGAGATTTTAGGCCTGCTTATTATAATCCAATCTTTGAAGGACGAATGGCTTACACTCCATGGTTTCCTTGGTAACTGTCCTGTTTGGCTGATCATGTTGTTGTATACTTCTCTGCTGGTTTTGAGGGGAGGCATTAGCCTAAGGGGAGGCTAATGCATGTAATTTTGTCTTGTTTCTCATTCTTTTATGTTTTATGTTTTGTGTTTTACTAACTTTGTCTTGCAGGTTTTAGTGTGTTTTGTTCTACTAACTTTGTTTTGCAGCTATCAATTTCTCAATGCTTGAAATAAAACATAAAATAAAAACTTCCATTCATCTTCTTGAGATGATTACATCCAAATCCAAAAGACTATAGCTTCATAAAAACAAACCATACAACAGACTACAGACACAAGCTACCTATTCCATCTTCCCTTTACCCTTACCCATACAATCAGGCATGAACCTCCTACCCCTCTGACGGCTAATTTCTTCATACACATGGGGGCTAGGAGTGCCAACACCACTGGGAGTGGCTATCTTGGTTCAGGGGCTGGATGATCCCTCATTGGAGTTGAAGAACTTGGGGTAGTTTGTCTCTGATGTGATCTGGGGCGTAACCTTACAGCTGGCTGACTTGGCTGTGGAGCTGGCTGGCTTGTCTGAGGAGTTGGTCTGGTGGAATGACTTCTTTGTCTTGGATCATGGCTTTCACGTTGTCGATTGTGTCCGAGGATTCGACTTCAAAGGTTTTGGTTTTCCCTGTTAGGATTTTCACGAGAATCCGCATCTCCTTTTGGTACCG
>Scaffold1550422
TGGGAACTGTTGCTCCTAGATTATTGTTTCTCCCGTTGAATATTAACTGTAGTGTTCCGCTTGCTAGTAATGATCCAAGAATTTGAGTAATCATGTATGCAGGCACCTAAAGAATGATAACAAACATCAAATGGCAATAATGTAACCTAAATATATCAACTGACTCACATTTTTAAAAGGGAATCTCTTGCTAGAGGCAAAGGCAATGGTGACTGCAGGGTTGAAATGGGCACCAGAGATGTGGCCGACTGAGTAAATCATCACCGTCACCACCAACCCCCATACTATGGCGATTCCGGTTTGACCAATCACATGGTCCCTTTTGGAGTCCACCACCACTACGCCACAACCTGCAAATACCATGAAGTATGTGCCCAAAAATTCTGCTATCAGCTGCCACAGAATTAAAACCATAAGCAATAATTAGAAATACAAAGGAGCTATAATTTGAACTAGGTGGTCATGGCATATAATTTGAACTCCTGAAGAAGAAACAAAGAAGAAAGTAATCACCTTTTGGCAAAAAGGAAGAGTGAAAAGTGCGGTTTGATGACATGAAGGAACTGTATCACGTATCATGTCAAGTGTCTCCCCATAATGTCCATTACCGGCTACCCCTCCATCATTCTCAGCCATGCGCAGAACCGCTATTTGCTTTCAAACAGAGAGAAAGCTGTGGACCTAAAAATTAAAAAATGGACATGTATATTTCTCCATGTGTGTGTCTAATGAAATAGAGAACGGGAGAGAAATGTCAAAGCTATTTAATATATTCTAGTGAGATGGAGTATGATAATGGATGACACATTGTAATAAAGAAGCTAATTGAATTGGTAATTTACATTTTATTATAATAATCGTTGGTTGTTTTGGTACAAATGAAAAGGCCAGCTTGAGAAGCAAATGAGAGTCATAACTCATACCGATATGGTAACCCTAGATTGGCTCAAATACATGTGACAGACAGTGGCGGCCCTGAGAATTTAAATACCCAGGCCGAACCGAGAAAAAAATGCCCCTAACTCTTAGCGAATTCAAATATATAAACAAATTTTTTTATAAATGATAACTAACATTATAATAAGAAATTATATATGCATAATAAGATCATAATATTAGAAATACATACCATAATAGTTACTTAGTTAACCGATGATACGTGAAGCCCTCCTAGCATTTTTCATAGCAAATTGGTTGATTAGCTCTTCGCAGTTTATATTCTCTAAGATTTCGTTCTCGATAGCTATCATAGCCAATCCACTAAGTCTTTCTTGGGACATTGTTGATCGTAAATAAGATTTCAATAACTTCTTTATTGGTACCTATTAGCACATTATACATTATAT
>Scaffold1578802
CATAATATAAAGTATGGAACATCCACATATACATCTATAAATATACTATACTTACTAGGCCTCCAGTGACGAAACTGAGAAGGAAGCTAGCGGCAACAGCTCCAAGGAGTTGTGCAATCCAGTAGAACACGCCGGTTATGATAGTGATCTGGCCACCAACAGCCAACCCGAAGGTGACAGCTGGATTAACATGGCCACCTGAGATGTTGGCAGCAATAGACACAGCCACAAAAAGTGCAAGTGCATGGCAAACAGCCACAGCTACTAGACCAGCAGGATCTA
>Scaffold164892
GAATCATTCCATTACTTGAATTAGTGTAGATCTCACTCACCGGCAGTCCACAAAGGCAGCCAAATACGCAAACTAAACCCAATCCAAACTCATCACACATTTTGCACTAACACAAATAAATAACATACGGTCCCAATTGTCATTATGACAAGATTTGCAACAAAATACGATAAATATGACGTCGTTTTCGTTTTACTATTTTGAGTTTTTGACGAGCAAATATATCATTTTGCGTAAAATTTTCTTAAATATGTGCACTTTTTAAGTACTAACTCTAAATTTGAATCAAACAAATAAAGTAATAATCTTATTCACATGGATCGTTTCAAATATAACTCTTTTAAGTAAAATGGATTGATGTTAGGTTTTCAATGTCAAATAATCTAGTCATTTGTGTTTGCTTTATACTTGTAATTTGATATGCACCCGACGAGAAAGTCTCTACTAACAAAACCATATCATTTGTGTTTCTATCAGTCGATTATACTCGAATTTCAGAAAATTACAACTGAAAAATCATTAGAAAAATACGATGATAAGAAGTTTCTCAAAACCATAAAATAGTTTTGTTTTCATAAATTGGATGAGTAAAAAGTAAAAACCCTGATCATGTCAAAATCACGTAAAAATTACAAAGCTACCCAGCCACTCGTTAGCTAGAAGCCAAAAGAAAACCACGTCACCAAAAGGAAAGGAAATAGTCAAAAGGTGTAAAAGGATTTCGAAAACATGCGAAGTCTCCCGAACGATGGAGGCATTTCGTGTCCTTTTTTTTATTTATATTTGTTGAATTATATTTCACTCAAACATATACTCGTATAATTAAAGTATGACCCTTTTAATTATTTTAAGTCATGATCACGCTACAGATGAACATAATTATCGCTTGAATATGCCTTATCAATAACTTGAGAAGTTTCGACATAATTGTTCTATATTTATTTTTCCTAATTTCAACCAGCAAAAAGGTATATGGTATGGACATATGGTCCCCCTATGTGTTTATGTACGTTTGTTTTTAGCTTTGGGACAACTTAACAAAGCTACAACTCCTAGTATCTTAGTTATAACAATTGGTTGGCTCGAGTAGTGTGATAATTTTATCCAACGGGAAGAAAGTTGATCTTTTCATATGCGTATAGCCAATGTAAGGGTGCTAAAACTATGGAATCGTCGAAGTACTTAGTTATCCCATAAGAATTTTGTTTCGGGTTCTGCTCCTTAAGGCTGGTGTAGGTATATCTCCCAGACTCCCACTACAAATTTAGTCACGCGTGAGAGGCCCGAAAACACCCTTCCCGGTAACAAACTTGATCAACAAATAAAATTGAGAGGGAATGTGTCTTTGAGTGTGGTGTATGTTTTTCACCTGATATAATTCCTTTAACCAAAAAAAAAAGAAAAAGAAAAAAAGAGTGTGTTGTATGAATGATAAGTGAACGATGAATGGGAGGGTTTTGACGAGTCACCATTACATTTAATCTAATGCCAACTCTAACGTCAGTATGTCATGAGTCGATTGAAGTTGTCATGCAACTCATCCAGGTGAACTTTTAATATAAGAACTTCGTGTTAGGATTGCTTGTCAAATCTAAGTTTTTGTGTATGAATACATTAGAATATATGAAATTCTTACTTTGTGTAGAATGTCATTATAAAAGTTGGTAATGAGGATCAATCAAAGCAATAATTTACATCCATTGCTTTACTCCAAGTATTCAAATTCTTAAGTTACTTTACCATGTAACTTTTAAAGCTTTCTAAAGTTAAAAAGTCAGTAAGGTTTTATCTTATTTTACTTACACATCAACAAGGTTCCCTATGTTATTAAAGGCTATGTCCATTACTCCTCTACAAGAATACATTTCTTTGGTTTGTTCTCCACCACAAGAAGGGTAACATGGCAATACAACTAACATTGAGTCTTGAAGTCTTTCAAAAAGATTTTGTTGCTACAATTTCAGAACAAAGAAAGTGGCTAATGCTACTCTCACTTAAATTTTACAAAAGAATTTTCATACGTACACATGTTGTTTAAATATTTGAAGTAAAAGTAAGAAAGAGAAAATACAATAAAATTTGATTAGTGCACCTCATTTACCATATGTGCATGTGAATTTTTTTTTTGTAAAATTTGTGTTAGTCTATCATTTCTCTTTAATGAATACTTAGGGCACAAGGAGTCATGGTTCGGAGGTGTCCACACCTCCCAAATTCCACCAATAATCTTCAGCCAACTCATACTCATAAAATCCCATACCTCCCAACCAAAATCACTGGCGGCCATAAAATCTCATACCTCCCAAATTTTTTTTAATCATTAAACTAAAATCAATTTAATTAAAAACACTCAAATTTTATTAAAAACACAAACATTTTATTAAAAACATAACATTTAACTACAAACTAAAAAAGGAAAATACATTGCAACATTATTTTTAAAAATAAATAAAAAAAAAAACTACATAACACTAAATTAAGTCGTCAATCGGTGGTGGTTAAATTTATGGTGTAAGGGAAAGAGATAGACGGAGGAGCTACCCGAATCTTCAAGGGCTTCCATCTCTTGCAACGCGTTTAGTATATAGGGCCATGTACTACCCGTGGATAAATCGGGGAATGGAGGTGGGATGATGAGTTCGTCGGAAGATGAAGACATTATTTTTTTTTTTTTTAGTGGAGAGTATATGAAAATGGGTGTGTTTTTAGGTTGAAAATGGGTGTGTTTTAGGTTTAGATGTGGTTGAAATTATATATAGGGAATATATATATATTTTTTTTTTTAAACCTTGCAACGTACACATTTTTTTTTTTGGAATTATTGCTGCTACGCTCCATCAAAAGCACCCAACGTTCCAATTTTTAATGCAGCCAACGGTCACTTTTTGGTTTGTTTTGATTTTATGGTGAGCGGCAATTATTCCCGTGTTGCACAAAATCAAGGGACAAAATCACCACCGGCGGCGGTGTTACCGCCGGGGTATTCACAAAATCATGCCCAAACCGATGCCACTCCGTGTGGCCTCTACTAGGATAAGATCCTCTTTGCTGACATATCATTGACATGGAGTTTTAAGATCATTTATTTTGTTTAGCATCCGATGTGCCCTACTACTTTCACCATGGCCCATGAACTCACAAGTGACACCCAATTCAATAAAAAGATAGGGTCCAAATAGACAGGATAAAAAGTTGAAGGACATGCTAAGAACATATTAAAAGCAACAAAACCAACTACACCAATTTTAGCTGTTATAAATTCCAAACAAGGTTAAAAAACAAGAAACACGATAAGTGGGGGCATTGGTCTATGCATTTAGCCGTTGTACAAAGTGAGGTGTATGATAGGCTGTCAAAGAAGTGCCCACAGGGGATTAGGCCCCCCACACCCAAGCTTTTCTGCACATGGTCTTTGCTGTACTCCTGGACCCCATTTTTCCACTACTCTTCCAAGCTTTTCTTGTGTAAGATATTTTCAAAAACAGTCCTTTTATTATTGTTAATTTACTATTGACCCCTTGAACAAAGTGGTTTAGCTTAACACAAAGCATTTTGAACATGAACACAAGCATGCGTTTAGTTAATCGAACATGAGTGCCCTAATGATAATTCTAGTTTAGGTTGTATATGTGTGGAACATCATAGTTTAGGGCTCGTATTTTTTAGTTTACTAAAATCGATTCTGATACGACATATTCATTTTGGATTCGTCGTATTTTAAGATATCAAAAGTGTGCTCCAAGTAATAAAATTTTTTGGTCAACCGACTGACCCGCCTTCGATACGCCATATTCTTAGAAATGGATACGCCATATTTCTTGTATTTGCGTTTTGGGTCTTCTTTAGTTAGGGCTTCTATGCGACGTATCTCAAGTCTTGAATACGTCGTAATCTTCCGATTTTCAACTTTCTTCAAATCTTCTAAGTTTTATATAGGACATATCTCCATATTAGAGTTTTCTTGTCTATACTTCAAAAAGTATAAAACTCCAAACACGATTTTCATTATTTTATCAGTTGGTGTAAATTATCGTCCAATCAAACGTATATCGTTTATATGAATCTCGTCAAAATAGTAGGACCAACGTCATATGAATGTTTTGGAATAGTTGATCCACATGTCTTTGACCTCCATATTTAGTGGACATATTGTGTCTTTTCTTAGAAAACTTTTCTCTCTTTGTTGTTAGTTCAAGTTTCTTTGTTGTCCTATTTGCAGAATCTCATTTATCCCATGCCTATTGTAGTGCAGTGGTTCATTTGTATTTGTTGCTCCTTTTAAGAAATCGCTCTCTTCACTTTTAAAAAAGGCTAACTAAATAAGATTCTATTCCCAAATAACATGACCTCAAAAGCCTCAATAACAAACCACCTAAACCAAAAGGACCATAAACAACCAACAACCTCCAAACTCCTCACAATTCAAAAAATCCCGAAACTACCCTTCCAACTTATCCAAACATCAATCATTCCCTCTTATAAAAACACCCACCCACCACCACCACCTTTCCAAAACACACAAAAAAAAAGAAGAAAAAAAACACAACACAAACACAAAAACCATGTCAAAAGAAGTGAGTGAAACAGGAGAAACAGCAAGAAGAGACTATGTGGACCCACCACCAGCTCCACTCCTTGACATGGGGGAGCTTAAGCTCTGGTCATTTTATAGAGCTTTGATTGCTGAGTTTGTTGCTACACTCTTGTTTCTTTATGTAACTGTTGCAACTGTAATTGGTTACAAGAAGGAGACTGACCCATGTGGTGGTGTTGGTATTCTTGGTATTGCATGGGCTTTTGGTGGCATGATCTTTGTTCTTGTTTACTGCACTGCTGGTATTTCTGGTATGATGTTTAAAAGTTTAAAACATTTCTCACTTTTTATTTTTTTTAGTTTTGCTTTTATGTTTAGCTTATGATGCATGTTTAGTTTTGTTTATTTTTAGTCCTTTACATATATGTTCTACTTTAGTTACTCCTATTAAAGTTTATAATAATCCGAGATTTTATAACATGACCATAATACCCTTGAAAGTGTGTATATTTGCTAAAAAATCCCGAAAGGAAGTGTATTTTGACATAAAACAATAATGGAAGTACCTTAAGGGTGTTTGTTTAAGCTTATTTTTTGAGCTTATCATCTTATTTGGTTTTGGCTTTTGTTTCATAAGCATATTTTTTCGGTTTAATTTGAAACTTTCTCGTAAGTTTCAAAGCAAGCCGGAAGAAATGAACTTGTGTAAACGGAAGGCAAAGCCACATAAACTCGCGAGCCCAAAAATAAGCTAAAATAAGCACTCCTAATATGACTTATAAACCCATTAAGGTAATTTGACCGAAGGTACTTTGACCATAATACCACTGAAATTAGTTGCACTTGCATGTTTTAAACTCACAAAGAATTTTGGAAGTAATTAACATGATTAAAATTTGCAAAGTTAAATTATCTTTTTGAAACCCATGTCAAGATGTGAAATTACTATAATACCCTTGAAGGAAATCTAATATTTGTGTGTTTGAAACTAGGTGGACACATCAACCCTGCTGTTACATTTGGGCTATTCTTGGCAAGAAAGGTGTCTTTGATCAGGGCACTTGGCTACATGGTTGCACAATGTTTAGGTGCAATAAGCGGTGTTGGTTTGGTTAAAGCCTTCATGAAATCCTACTACAACAGATTAGGTGGTGGTGCAAACTCAATAGCACCAGGGTACAACAAGGGTACTGCACTTGGTGCTGAGATTATTGGTACATTTGTACTTGTGTACACTGTTTTCTCAGCTACTGATCCTAAGAGGAGTGCACGTGACTCTCACGTTCCTGTATGTGTTTTAAACATTTGTTGTTTAATAGGTTTATGAAGTGTGTTGTTTGTATGTTGTGTACTGAAATTGTGTTTTTGTGTGTGTAGGTTTTGGCTCCATTGCCTATTGGATTT
>Scaffold173075
TGCTTTCTGTTGAGTTGCTTGTTCAGCGTTCGGTCCAGGTGGACGCATTGCGGACTGATGAGATGGAGGATATTGTTGATGAATCCGGCGTTTTTTATGAGGAATCCGGCGAGTTTGATGATGATTCCGACAGTTTTGATGTCGATTCCGACGGTTTTGATGAAGAATCCGGTTGTTTTGATGACGAATCCGTCTGATTCATGGTGATTCCGGCGAGATTTGATGATTCCGACTGTTTTGATGATGAATCCGGTTGTTTTGATGATGAATCCGTCGGATTCATGGTGATTCCGGCGAGATTTGATGATTCCGACGAGAGAGAATGCATAGATCTAGGGTTTTGATTTTGATGAGAGAGAAAGTAATTGATTAAATGAGAGATGATTGAGATATTTTCTTCCTTTTATGTAGACATGTAATTTTACTATCTTGCCCTTCTTTGTAATTTTTGGTTTCATCTAAGCCATTGGATGGAGGGGGAATGGATGGTTGGGATTTGATTATTTGTACTTTAGATACTAGTTGTTTTGCATAGATCTCACCTCATCACACAATAATTGTATAAGCTTTCATCAGGTTAACAATCCAATATATCCAAATTGGTTCGAGTATCCTATTCATGTGAAGAAACAACGAGCAATAAAGAATTTTAGTTTTCCCAACAATTATATCTTTTATAGGAGCTAGAAAACCTTGATTGCGGTAACGCCATATATTATAAAACGTGGTCTGGACGACCCCATCAAAATCCGTCTTAGAAGGAATATTGAGGTTTGTCGTCTAAGAGATTAGGTTGGGCAAATCATTTCCACTCGCTTAAACGGCACTAAGTCATCACCTGGGACCAAACATTTGAAGATAAAGAGATGTTGAGTGTCTTCTAGCCATTGCTTACAGATCGACAACACGTTGATCAAAGATCAACGCCATGTGCGTCAAGGTTGCATCTGGCGGCCTAGTATATTTTGTGTTATCTTATTCTTGCATATGTCCATAGAAAAAATTATATCCATCTATTTTCAAAAAAGAGAAATAATCGCTGCTGTTAACAGCAGCCAACTTGCCTGCTGCCTCAAGCCTATTCGTCCTTTTTTTTCCTTCCGTACCCTTTTTCCTTATTCAATCGCATGATGCCAGCCTTATTTTCACATGAATTCGATTGTTTCCCCTTCAATGGGTGATGAAAAGGTGCCAGAACAATAATTTAGATGAGGATAAATGGGCTAAAATAAGATGCAGAAGGCAAGTTGGCTGCTGTTAACAACATTGATCATTTCCCCTTTCAAAAACCTTATAGAATCTCCTCAGAAAAAAATAAAAATAAAAATCTTATACCATGTTTGGTGATTAATTATAATCGTGAACTTCAGTTGGATGAGGTTCACGATATCAGTTTCAGAATAAAGTAATTAGGGGCAATTTCATATCTCCTTTTAAAAAAACATGAAAATTTCATATGTATCCAAATAATGCTTTAAAAGCATTGTACATAATGCATTGAATGATTGTATTATAGGTATATATGAAATTAATGATGAAAAGGGGGATATATGAATTTCTCCCAATTAATTAAGTTGTTTCGTGCATATAGCTTATGTGGTTATCGGCTTATGTTTATAAACTCACTTTTTTTTACTTATTTTAAAATTTTCCGGCTTATATAAGCTTATGATGACATGATTAGCTTATATAAGCTGAAAGTTTTAAAGAAAATCCTCAAAAAATGAGCTTATGAAACATAAGCGAAAAATCAAATAAATCACAAGCCTGCTATATAAGCCGAAACAAACACCAGTTATTTGATTTAAAACTCATTTATTTGTTTGTTTCATAATAATTGTTCAATATAGATGTACTATATAGTTTGTCGAGGACCAAAGGATAAAAGAGACCCCGATGGGTGGTGACCCCTCCCAAGAGTTTTTGGTTTTATTCATTTTTAACCCTTTGTATTAAGATATCAGCAATTTTATATACAAAAATTCAAAAATGTAATTTGGCCTTCTAAAATAGATAATTTATACTCTGACCCCGTTTAAAGCTTCGTCCCTGATATAGCTTTAGAAATGCATGTAGATGACAAGTCAATTTAATTTTTTTGGAAATTTTTAAAATGGCTAGGGTGCGTTTAGTTATGGGAAAACACCATTATTTTTCACATAATGTTTTGTGAAAAACAAAGAAAACTGATATCGCGTTCAAATAAGCATTTTCCAATCAAATGTTTTGCAAAACACAAAATCCCCTATTTCCTATCTTAACTAGGAAAATTACAAAACAAATTTTAGTTGTTTTTCTTATTTTCCTTTGTAAGACACAAGCCTCCCTCCCCTTTTTCAAAATAGAAAATACAAACATCAACTAAACGTATTTTCTATATTTTCAAGTGTTTTTTGAAGATAGATTTCTCTTCTAAATGTTTACAAAGCTAGAGATAGAAAACAAGAGATTTTTTTCTCCTACTAAACGCACCCCTAACATCTCAGGGAACATTTATAAAGTAATCTCAATTTACAAAATCTGAGTTAGAATTATGTGGCATGATGTATAGTATTTGATAACAGTTATAGAATGATTTATAGTTGGATGCAATTTTTTGGTGGCAGTGCACTCCTTTATGACCCATAAAAATATGAGATGTTGATGCATTTAGTTAGATGTTCATTAAAAGTCGTAACTTTCTTGATATATCAACAATCATAACTCAAAAGCTTTCAGTGATACATTTAAAAAACACAAGAGGTGAGCTGCTGCAATAAAAACCCTTCGCTTTGATCTTATTATTTGGGTAGCGAATGCACCTATTGATTCATTACAGCAAAACAAGAGGGGATTAAGTGGAAACAAAAAGAAAGACAAGTAACTTAAAAACAGAGCATACAGGGCACATTAAAAAAAAACCTAGTGCCCTTAAACAAAAACACTCTTCATGAAAACAAGCAAATTTGTACAATTTCTTAAAACAGGAAAAACATTGCATTTTTCAAGCTCTTGATCTATGCATTGCTCCTGAAAGATCCAAGAGCTTTAACTGCACCAGCTCTCAATACATACTGGTGGTAAAACGCTGCGATGGCTGCTCCAATCATTGGTCCAACCCAGAATAACCACTGCACACATTTCACATATTAGCTTATTTGAACTTGTGGAGAAAAAAAAAAGGATTAAGATTTAAATATAATCAACTTACTTGATCATCCCATGCTTTTTCTTTACCATACATGACAGCAGCACCAAAACTACGAGCCGGGTTGATTCCAGTTCCAGTAATTGGGATTGTGGCTAAGTGAACCATGAACACCGCAAATCCGATAGGAAGAGGTGCCAACACCTTCAATTATTAATTCAAACAATTGTCATACTTTGTCAAAAATAAATAACACAATAAAACAATTGACTTGTACTAGTATTCTAGTAACATAAATAAGTACTACTTACGGGGACATGGGAATCGCGTGCATTTCTCTTAGGGTCAGTGGCCGAGAAGACGGTGTAAACAAGAACAAAGGTTCCGATGATTTCAGCACCCAAACCGGTTCCTTTGCTGTAGCCATCAGCAAGCTCATTAGCACCACCACCATAATTATGATAGTAAGTCTTTTGGAATGCCTTAACAAGACCACAACCACAAATAGCGCCCAAACATTGAGCCACAATGTACATAAATGCCCTTGGTAGTGTCACTTTCCTAGCCAAAAACAATCCAAATGTAACCGCAGGGTTTATGTGTCCTCCTGAGATACCAGCAGTGCAATAAACAAGGACAAAAATCATGCCACCAAAAGCCCATGCGATACCAAGGATTCCAACACCACCACATTGGTCAGTGCTGTGGGCGGGGTCGACTTGGGACTTGTAACCGATGACAGTCAAGACAGTGATGTAAAGGAACAACATTGTGGCAATGAACTCGGCTATAATGGCTCGGTAAAAGGACCATTTGGTGAATTCTTCGGGGTCGAAAAGGGGAGAAGGTGGAGGGTCTTGGTAGTCTTTAGCACCGTAGTGATCATGTCCACCAACCTCTACGTCTTTGCTCATTTTCTAGCTCTTTACTTTGTTGTTATTTGTGTGTAGAAGAATGTGTTATAAGAGTGAGAGATTTTGTTGATGAGAAAAATGGATAACAAGTGGTGCAATTTATATGGGTTGTAAGAAGAACTATCTGGAACCTTACTATAAAAAGTAGGATTATTTTTCTCTCTTATTTATTGCCTCAATTATTATCAAGTCACTAACAACTTTGTAAATTGATTAAAAACTCGGTTACATTTATTGCCTCAATTATTATCAATTTTATAATTCGGTAAAACCGGTTGAATCAAGTACCGGTTTACTTAGCCAAAAACTGGTTTTTAGCAAAAAGTCGGTTTAGATTGACGGTCTTAATAATTTCAAATGGCCAGGTCAATTTAAAATGCATTCTATTCATGCATGGGAGCATTGCTCCAATAGTATCACTCTCTTATAGCAAATGTTCAATCGGCATTTGAGTTGATCAGTTTTTAGAAAAATAGTTATTGGGTTCAATCCCTACTCATAGCTTAAAATCATTGTAACGTGTGCTCATTGTATCTGACTAGTTTTTTGGATAAGAGTTGGTCGACACTCAAGAGACGCATATAAGTTAGGATTTCTCCGTCATACACATTTTCTATTATAATGTTGTTACATGCAACATTATTGCTACTCCGTAATAAACTACTCCAAGTTAGGCACTAATCTGTTGAGATCAAGAATATTACTGTATTAGTATGTGTAGCCGACCATGATGCATAATGAAGTGGGCTTGTCACTCTCACCCACCACCGTCCATTTTCAACATCGCCCACATTTTTTCATCGTCCAAACACTAATATTGTGCCATCTGGATTCCACTTTCAGAGCTGTTGTGGAGTGTTTATTTTTTGTGTTTTTGCTAACCCAGCCAATCAGCGAACACTCTCCAAGATAAATAATACGTGGCTGTGGTACTGCCACGTAACTAGCTAAATTTTCTTTCTATTTCTAGAAACCAAAATGAATTTGTTGACGTAGAAACATTTTAAGTAGAAATTTAAGAACTTTCATGTTTTTTTTAACATGTCTTTTCGACTCGATATTGCGAGCCAACTAATCTTACCTTTTCGGATAGCCTGGAGTCATCGCAGGTGAACCTCCGTGGCCACAAAGAGATTCATTTTCTCCCTATTTGATTTGAACTATTAACCTACTATTTGAAATACTGGTATTCTTACCGCTAGTTCACCCCTTATGGTTCAAGAACTTTCAAGTTTACAACGCTATGGTTGTTAAGATCCAGATCCTAATCGTAAAATCTTACGATTTTATGATATTACAAAACAAAAATGATCTCGTTTTTACGTAGGATCTTTGCCAGATAGGATCTTAATACGACCCTGACCTTGACCATAGGATCTTAAGATTTAGTTCGATCCGAAGTTACGTTTCACGAACCACAAATTATAAAAATAAAAATTTATGTATTAAGTTTTGTAAAATACGAAAAACAAAAGGCTAATTGTATTAAACATTTCATAATCATAATTTTGACCAAAATTTTTATAATATATGATATATAATAATATGTGAATTTGCATAATTTTACAATGCTTATTAATAAAATTACACTATACTAGGATCTTAGGGTCACAATCTTGCAAAGACGAAAACAATCCTAGATAAAATCTCGATCTTAAAAACCTCGGCTACTTTAGTTGTTCCATGTTAATAATAGTTTCTATGTGGAACCAATAAATTAAACAGTTTTCATATATATCTCGGATGTTTAATGATAGCTATGTCATCAACAAAAAAGTTGTGGGTTTTTGTCTTTTAAATGACGAAAGTGAGACTGTTATTATTGTGTGAGTAATGTATATTGTGGTTGTTTGTGTATGAGTTTGCCTTTAAAATGAATGAGAACAAGTTTTNNNNNNNNNNNNNNNNNNNNNNNNNNNNNNNNNNNNNNNNNNNNNNNNNNNNNNNNNNNNNNNNNNGTGCAAATGGTAAAAATTATATTAAACATTTACATGAGGATAACAATAAGCTGAACTTGAGCATTTCTCAAATCAGAAACAAGACCAGATACAATATAGCCTATACAGACAAGACTACAATGAACAATCAAGCTACCAGACTAAGACAACTCAGAAAATCACAATCTTCAATCCTATCTCCATACATCCTCAAACTGACATTACCATTTTAAGCACCAACCATCTAGCTACATTTTCATTACTCCATTCTACCAAGTCACTCAACCTGCCACCACAGTAGACAAAGTAAAATGGAGAATGGCATCACTAGACACCCATAACCCATCCATGGGGGGGGGGGGGGGCGACTCTACCAAAACAACCTACATTTTCCTCTCAAATAAGGGCTTCAGTTGCTTGGGAACACTCACCCTCCATGATGACCAACCTAACCTCCTGTAGGAATGTAAAGTATGGACTATGAAGTGTCATCTTTCACCACTCTCAATTCCATACTACTTACACTCCCCTCCTAGGCCATATACCCTTCACAATGAGAAGCCCTACTTTATGGTACATCTTATATCCAGCTTAGACCTCCTTTTCATCCAAAATAGATACTAATTTCCTCCAGACCAATTAGCAGAGCTACAAGGACTACTAAGGTACAGTCATACCAGATTAGACTCCAAGGTACAAGGTACTTCTCATTGTTATGACCAGAAAAAGCAATGATCTAGAATAAGCTGAGATCATTTATGAACACAAAGATGCTCATCAGATACATATAGACCTATAGAACTACCACTTTTCCAGAATACCAAACACTCCTTAAAACTCCCCTGTATACTGCAGAACCACTATAGACAGCAAGTAGACCTCATATCCAAACACCATTTTTAAGTCAGAGAGCCTTAATTCAGCTTTTGAAATACCATATTACTCAATTTTCAGTCTTTTCCCTTTTTAAAGTAATTCCCCATCTGCTTTCCATCAATCTAACAACTTTATTTTCTCTAACTGTAAGACCAATAAGCCTACTCTTCACATTCTCTTTAATGCTTCTAACCACTTCATCACAGTTTCTTCTAGTATCTTTAAAAATTCTCCCATTTCTCTCCTTCCATATGTTATAGACAAAGGCTGCTAACATGAGCCTTCTGACCACACTATTGATATTATTACCATTACCAACATTGACCATTCCATTACTATATCTTGCCAATCATTACTTTGTCCTTTTATATCAGCCATGTCTTTAACCTTTCTCCACATTTCACCAGAAAAAGTACAATGAAAGAACAAGTGTTGCAAATCTTCAGAATCATTTTGACATAAACTGCATCTATTGGCTCCTTGAATCCCCCATTTCATTAGCTTATCCTGAGTAGTCAATCTATCCTGAACTGTCAACCATAAGATGAAAGTATGCTTTGGAATACACTGAGAATACCATACTAGATACCACCAATCCACACTTGGGACTTGACTGTTAAGGTCAGAATTGACTACACCAACAGAAAAGTCAACCTCTTTACCTCTGCTATTTTTCCAGACAATTTCATCCACACAAACCTCATTAATAACTGGAACTACCAAATTAGTGATAGCAGGAAATTTCTCATACCAGTCCTCAGGCCATAACCAATTCCCATTATTGATCATATCACAAACTCTTAACTCTTCACTCATTCTTGCTGCATAAATGTCTCTATGTGTTACAATTTGAGACAGAGGACCCAAATTGCACCATCTATCATACCATAGAGAAGTAGACTGCCCATTGCCTACTTTATAGAACACCTTTTCTCTGATCAAGTCTCTGATGCCAAGAAGGTTCTTCCATCCCCAACTGTCACTTTTATCAGCTTCAATACTCCAAATACTCCTACCTCTCAATTTTATTATATACACCCATTTGACCCATAAAGTATCTTTTTTGGTTGCAATATTCCAAATGTGTTTTGCTAACAATGCTTGGTTCCAAATCTTCAAATCTTTCAATCCCAAACCTCCTTGATCCTTTGGTCTGCATATATTAGCCCAAGCTACTTTTGCTTTGCCTTTTGCAGTTTCACCTTGATTCCACAAGAAGTTTTTCAAAAGCTTGTTGATTTCTTTGATGATTGTACTAGGAATGAGGAAGACTGAGGCCCAGTATACATGAACTGATTCAAGAACAGCAGCTATCAGTTGTAATCTTCCAGCATAGGACAAACATCTATTCTTCCAATTCTTGACTCTAGCATTGATCTTATCTAACAAACAACCACAATCCTTCAACCTTAGTCTTTTTGAAATCAGAGGTACTCCTAAGTATCTAACTGGGAGTTTACCTACAGCAAAAGGTAGAACCTCACTAATGGCATTCTTTTCATCTTCATTCATACTTCCAAAGAACACTGTGCTTTTAGAATAGTTTGGAAGCAACCCAGAACAATCACTAAATTTATCCAGAGCCTTTTTAATAACTTGCACAGATGTCTTATCCCCATGGCACATGACTAATAAGTCATCTGCAAAGCACACATGGGACAACTTGATTGCTTTACATCCAAAATGGAACTGGAACAACTGTTCTTGATCAATCTCTCTACCAAGTAGTAAAGTGAAGATTTTCATTATTAAGGTGAAAAGGTAAGGAGACATGGGATCTCCTTGCCTTAAGCCCCTCCCACCTTTAAAAAAACCAATTCTTTCTCCATTAACATTGAGGGTAAAAGCAGCTGTAGTTACACATTCCATAATCTAATGCACCATTCTCTCATGGAAACCAAAGCCTTCAAGAATTTTATTCAAAAAACCCCAATTGACTGTGTCATATGCTTTTTGAATGTCAATTTTAAAAGCAACTCTTTTTTGGCCACCTTTTCTATTGTACCCCCTCATAATTTCCTGAGTAATCATTATGTTATCCTGAATATGCTTACCAGGAATGAAAGCACTTTGATTACAGCTTACCAAACTACCTAATGCAGGCTTGATTCTATTTGTAATTATCTTGCTGATGCATTTGTATAATACATTGCAACAAGCAATAGGTCTAAAATCAGTTACCTTACTAGGAGTTTGGACTTTAGGAATCAAGGTGATAAGGGTAGCATTTAATTCCTTCAACATCTTCCCAGAGTCAAAAAAATCTTTAATAGCCTTACATATGTCACTGCTAATTATGCTCCAAGCTCTTTTGAAGAAAGCAGAGGAAAAACCATCAGGCCCTGGAGCCTTAGCATCATCAATATCAAACATAGCAGCCTTAATTTCTTCATTAGTAATTTCCCCCACCATTTTATCAGCCATATCAGTACTTAATCTCTTCTGGAATAGACTTTCACTAGTATCAAATGCTTGAACAGGGCAGCTCTGACCAATAAATTTTTCAAAGTGTTTTAAGAATAACTGTGGAATTTGATCTTCTTCATGTCTGATTCCATTGTCATCAATAAGAGAATGAACTTTTGACCTGTTGCTTCTTCCTTTAAGAACCTTGTGGAAGAATTTGTTGTTTATGTCACCTTCATTTAGCCATTTAATACTAGCTTGTTGATACAAGAGCTTCTCCTCATCTGCTTCAGCTTCACAAAACTCTTCAACAAGCTTAGCCTCTTTCACTCTAAGAAAATAGTTATGAGGATCAGAGTCAATTGCCACTTGAACATCTTTCAACTGCATTCTCGGCTCAGCAACTCTTTTGAAAAGATTTCCTTTACTCCATCCCAGCTTATTGAGAGGGGACTTCAAACTTTTAAGTTTTTTCACAACTTGATACATAAAGAAACCATTGACCTCTAGACTCCATTTATCCTTTACAATAGGAATAAATTCCTGTTTATCAGTAAGGAAGTTATAAAATCTAAAAGGTTTAAATTTCTTTACAACAGCAGTAGGTATACTTAAAATAGCAGGAGTATGATCAAAGATTATGTATGGAAGGAACTTAGTATTTGCTTGAGAATACTGACTGATAAAATCTTCATTAGTCATGATTCTATCCAGCTTCTTTAGGACACCAGTCATAATCCCAACTTTAGCTTTGTGAATATTTTTTGTCCATGTAAAATGAAGCCCAGACCTACATAAGTCCTCCACCTCAATCTTATTCAGACACTCCTGAAATTCCAGCATATCAATATTCATATAAGAGATCCTACATGAATGTTCACAAGGCTTTAAAATGACATTCATGTCCCCTGCAACACACCAAGGTTTTCCCTTCACATATCTACTATTATGAGCTAACTCCCTCCATAACTTTCTTCTTTCAGCATCTTCATTTGCAGCATACACAAAAGAGAAGAAACACTTAATCTTATACTTAGGAGCACTTATGACGCAAAAAATTGATTGACTTGTTTTGTGAAGAATCTGCACTTGAGTCTCATTATCATCCCATCCAACTACAATTCTACAGCCCTTTACACATTCTTGCATATTGGTAACCCATTCCCATCTCTGAAACACTTTCTCACAAGTAACTTGTAGCTTACTTTTAAGTCTGGTTTCCAAAATTGCACAAACATTCAAACGCTCATCACTAATTAAATTCATCACTTCCTTCTGCTTATCCAGAGTATTCAAACCTCTAATATTCCACACTCCTATTTTATACTCTATATTCATCATTACTAAGCACATTACCCTCAATACCATTCACAACATTCTTACTCATAACTGCTGCAGTCCCATTCTTGAGGTCTAAAACATCTTCAAATACTGGCTTCTCTATTCCTTTATTCACTACTTTTTGTCTATTAACTTCTCCAGTGTGTTTTGCCATGTTAGAATCAAGATCATTCTCATCTGGCAGAGATTCAAGAACAGAATACTTGTTGGCAGTTTTCTTAATTTCCTCAACTTCTTTAGCTTTCACATTCCATATGTTTTTCTTCAGTTTGGAAGCTTCATTGTTTTTCTCAGTACTTTCATTATTCACTTGTTTCCTTCTATATTCCTGTCTTTTGTACTCTGCAACATTCTTTCTCATATCACCAGTCTGCATTCTTTGGTTGGTAGGTTTTGGGGCTTTGTTATTATTCCTGTCATTAAAAGCATACTTCATATTCCCCTGCAATGGTTCATCAGTAGTATTTGCACTATTGACAATTCCACTCTCCATACTTGTATTATCACTTGCAGGCTTCTAAGTATCCTCCTCAACACAAACAAACTTTTTGCACTGCTTTTTAACATGGCCAAAAACTTTACAATGATCACACACAGGAGGCTTCCAGTCATATACTACTTGAACTTTCTTACTACCTTTAACCTTGTTGCACTGATCTCTGTATTGAATCTCTATAAACTGTTTAATTTCCTTCTCAGCATCCATTTCAACAAACACTCTAGCAAACTCAAGATTTCCAATACCTTTATGACACATATTTGCAGTCATATTGTCCATCATTAAAGGCATACCTAAGCTACTTGCCAGAGCACTAATTCCATCTACAGACCATGCTTCAAGTGGAACATTGGTTATTTTCACCCAAACAGGCAATTTCTTAGGTTCCAATTTTTCCATTCCCATTTCAAAATTCCACTTTTGAACAAATAAAGGCTTATTCTACACCATCCAAGGTCCCTTATCAAGTACAGCATTCAGACCCTCTATGTCCTTAAACTTGAAGATATATTGGCCATTCTTATTTGTATCAATATCAGTAACCCCAAACTTACCCCACATTCTTCTTATGTTGTACCTAAGCTCATTGATGTGCATATTGAAACCAACAAATTGACCACATATAGTAAGATTCCATCTCTCACTTCCCTTTAACACCAATACTTCATCAAAAATTTAAACCTCAATCCCAGAATCAGTAATGACAGTTGGAATATAGTTCAGGCTTTTAGGGACTTCTTCTTTTTTAACCATGTTAGCATATGTCACATTCTTAGTAGCACTATTAGCAGGCAAATAAACATGAACATTCACAATTTTTGCATTATCAACACATGATTTGATAGGATCTTGTAGGATATACCCATCTTGATTGTGTGGATGATTCGGGTGGTCTTGGTTCATGAAAGATTAGATCCATGTTTAGAGAGATGAGATGAACTAGAGAGAG
>Scaffold1744047
ACATGTTCGATCTGTTAGTAATAACACATAACTCTAATAGACCCATTAATAGGTTGAAACCTCCCTCGCCATTTTTAGTATTAGATCGCTAAATACAGTTATATTACTCTTTTGCGCAGGCATTTGGTTGGGCATATGTTAACAATCGACACAATACATGGGAGCAGTTTTACGTTTACTGGATTTGTCCATTTATTGGTGCAATATTCGCCGGTTGGATTTTCCGAGTGTTCTTTCCGCTACCTTCAAAGAAGAAGACTGCTTAGTAACAAGACAGAAAATCACTTCTATTCTTGGTAACAAATTATTGTTTTAAGAATTAGACTTTCTTCTGATGGGAATCGTGTAGGTATTGTGATTCCTTCATTTAAACTTACAAATGCTTTGTAATTTAATTTTAGTGTTACATTTCAACTTTTAATATTCTGGCCTTGCTTCACTTTTATTGGTGCTAAGATTCTACAAAAGTTGTGGAATCAAGTTTTCTTGTGCGGGTATATTATCATTGCAATTACAATTTTAACATATATTTTTAGCATATGATCCAAAAATAGTTTTAAGGGTATAAAAAATCTCTTAAAAAGTATATCATCTCTACTATATATAA
>Scaffold1781711
GAATGTGCAGGTGGCCACATTAACCCAGCCGTGACGTTTGGTCTATTTCTGGCTCGAAAAGTGTCATTGCCCCGAGCCATCATGTATATGGTGGCTCAGTGCTTAGGAGCCATTTGTGGAGTTGGCTTAGTCAAGTCTTTTCATAAGACTTACTATAACACCTATGGTGGTGGTGCCAATGAGCTAGCCGATGGCTACAACAAAGGCACCGGGTTGGGTGCTGAGATTATTGGTACTTTTGTTCTTGTCTACACCGTCTTCTCGGCTACTGATCCCAAGAGGAGTGCTAGAGACTCCCATGTCCCCGTATGCCTATTATTCCCTGCTTCAAATTTA
>Scaffold179434
CATCATTGTTTGTATCATTTATTCAGTAGAGTTTGGTTAGTGTTTTAGTCCTTAAAACACAAAGAGTGTCGGGAGTGGTTGTACTCTTGTGAAAGAACCATCGGGAGTGGTTGTACCTTTGTAAAGAACCTGGTGTTTAGCTTAGTACCGGATAAAGAGTAAGCAACGTGTAAAGGTTTTCTCCGCCTAGAAAGGAGCTTGTTTCTTAGTGAAGAAAAACTCTCGAGTTAGAGGCTCGAGGAGTGGAGTAGGGCAAGGAAGAGAGTCCTTGTAGCCGAACCACTATAAATATCCGTTTTGTGTGGTTTAATCATTCATTTCCTTACTTACTTATATTATATTGTTTCTTTGTGCATACTTACTTTGAAATCACGTTAAGTCACAAAGCGAATTAATTTTAAAAACGGTAAAACTATTCAACCCCCCTTCTAGTTTTCCACAGTGGTGTTAGACTTTGGATTTATTGATAAGATATAGAAAGATGGCTCGTTTAGTAATTTGTGTCTGAACGTGTTATAGAGACAACGAGGGAGAAACGCCCCCGCCGCGTTGCGGCGGTTCGAAACTNNNNNNNNNNNNNNNNNNNNNNNNNNNNNNNNNNNNNNNNNNNNNNNNNNNNNNNNNNNNNNNNNNNNNNNNNNNNNNNNNNNNNNNNNNNNNNNNNNNNNNNNNNNNNNNNNTTTTTTCTCTCTTTACACGCATATAGTTTCCGCGGCAATGATTTTGTAGTGTATGTGATTTTAGTAAAAAATAAGAAAATATTAAAGAGGTGAGTTGTATACGAATAACAAAACACCAACACATAGTTTATGTAATTCAATTCATTCAAAACATTACTCACAACAACATAAAACTAATCCACAACATGTCATGAAATTCTAAGCAAATTAAAAAATCTAATATAGCTTTAAGAAACGTTTAAAACGCACACCTTCGCTACCAATGTCTTGCCAGTTCCAGCCTCGCCGTACAGTATGACTTCCTTTGGAGGCTTGATACCTATGTGTTCGTATAATTCAGGGTCAGTGAAAGGGAGCTCTACTGCCTCCTTGATTTCTTGTATTTGGGCATCTACTCCACCGATATCAGCATAAGACTCCAAAGGAGCCTTCTCGACCTTCATCAGAGACACCATTGAGTCGACGCCGTCTTGAACCTGAGAATGGTAAAGAGTATGATAATTACATAAAAAACTTTTCTTTGACAGCAAGTTGGCATATGTTTAATGCACTCTAAAACAATGATCAAAATAACAGTTTAATTACCTGCCTACATTTATCATTTACCTGCAGATTTGATTGCCGCATGACGAATTCTCGTATCTAGGCGTTTTCACCTTTGTTCATGTAAACAACTTGCAGCAAAATAAGCAGTTTGGTTGTACCTGAACAGTAAAAAAANNNNNNNNNNNNNNNNNNNNNNNNNNNNNNNNNNNNNNNNNNNNNNNNNNNNNNNNNNNNNNNNNNNNNNNNNNNNNNNNNNNNNNNNNNNNNNNNNAAACCTCGTTCGTTGTATTCCAGGTTATGGGCTAATTATTATTTTTTATATTATTGGAAAGCAAGTGACAATTTCACAGTATAATAAGTTGAAAAAACCAATAAGGTCACTGGTTTGAGCTAATGTGCTTACAATGCGACCCTATGGACTAAAATAAGCAGTAAGTTCAGGTTCATAAGCCCATAATCCATACACCCCCTGAATAGGCTATTCATACCTCCATTATTTTTTCCAGAATTTTCCTTGGCTCCCTGCACTGCAACTTTTGACACCAATCCATCATTCTTTTCTCCATTATTTTCATTATCTCCAACAGGGTCTAAATTTTGAGCAATTCCAGGAGTTGGGTTAATGTGGATATTTTTTTTATATGCTTTAGCTCTAGGTAATGCAAGGTTGACTGCATCTGACTGGGACTCTGATGATGGGTCCTTACTGCTTCAGATTCCATATCTCTTTTGAGCCTAAAAGCTCAAGGATCTCAGCTGCGTATACTTTAGGATGAATAACGATGAAAACAAATTAGCAGTCATAAAAAGAACAAAACAATGTTTACTGAAATCATAGTTAATACCTTTTTTGAAGTTGTCAATGTCTTTCGTTAGCATATTTTCTCTATAAAATGCCTGCAATAAATTAAAAAATTACTCATTTATCAATTTTTTTGGCGAAATACCCATATGCAATTCAAGTGTTTCATAGAGAAACCTGCTGAAGGATGATCTGTAAATGAGTCTGTACAGGTACCAATTAATTTGTCTGTATAGAAATAACTGATGGTTCTGGCAACAACGTTTGTCAATCTTGAGCTCCGTTGCTCATGTTAATTTCCAATAGCCTCTCGAATGGCTGCCTGCAAACCGGGAAACAGTTTGTTTGGAACCTTAATACTTCATCACATCTGCTGAAACTAAGTTTAAACAAAATTAGCGACTAAAATCATATAGGTAATATCGGACAAACCTGTTGCCGTTTTCTGCGCCGTTGTGATTGGTTAAAAAATGAGTACCGGTAGAGTCACAGTAGATGTAATATCGGCACCCATGTACTTCTGCATCACGATCTCAGGTAGAGGCTTATCGGTGAACCTTATTATATTGTGTGACCATGCCCCAGCTATGGCTCCTACAGTTGGTCCCAACATGTAGACCCATAAGCCTCGGTATTGGTTTGACACAATGGCTGGGCCTAGCGTCCTGGCTGGGTTCATTGATGCACCTGATATTGGTCTTCACCAACAAAAAAAATAAAATAAAAAATGAACTCTTTAAGAAACAAATTACAAAAAAAGTCACATTTGAGTAATAAAAGTTAATGTACCCTGCAAACATGGCATTAAGTAATACAGTTGATCCAATGGCAAATCCTGCTGCTTCTCCTATCTGCATCAACATGATTAGAAATGTGAAGGTTAAAGGATATTCCTGATTTCCGAAATTAAAAAGACAGTTAGTTGTCAAATATATATTTAAAAAGGAGTAGTCGATATTGTTTACGTCAACCCGAGCTTACAATAATATATATATAATTAACTTTTTTAATTCGAAAATAGAATATCAGCTCTAGTTGTATTTGTATATGAATTTGATATTTTGGTAGTCGTTATTGTTTAGGTCAACCCGAATTTATAATATATATAATTAACTTTGTTAAGAATCTAAAATAATACAGATAATGGTTAAATTTGAAATTTGGTACTAACAGCTCGATCATCTGTGGCAACACTGGAGATGACAAACATGAGATAAAATGTGATAATGAATTCCAGCACCAAAGATTGGATATCGGATCCCATGGGAACTGTTGCTCCTAGATTATTGTTTCTCCCGTTGAATACTAACTGTAGTGTTCCGCTTGCTAGTAATGATCCAAGAATTTGAGTAATCATGTATGGGGGCACCTAAAGAATGATAACAAACATCAATTGGCAATAATGTAACCAAAATATATCAAGTGACTCACATTTTTAAAAGGGAATCTCTTGCTAGAGGCAAAGGCAATGGTGACTGCAGGGTTGAAATGGGCACCAGAGATGTGGCCGACTGAGTAAATCGGCACCGTCACCACCAACCCCCATACTATGGCGATTCCGGTTTGACCAATCACATGGTCCCTTTTGGAGTCCACCACCACTATGTCACAACCTGCAAATACCATGAAGTATGTGCCCAAAAACTCTGCTATCAGCTGCCACAGAATTAAAACCATAAGCAATAATTAGATATACAAAGGAGCTATAATTTGAACTGGGTGGTCATGGCATATAATTTGAACTCCTGGAGAAGAAACAAAGAAGAAAGTAATCACCTTTTGGCAAAAAGGAAGAGTGAAAAGTGCGGTTTGATGACGTAAAGGAACTGTATCACGTATCATGTCAAGAGTCTCCCCATAATGTCCATTACCGGCTACCCCTCCATCATTCTCAGCCATGCGCAGAACCGGTATTTGCTTTAAAACAGAGAGAAAGCTGCGGACCTAAAAATTAAAAAATGGACATGTATATTTCTCCATGTGTCTGTCTAATGAAATAGAGAACGGGAATGAAATGTCAAAGCTATTTAATATATTCTAGTGAGATGGAGTATGATAATGGATGACACATTGTAATAAAGAAGCTAATTGAATTGGTAATTTACATTTTATTATAATAATCGTTCGTTGTAACCTCCAATCCCTCGTAACCAAGCAACCTATCCAAAAAAAAAATCGACATAAACCAAACATTCAAATTTCGTCTTCGACATGTAAACCATCTTTATCTTATCACACGCACCTATTACTGTATTTCAAATCAAATAGCCTACACTTTTTATTCCACAAACAATACATTAACGTCACTATACATAGGTGCTGATATTACATCTATTGTGACTTTACCCGTACTCATTTTTTAACCAATGACAACGCTACAGCAAATGGCAAGAGGTTTGTCCGATATTACCCATATGATTGTAGTCGCTAATTTTGTTTAAACTTTTAGTTATATGTGAGATATCTTCATCTTCGTATAAATAAATAAATAAATAATTAAACTGAAAAAGCCCAATTTGTTTGGTATGCATCTGTGTTTATCTAGCAATAGCCAAAAGGGATTGAAAACGGACAGCATCTTCGGGCCTTTGGTGGGCTACTTAAACTACTCTGTGTTTCGGTTAACTATTGATATCACAAAAATAAGCTTAAACTAACACACGCTTAAACATCAACAATGAATCCCAAATAACTGAAACACGCAGAGTGACATTTTCGCATACGCGACCCGATTTCCCAAGGAAAACCAAATTGACAAACGTTATACCTCCGGATGGTATTACAGATCATGTAACCACCTAGCAGGCACCGCGATCGCAACCTGCAAGCTGAAAAAAATAATAAAGAATGAAAAATGAAGACCATGAAGCTGATTTAAGACACATAGGTTATTTTGTTTATACGCACACAATAAAAAGAAAGCGACTAATAAAAATGGTTATACCAGCTCATTAGCCTATAAATAAGCTTAAACAAACACAAACATGTCCACACAAAAAGACACATTTTCAGTTCAGGGATTGTCATAATTTTAAATGGCAAACAAACCTATAATGGATAACCAATACCAATCACTATCAAAATAGCTTATTTACAAAACAATAACCACATAAGCTATTTAGGGATGTTTGAAATTGATCTTATTTGCTATAACAATAAAGTAAGACAATACTAACCATGTGACTGAAACGAAGACCGAATCATCCGATCAATCCACGGAAGATCCAAACCTCAAAAGATTAAAGTCAGCATAAACCGCGGCGGCTCCCTCAAACGAAGTCACTTCCTGTAAAAACCCAAAAAAAAATTAGGGTTTCATTTTACATAATATAAAATAACGCCAAACTTAACTGCAGGAAAAAAAAAAATTAAAACAACCAAATCCCGCAAACCTTTGAACATCGTTATTAGTTTCATCTGAATGGTTTGATCTGTTTTTCATCAGATACTAAGTTGTGGATAATCAGGCGGTGCAAATGGATGTGCGTGTGAAGAGGAGGTGGAATTGTGTGGATAAATCTTATTGCCGACACCAACAATCAGATCATCTATATCCTTCGATTAAAACAAATCCCAGAAAGCGGGCCGCTAATGGGCTGTTCAAATGGGCTACGAAATAAATGAATAAAATAAGATGTCGGTGCAATATAATACTATTATCAGGCAATGAGAATTGTATTATATATATAACGAGTGGGGCGACGGTCGGCCGCGTTGCGGCCTCGCGGGTTTTTTGCTATTTAAGATTCGTCCACTATGGAAGCGTCATGCGTTCTTATGTTTGTT
>Scaffold1807762
CAGCTGGTCCAAATGCAACCGCAGGGTTCATTGATGCACCTGTGAATGCACCACCCGCTAGAATGTTGGCACCAACAATGAACCCAATTGCAATGGGTGCTATTGTGCCAACGTCACCTTTCTTTGGGTCTACTGCGGTGGCGTACACTGTGTAGACTAGTCCAAAAGTCATCACGATCTCGAATACAAATGCGTTCATTACTGATACATTGGCGCTCAACGCGAAACCAGCAGTTGTCTGTAAATTATTTAAAGTAAA
>Scaffold1894058
AAATAAATAAATAAATAAATACGTATGATCTATGTTGGTTTCTATTTTTAAATTTGCTTATTATCAAAGACTATTGTAGTCATTTGAAATGAATTGGAATTTATTACTATGTTGTTTTGGTAAGTATTATTTTAAAAAAATGTTTGAAACACACGAATTTAATCTTAGTTGTGGATGACAGGCCAATATCAGGGGCATCAATGAACCCAGCGAGGAGTTTGGGTCCAGCCATTGTGTCAAGTGAATACAGAAGCATATGGATTTACATGTTGGGTCCAATCGCTGGTGCCATTTCTGGGGCATGGGTCTACAACATCATAAGGTTCACCGATAAGCCTTTGCGTGAAATCACCAAGAGTTCATCATTCCTTCGATATGCTAGCAGCCGCAATGCATCCAAAAGATGATTTTCAACGCTCCTACTTTGTTGCATATGTACCTGGACCTGTACCCATTTCGAATCTAGTCGTAGATGATATGCCAGTTATAACCTTGTTCCTTTTTATTTCTCTTTATTTCATGGAATACATTTTGACTAGGAAATGTGTTTATCGGAATACCAATAGACGTTTACCATCTTTGTTTTAGAGTTGAATCATATCCAAGTCCATCTTTGTTTGAATCTTAAACAAAATGATATTTCATTAATCTCAAGTTCTCAACAATACATGTCCGAAAAAGCCTTTGGCTCAA
>Scaffold1940602
AATAAGCAAAAGCAATGGAGGGTAAGGAAGAAGATGTTAAGTTGGGAGCAAACAAGTACTCAGAGAGGCAACCAATTGGTACCTCAGCTCAAACTGACAAAGACTACAAAGAGCCACCACCAGCTCCTTTGTTTGAGCCAGGTGAGTTGTCATCATGGTCTTTCTACAGAGCTGGTATTGCAGAGTTCATAGCCACTTTCTTGTTCTTGTACATCTCTGTGTTGACTGTTATGGGTGTGGTTA
>Scaffold1961591
ACTTTTGAATTGTAACAGTAGAGGCACGTTCAAACCAGCATTTTCTGCACTCCGTCTTCTTACAGCCGATTATCTAATCATTGTCGTTATTTCTTTGTGAATGTTAGGTGTTTGGATCAATAATGGGGGTACAGCTTATCCTTCTTACGTTTCCAGGAATAGGTCGTGGGCCACGATTGACAGTTAGTCTCCATCAAGGTGCATTGACAGAAGGGTTATTGACATTCACAATTGTGCTCATTTCACATGCAGTTTCTACAAAAATACCTGGAAGTTTTTTCAGGAAGACTTGGATTAGTAGTCTCTCAAAACTAGCTCTTCATATACTCGGATCAGATTTAACTGGTGGCTGTATGAACCCCGCTTCTGTAAGTAATCCTGTCATTGATACTCGAGTCTTATTTTCTTTTTCAATTGTATTTCAGTTTATACTTCCATGGAAAACACAGCTTTTATTTTTGACATAAATCTGGAAAGTTTTAGGA
>Scaffold199470
CGTTGGTGTTGTGTCAATTAAGCACGAATTTTCACCTTACAAATCAAAAATAAAATTTTGTTACAGGGAAATTTTTGTTGTTGTGAAACACATGTATATATGTAATAAAGTATTAGAAAGTGGCTTTTTCGTGTAATGTGTCTGATTGAATTTATCCAGAAACGTCGACGTGTCCAGTTTATCCGTTCATTCGCTGGACTGCTGGAGTGACAGAGTGGATTCACTTAATAATTCAAAAATAATAGTATAATAAGAGTATTTAAATAATTTTATAAATAAATAATTAACTACTAGTACAATTTTTTTCCATTAACCATATTTTTTAATTTTTTGGCTAACAAATCCACGTAGTTTAAAATTATCATCACACAGAGATAAATCAGGTAAAACCTTTTAATTTCAAGAGTTTGACATGCTCACTTCAAAATTATATACACATAAATGAATTAAACTTATGACTTGACACATATTAATGTGATAATGATAAACCCGTCCACAAATGGTTTAAATAGACAATTACAGTTAAACTATTAGATATGTTTATTGTTAAATATGAGAAATTTAACGACATCGATATCAGGCTGATCATATTCTATGTACAAAAATTTGTGAAGGCAGGGTTTCTACAGTAATTTCATTTCATAAATGATAAAAACGAGTTGGGCAGCCCGCGCGTTGCGCCGGGGTGATTGGCATCAGTTTTTTGCAACCATGTTGGCCAAAACAATTTAGCAATNNNNNNNNNNNNNNNNNNNNNNNNNNNNNNNNNNNNNNNNNNNNNNNNNNNNNNNNNNNNNNNNNNNNNNNNNNNNNNNNNNNNNNNNNNNNNNNNNNNNNNNNNNNNNNNNNNNNNNNNNNNNNNNNNNNNNNNNNNNNNNNNNNNNNNNNNNNNNNNNNNCTCTTTTATTTTATACATAAGGACTCTTTTTGCAAAGAGTTATCGGCCTCAGGGGTACTTTGTGTCATTTTCCAAAACTTTCGAAATAGATTTTTTGGGAAAAGGACTGTTTTTGCAAAGGGTGGTCGACTTCGGGGGTATTTTCTGCCAATTTTCAAAACTGTCAAAACGACGTCGTGTCCCTGGGCACTGTACAAACAACTACCGGGCACTGTAGCAATTTGTGAAGGGGCACTGTAGCATAGTTTATTTTTTGGGCCTAAAACGACGTAGTATTGGATGGCAATTAATAATATTTATATTATAATTGTTCTTTTAGTTTAGCTGCGTTTAAGAAACAATTCTTAGCAAATTGTAAAATTCGTTCATGTCGTTAAATGTGCTTGCCCAAATAGTGCTTATTTTAAATCTGTGACTATTTGTCTAACGAAAAATTACACAAATATAGTCCCTTTAGTAACCTATCGATTTAAGTAACGATTCTTGAGTTAAATTTTATATGGTGTTTATGTCAAAAAATATTATAAGAATAGTTTATGTCAATTACCTTATTTTACAAAGAACGTTCATAATATTAATATTTAATAAAAAAAATTATGTCGGATAAAGATGTTAGCAAATAATGATTTATAGATTAACTGAAACTAAAGAAACCCTATTGTTGATTAAATTTTTATCCCGTCCTAACGCGTGAGTAAATCTAACTCGTATAGTATTAATACTGAAAATGTGTGTAGGTGTTAATCATAGTGCTAAATAAGTAATTATATTTAAAGATATTCGATCCTGAGTTTTTGAGGGATTAATAGTTTAATACCATGGAGAAACAACATTATTTCTTTATATTGACAATTTTAATTAACAACTGGTGAGTAGCTAGATAATAGCTTGGTTTAAACAAGAAATATTGGATCGTTATGTTAAAAAATGTTAATAATCGATAACTTGAACCGCCTGCCTTTACACATAATGTAGGAGGCATACACGATTCATTTAGCGGCTGCGGATATGAGGGTGCCAAGGATCGAACCATTAACCTTGTGCTTAGAAATCCAAGAAACTACATTGTTCATTTACTGTTTTGACAAAATGATGTTAAATAACCTTTAAACTAGAAGGGCTCAAGATGTGTGCAAGTGGTGCCGTCGTACCGGGCCTCCACTTAAAAGGAGGCCTATTTTTCTTAGTCTTGTACATAATACATTAGATATTAAATATATATGACGTGTGTAATTCAAGTTTACAAGTGTAGTGCCGCCTCCATGTCGTTATTGCTTAGAGCCATCAAAACCATAAGACGGCCCTACTTTAAACGAAGACGAGGGCTTTAACCGATTTGTATCATATATGCTTTATGAAGTAGTGACTTTTGTCATATAACTCACCTACCTTTTAATAACTTGGTTACAGCCAAATAATCTTTATAAGTTTAGTTATATAAAACCGACCATCAAATTTCTTAATCCTAATAAACCACCTACTCTCCAATAACTTGTGACCGGTAAACCGGTAGTAGCCAGTAAACACACACACTAAAACTACTATATAACCACCTCATTTCCATGCAAACTAAAATCAACTTCAAACCCTAGCTCCTTCCCTTTCTACTACACTCTCCGATCAATCTTAACACACCATGCCGATCCGATCAATCGCTGTAGGCCGACACCATGAGTTCACTCAACCCGACACCTTCAAGGCTGGGATAGCTGAGTTTATCTCAACCCTAATCTTTGTCTTTGCAGGGTCAGGGTCAGGCATGGCTTTTGACAAGCTGACCCATGGTGGGGACGCAAGCCCTACTGGGCTTGTGGCTGCTGCCATTGCTCATGGTTTTGCACTATTTGTCGCGGTTTCGGTTGGTGCTAACATCTCTGGTGGACATGTTAACCCAGCTGTTACTTTTGGTGCTTTTGTTGGTGGTAACATTTCCTTGATCCGTGGGATTGTGTATGTTATTGCTCAGTTGCTTGGATCCACTGTTGCTTGCTTGTTACTCAACTTTGTCACTGGTGGAGTGGTGAGAATTCGTACTAGCTTATTATTCATTTATTATATATTTATGTACGATGTTTATTTTAGATTTGTTTAGCTTATTTTTGTGAAAAATGGATCGTTTGTATGACAGAAAACATTAGTAATATAGGGGGTACTATAAATTCTAGAACACAATATCAAAATTAAAAATTATAAGTATACTATAAATCACTTAAACACAATTTTATAATTTTAGATTCAACTTTCTTTAGTGGGGTCATCAATCATGATACTTTAGTGAGAGCATAATCATGAAAGGGTTAATCAAACAGGGCCGGTAAAAAAAGATAAATATGTCTTGTTAAAGTTTTAGCAATTATGCTATCTAAAAGTTTATTAGCTTGTTTGTGAGAAAAAAAAAAATCATATATGTTATGTCTACTTGGTCGATTTGAATTCCTAATTAAGCTTATTCAATGGATGTTATACCTTTTAAATTTGACTTTGTTATATAGTCATTTGTAAACTTCAAAAATACATAAAATAAGTAAATAAGGTCACAAGGAGCCCAAACCCAACTCAACAGGCCACCTTTTGACCCTTTCAATCATTTACTATTCTTTGTTGACAAATGACAACTAACAATTGAAATAGTTTTAACAAAAAACATGTTTTAAAACACAACTTAGAATATTAAATTAACGGGTACATGATGTTCTTTTGTAGGCTGTTGGTGCTTTTGGATTGTCCGCAGGAGTTGGTGTTTCAAACGCTCTAGTCTTCGAAATTGTGATGACCTTTGGTCTAGTCTACACAGTTTATGCAACCGCAATCGACCCAAAGAAGGGTGACTTGGGAACAATTGCACCCATTGCTATCGGTTTCATTGTTGGTGCAAACATCTTGGCTGGTGGGGCATTCACCGGTGCATCCATGAACCCAGCTGTAGCATTTGGGCCTGCTTTGGTTAGCTGGACCTGGGCCTGCCACTGGATATACTGGGTTGGGCCTTTGGTTGGTGGTGGTATTGCTGCTCTTGTCTATGAGTTACTCTTCATTAACCAAACCCATGACCATTTGCCAACATCTGCTTAAGTTGATGAAAAATGGTTTTTCTTTCGTAAATTTCGTTTGTTTGTGATCGTTGGTGTATTGGTGGATTGTAATTTGTCGATATTGGGTGTGAATTCTCCATGCGGTATGATGTTCTGTAAAATTGGAGGGTTTTGTTGAATATTTGATGTTGATTTCGTTACTTAAATTTATGCATCGGGTGACTTGTTTCGTTACTTTAGAGGGAATTTATTTGCACACTTTGATGATTGATTGAGACATTCTAAACATGCTTGTATATTTGAGTGTGCAAATAAAAAAATTAAGTGTGCAAATCATTTCCCATAATTTAATGTTAACCATTGATTTAATATGTCTAGAGTTTAAATATTAAGTGTTTGATTTTAAATTAAAAGAGAAATAAAAGCAAATTAATATCTTTTAATATTGGCCGCTGATTTGATCTAAAGGCTAATAATTGTTTAACAAAATTAGTCAAAGGACAAAGGAGATGAATTTACAGACTCTAGAATCCTCAGGAATGTGGTGGAACATATGCAGATAACTATGAACTCTTATTTCTTATTTTGAAATTAGTGCATAAAAGTATAAAACTACAATACATAATGTGAATAGAGTAATTATTTAATTACAAAATCACTTTTTATAATAGAATCCAAGATGGGAAACTGATAACATGTGTAGTATTATCTTTTCATTCATTCTTCTCAAACATTGTAATGCATTTTCTTTCTCTTAAATTATTGTCTTTCTTTCCTATTCCAATCTCTATGATTCACTCATACCAAAGATCCCCAATAGTCCTTGTTATGAACTTACGATATATATTTTAACTACTCCGGCACACAGCATATGAATCTGCTAAGAGATACGAACTCATGTCTTCTACTCTATATTGTACAAATATGAAAACATAGATGCCTTAAAAGTGTATGTCACTGTCTAGAAAGAGATGTGATAATATTTTCTGTGGAGAGAATAAAAATGTAAAATGTAACCAGCAAATTATATATGCACACGTTAAGGACAATCATGCTTTCAAGAATTAAAGCAAAAAAGCAGTAGCTAACAAAAGCGCACTAAAAGTCTAAAATAGGCTAAAGGTGAAAGGTCGGTGTTATTTTTAGTGTGTCGTCTTTACCAACTACAATGACAGCATTGGCATATTGTGGTTTAGTCAATGCTCTTTTCAAGCATAAACAAAGTTAGATATACTATTAGTATTTACTTAGCAAAAGCTAAACAAGCATCAACCATATAAGAAAATAAAGAATATTGAAATTACGGGACATGCTCAGAAACATGAATTCATTAATGTGGTTACACGGGTCTGCTGGTTTTCATGTAGGTGTTTTTATGTATATCGGGATATTAACACATTTGATTTTCTTAATTCACGATAGTTCCCGTAGTTACTCCAAGTAGAAGACCCTGTTAGTTGTCCTCTGGACCAATCAGTTGGACGTCTCTTTGATGGTCTGGTTGTAGTGGTCTTGCATTCTTTGCAGCATGCTGCAAAATATGTCCAACAAGTCAATTAGTAGAAAAAGAATTTCCTAAATTTGAAATTAGGGCGGGCAATTTTGACACGAACACGAAAACACGACTTGTTAACAGGTTTCGTGTTTGGGCTTAACAGGTTTCGTGTCGTTAACAGGTTGACCTGTTTGGGCTTAACAGGTTTCGTGTCGTGTTCGTGTTTTGAAAATTTGACACGAAAAATTATCGTGTCGTGTTCGTGTCTGCCCCTTATCGTGTCGTGTCTTAACAGGTTCGTGTTTACACGATTTGCCAGCCCTATTTGAAATTGGTAAAATGGGTCAAAAAGAGTATGACCCGTCCCATCTTGATTTGTCTCCCAAGACTGCATATTAGCATTTGTTCCAAATAATATTTCAAGGAATGATATACTTACATCATGAACAGCTTCTCGAAGCAGTTTAACTTGATCAAGTGATACTGTTCTCACCTAAATAAAAATGGCATCGTATCAAATGTCAAATATTACATATAGAAGTTATTATTCACTAAGAAAAGGTTATGTACCTTCTTGCTGATGGTCCAAATGACACCTTCAGTACATGGAGGCACGGTGAGTGAACCAATGTAGTTGTAATACCTTCTGCAGCTCATTCTGATCTCTCGAGGATCGATCACCCCTGGGTGTCTGCGCTCATTATCTTGGTTCACCAATGATGTTATGTTACGAGCCAACTGAAATTAAATCAATCATTAAATCCACAATCTTATCACGTACAAAAGATATGGCTTTAAACTGTATTACAGTAAAATTCTTGTTAATCAATATCAATGGTAGTTCTTTTTAACGCTTACTGCTAAAAAAAGATCTTTGAATGAACCAGTGTCATTGTTAGTACAAATCGTGTTAATCAATGTTGTTGTTGGTATTTTTATACATTGCATGTGTAACATGTCATGGTACTGAAATGACATTATTAGCACATGACAATCTTTCATGTGACATTAGGTTAGGCCATAAGTCCATAACTTCACTTGAGAACGATGAGATTTGAAAACAGGGTTTTTTTTAGGGATAGACTATACAAACCCTAAATCACAGGGAGATTCTCCTTGTCCCCCACTATTTACAGTGCAGCACAGTTTTTTTTCCAGTTTTTGTTCTGTATTTCTGACAGTTTTATAGTTTTTGTCAGTTTCTGTTCCGTATTTCTGTTCCGCACTTTCAAGTTTATAGCTTTTTGATATAAACAAAATTATAAAAATTAAAAAAAGAAGGTAGGGTCCGGATAAAAAAAATGGGGATGGTCAGTATATCCCACCCCCCCTTTTTTTTTATGGTTAGCGCATGCCCCACTTTCTACATTCTTCACCCCGCTGGCCCACTTCTTTACAGTATAACACAGTTTTTTATCNNNNNNNNNNNNNNNNNNNNNNNNNNNNNNNNNNNNNNNNNNNNNNNNNNNNNNNNNNNNNNNNNNNNNNNNNNNNNNNNNNNNNNNNNNNNNNNNNNNNNNNNNNNNNNNNNNNNNNNNNNNNNNNNNNNNNNNNNNNNNNNNNNNNNNNNNNNNNNNNNNNNNNNNNNNNNNNNNNNNNNNNNNNNNNNNNNNNNNNNNNNNNNNNNNNGTTTGTGTCACATCTCCCAAAGTTAAACAGTATATTTTCTTAAAGGCCCAAAGTGTATATATATGCATAGGTTTTTTTTTAAACTCTTTGGTAAGTTTTAAATGTTTGATATATAAATAACGTACCGTAGAAAGAAAAATGTTAGGTTTCCCGATTTTGTAGAGGACACCAATAACTGCAATTTGGTGTTTAGAGGTTGGGTCTATGCTCTTATGAACCATGTGTAGTTCCAACGAGTACCTACAATATCAAATTTCCAACAAATTTGTTCAACAGTTTTAATGTCAGCGGCATCTTAAATGAGGGATTTTGACGGTTAAGATTTCTATTGAGCACAAAATGTAGAACATGACATAGGGGGATTATGAACCTTTTGTTGTTGATGGTGTGCTCTGAAGGCGAGTGCCAATGGGCTTGTTTCAGAGCGTATGTTGTTCCATTTATGTCAACTGAACCCGCATTGCCCTCCCAATGAACCTACGTTGGATGAAGTTAATGAAAATGTCAAATAGGATGCTTGCCAAAAAAAATATGATGTCAAATAGTACAAGTTAGAATTTTTACTAATGTTGTGCTCTATATATGGCGAAAAAGTAAACCACTAGTGTTTATTAGACGTGTAAACCATACTAGCCAATTGTGAGCTACTCGAGGTAGGCTTGGTAAAAACTCGAAACGAACTGAGCCTAAACAAGCGCGAACCCGAAGCTTGGTAAAAGCTCAATTAGTCAATATCCTAATATTTTAAATTACTGATAATAAGTTAACATAACTTCCTTTTACTTAAGTAGTACTCAAAATCGGATAATATACTTTATTAATAACGGAGCATAAAAAATCATCAATTCAAGGACACTCAATTTCAAGCTCAATTTAAACCCTAAGACAACACTCCATAGCTATATGATTTGTTCGCACAAACAAGTTATAACGTCAAAAATTATTGAATAAATTGCAAAAACCGTCCCTGTGGTTTGTAAAAATTGCAGAAATCGTCCCTGGTCTTCCATAAGTGCAGGCGGCGTCCCTGTCACGAAACCTTTTGATCATTTTGGTCTCTGGTTTTAACCGGCGTTAAGTGGATTCCGTTAGTAGTTACACGTTAGCCCTTTTTGGCCAACGATCGTTGCAACGTTCATCCTTTAAAGTTTAAACTAACAACCGTTAATAATTTAATTTTTTTTTTGTTTATTTTAAGTTTTTTGATTTTAATATACATTTTTTATAAAAAAATATACATTTTCATATATGTTTTTATGCGCTTTTATATACGTTTTTATATACACGTTTTAATACGTTTTTATATACTTTTTATGTATTATATACATATTTATAAAAACATATACGTTTTTATATACGCTTTTATATAAGTTTTTATATACATGTTTTTATACGTTCTTATAAACGTTTTTTTAACATATACGTTTTCATATATGGTTTTATACGCTTTTATATACGCTTTTATATAAACGTTTTTATACGTTTTTATATACGTTTTTTTTATACTTTTTATATATTATATACGTATACGTTTTTATACATTTTTTATAAAAACATATACGTTTTTATATACGTATATAATAACGTATATGTTTTTATAAATACGTATATAATAAATATATAAAAATGTGTATAAAAACATATATAATAACGTATAAAAAATATATAACAATGTGCAAAAACGTACATAAAAACGTATAAAAAGTATATAAAAACGTATATAATAACATATATGTTTTTATAAATACGTATATAATATATAAAAAGTAAAAATAAAAACGTATACACAAATGTATATAAAAGCGTATGCAAAAACGTGCATAAAAACGCATAAAAAGTATATATATATATATATATATATATATATATATATATATATATATATAAATATAAAATAACATATATGTTTTTATAAATACGTATATAATATATAAAAAGTATAAAAAAACGTATATGAAAACGTATATTTTTTTTATAAAAAATGTATATAAAAATCAAAAAACTTAAAATAAACAAAAAAAAATTATTAAAGGTCGTTAGTTTAAAGGATGAACGTTGCAACGGTTGTTGGCCAAAAAGGGCTAACGTGTAACTGCTAACGGAATCCAGTTAACGCCGGTTAAAACCGGGGACCAAAATGATCAAAATGTTTCGTGACAAGGACGCCGCCTGCACTTATGGAAAGACTAGGGACGATTTCTGCAATTTTGACAAACCACAGGGACGGTTTTTGCAATTTACTCAAAATTATTTCGGTGCACATGTAAAAGCTGCTATAAAATAACTGTGTGCATGTTCTCTTGTGTAACGGCTATTTTTATATTTGTTAATAATAAAAAGAATCATTTATTAACCAATGATCATCGTGGGTTTGTCACTTTGTCGTTCCCTTTTTAAAAACTCGCCATCGATTAAGTACAAACAAACCGGTTGCCTTCTCGATACATTTTACATCTTTAATTTAAATATTCGAACGTTATATGTTATACCAATTTAACTACTCCAATGTAACAAGGGCCACATTTTTAGTGTAAAAAATAACATGTTGTGATCAAATTAGTTGGTTTTGCATATATTTCATTGAGTAGCTAGTTTATACTATTTCAATCTTAATTTAATTGTTTAAACATTTTTAGTGTAAAAAATAACATGTTGTGATCAAAATTAGTTGGTTTTGCATATATTTCATTGAGTAGCTAGTTTATACTATTTCAATCTTAATTTATTTGTTTAAACATTTTTAGTGTAAAAAATAACATTTTGTGATCAAAATTAGTTGGTTTTGCATATATTTCATTGAGTAGCTAGTTTATACTATTTCAATCTTAATTTATTTGTTTAAATGCAATAGGATATAATATTTCAATCTTAATTGATTTGTTTATCTTTCTATTTCAACATATTTAAGAATAGCTGTTCATTTCAAAGGGAATGTTTGGCTAAGCTTATTAATAGGCTTATGCTTATTTATATAAAAGGTTTATGACATATATATCATGAGCTCATAAGCCATTTTTAAGTTTCTGGCTTACCTTATTTTAAATAGCAAGTTAAAATGAAAAAATAAAAAATAAATTACGTGAACATTAAAAATGTGTATTTATTAAATAACATATAAAACTCTTTTTTATAAAATTTCTTTATATAAGTTCATCTCTCCTCAAAATAAGCCATTAAATAACCCTTCATATAAGCTCATAATGCTAAACATATAAACTTAGTCAAACACTTAATTATGTTTATTTTTGTTATATAAGCTAGTAAGCTCGTAAGCCCCCTAAATAATCTTAAACAAACACCCCCAAAGTTTCAACTAATCAAAAAGCTACTCCCTCCGTCTCATAGTTAGTGAGATTTTGATTGGTGAAAAGTGTAGCTAACGAGATGTTTAAGATGTGTATATATTATTTTCTGTATCTGTACTGAAGCTTTTTTCACAAAGAAAACCAAATACAAAAATGTTACAAAACACAAATGTGTGAAGGATATGAGTAATAGAAAAGATGTCTTACCGCGATATCATGGCCACGGTTATTTACTGTCGCGGTGCATGGTATGTAGTTCCTCGACAACTTCTTAGATTTATGAACAATCTCAACTCTACTATTCGACAAGTCAATTGGAGATTGCATTTTGCCGTTGTTACAAGCTGACCATTCTTTGTGTAGCTTTCCCCATGCTCCAGGTCCTTTTTCACTCCCCTTTGCATAGTCGAATTCCCTCTCATCCTCTACATACTCAAATTTATGACATTAGGGTTAGAAATGACCAAAATGTATAATGCATGTTGTGATAAAACTGAAATGATGAAAAACTTACAAAATGGACTTACCAACTTCTTGGGCATATATTGATATGGTAAATGAAATAATCAGTAACACTTGTAGAGACTTGATTATTGAGGGACCAATGTGCATTGTTATGTTATGGTGGTGAGGATGGAGGAGGAGATGGTAATGTTGGTAGTGATGGGTTGGGTAGTTGATGGTGATTTACTCAAGATTACGTAGTTAGGTAGTGTATTTATACTGTATTTGTAAACTTTAAAGGTATTGGTGACCGTGAGAGTAAAGAGGTACAGTAATTTTGTTGTTGATACAACCAAGGAAAGAATCACAAGTACAATTTTCTTTAAATTTTCTACTAACCTCTTTTTAATTCAGAGTAAATTGTAAGATACATTTTATAATTTGCAAATTTTCACAATTTATTTGTTTGTTAAAAATGTTGGGCTATTTAAGTTTCTATGTTAGTGAAAGTCCAATAATTTACGTCTTCTATTAGTAAATGTCAAACAATTTACATTTTTTGGAACTTACGTTAAAAAAAGATTACGTTGTCTACTAACGTAGGTTTTATGTGAGAGGTTTGTATTTTTCTCGTTTGTTTGTTCTAACTACAAGTATCCTTGTTTATCGTCTATTTCACTTTATCACTTCATTAGTAAACTTATAAAACCCATAATAGAATTAATTCTTTCGATTGAACATAATATAACAAGATGCGTATGACGTCATCAAATGGTTAAATGTCATGTAATGCCTTGTCATAATGCCAAAACTTTATAAAAAAAACCTTTTTTACTAAAAATTATATCTTGCAAACGGTAAATTTTTTCGATTTTTGTTTTAATGTTAAAATTTCCATCTGAAAAAATCACATATGATTTTTATATTATGAATCCGTGTAAGTTCACAAATCAAATGTGATTTTAAAATAGACGTAAATTGCAACACTCACAAAAAAAGAATTTCGAAAAAAAAGTTCGACAAATGTATGTAAAAGTGCCCCATTATAGAAAGATGAGTTAATTCTCGTCGTGATGGTATAATTCTTTTTGCGTAACGATTAACGGTTTGTTATCTATCTACATATTATATATAACAAGATGCGTATGACGTCATCAAATGCTTAAATGTCATATAATGCCATGTCATAATGCCAAATAAGCGCAATAATGCCACCTAAGCAATGTTTGACCAAATAAAATTCGCATGTTTGACCTCTAAATCCGAAATTTTAAAAAATGATACATGCATGATTCGAACCATGGTTGTTTTAATGAATAGCATGTATGTTAACTACTGAGCCAACATGTTCTTTTGGAAAATATCGTCCAAAAGTTTAAATATAATCTTCCTTTTGTCTACTAAGTTACTAGCGTAGGTTTTATGTGAGAGGTTTGTATTTTTCTCATTTGTTTGTTCTAACTACAAGTATCCTTGTTTATCGTCTTTTTCACTTTATCACTTCATTAGTAAACTTATAAAACCCATAATAGAATTAATTCTTTCGATTGAACATAATCAGGGTTTGCCATATTTGGGTGGGTGGGTAGGTGTGCAGGGGAGGGGGAGGGGAGGGGTAATAAAACATTTAATTGCATTGGACCGGAGTGAATAAAAGTCCGTGACCCTTATTTCACGAAAGGCCAAATACCCTTTAGAGGGTATTTGGTTGTTTTCGATTTTTTGTAACTTGTCTTGAAAATAATTTATCTTAAAGAAAAAGATAAATTTCTTTTCAATTTTAAAAGATATTTAATTTCTAAATAGATAACTTTNNNNNNNNNNNNNNNNNNNNNNNNNNNNNNNNNNNNNNNNNNNNNNNNNNNNNNNNNNNNNNNNNNNNNNNNNNNNNNNNNNNNNNNNNNNNNNNNNNNNNNNNNNNNNNNNNTTAAATAAGGATTTTAACAATATCTTTTATAATTATAATCATTACATATGAAAAAATATGAAAATATTTTTACACAATTGATTAAGTTTAACCACAACACTAATAAGTTGTTGTTAGCAAAATCCAATATAAATTATTAGGTTAATAATTTATGAGGTGAGGGTTTAAGAGGTTACTAACGAAGTGATAAAGTGAAATAAACAAATAAAATGAAGGAGGTGATCGTAAGTTTGAAAAAAAACAATTCTTCCGTCTCAAAATTATTGTCCCCCCGACAAAAAACACACAGTTTAAGAAAACATAATCATTACTGCATTTTCTCTCTTACTTTTTTGCAAAATGTCACTTTTACCCCTATGGAATTAATTAAATCTTTGAATGATGTTTGTAATTTTTACTAACATTAGGTGCAATATGTTAAATTTGCCACATTCTTCACAACTATATTTGGAGTGGACAATAATTTTGGGACAACCCAAAATGGAAATAGGGACTATTAATTTGGGACGGAGGGAGTAATGAAAAACCATTCACGTGGAATCTACTATACATTACTCCCTCCGTCTCATATTAAGTGTCCACAATGGAATCTTGGGATGTCTCAAATTAAGTGTCCATATTGTATTCCAACCAATGAGATGAGACTTTAGTGGGTAAAAATGACATTTGATTGGTGGAAAGTGTACTTAGTGGAATTTCCTAAAACTTTGTGCATTTTGAAACTAGACACTTAATATGGGACGAAGGGAGTAGCAAACAACAGGAAAACATTAGTGTCGTTAGTTTTAACAAATATAGATTGTTTAACTTTTACTTACGAGATTTGATATAGGGACCTAACTAAAGGGGTCCAAAAGGTGACCTAATGCATGAATAACTTGTATAGTGCACAACTGTACAAGTTATTCATGCATTAGGTCACCTTTTAGGCCCCTTTAATTAGGCCCATTTATCATTTTCGTTTACTAATTGAGTAATTTAGATAGACATTAATGTTCTGACAAAGATCTAAACTCTGAAAAGCGGGTATTTGATGTTTATTCTTTAACTTATTAAGCACATTTTAACATTTTAAGAGAAAAGTTCATTTGCTTACTCTTATTTTGGTGCTTACTGGGGGACAAATCATAACCATCTATTTAGTTTGATCTAATGGTGGGGATTAAACCTAAGATTTAATATGCTTAACCTTAATTCTCCCAACTATATAAAGCCTCTTTTTTCTTCTTTTTTCATTCGCTTCATTTTTTTTTCACACAGTTACTGTGTGTTTTTCTCCCAACCTGCTCTCATCCATTCCCTCCAAAAAGTAGTTATTCCAATAAACTATTACCATTTGATCATCACCATCACCATCACCATTCCGATCACCATCACCGTTCCGATCATCATCTCATCATCACCTCTCGATCATTATCATCCTTTTTTTATGTCTTCTTTTGATTTGAATGAACCGTTTGTTTCAGAAGCTGATTTGATTGATATTGTTGCGGTTGATAATGCTATTGATCGGTTGTTAATTTTGTGGATCAAGTTGTTTAACATTCCTTTTGATCAAGTTGCACACCAAGTGTTTGATGAAATGTGTGAGTGAAAAATATTTAATAATCTTGTTATCTGCTCCTATAATTTTGCTTATTAATTAAGTTGTTAGTTGAATTTTTGTTTTTAGGTTGCATGTTGGTGCTGAACTTTATCTGAACTATTGCTTTATTTGACTGCTTTATGCCGAGGTGAGTATTCACAGCCCCCTTTTTACCGCTTTACTTGTTTGGGGTGGAATGCATGACTTAAATTTTTATTTGAACTTATGACATATGTTTTTACCTGAACTCTTTGATAATTGACTTTGAATTTTAAAATATTGTTTGAGCTTATGACTTGTTTTGAACTGTTGACGTGCCGTACGCACTTAAAATTTAGTCTCCCTTGACGGAGCAGGCTTGACATAATTAGTATATAATAGTTGGTATGATGTACCGTTCGTACATTCGCATTGTTAGTCCCCGGTTGGTTTGCCGTTCGCACTCCAATTTAGACGTACCGTTCGTACGGCTCCCTTGTGCGGAGCAGTAGGTAGTATGGATAGCGCTATTAGAGGTCGGCCAACCTCTCATTCCCCTGTCTACGGAATGCATATTGTTTATTTTTAGGGGCTTTGCCGCATACAATATTATATACTTAGTCGTTTAATGTGAACTTAAAGAACATGTGTGTTTGACTATTATTGTTGTGAAACCATAGGTTACAAGTCTTGTATGGGCAGGACTTGTAACTGAATAGTTTGACATTGTCTCTACCAAATGGACTTTTTCTCAAAAACCTTGGACTTCTTTTGAATAAAACCTGTATACTCACCAACTATATTCATAGTTGACCCGTTTTCTCATGCATTTCAGGTGATCGTCAGTAAGTGTGTTTTATGAAGACATTAGCACTAAGGAGTCTTCATCTATCATGTCTAGTTGAATGAAATAAAATGTTGTCTTTTGGAAACAAACTTTTATGTTTCAAATGCCGTTGTTGGCTAAAACTATGTTGTATTAATGTATTGTATCTTTAAATTTAAATTATGGTATTGTACTATATCACTCTGTGCTGTATATTGATTTCGTAGCACCCCAGGACCCGAATGCTTCCGCAATACCACATTTTTTGGGGTGTTACAAAGATCCTTCGAACGAGTTATGTTCCCTATTAGAAATTCCGTTCTGTGTTCGTTATGCGATGGTTTTGTTATGAGAACTATGATGGATTGTGGAAGACCTGACGCTATTAACGACGTACCTTATTTTCGATTGACATTCTAGGATTTCCGTTGCCCTTTCGAGTAGTTTCGTTCTCCTCTTAGTTATGATGTTTGATTTTGATGACCTCTGAGACCGTAGAAGGACTAAGTGGATTAAGATAACTTGTTTTGTTCACGACTTGAGATAAAGTATGACCATCATGAGGGCATATTTATATGATGCCAGTATTATGACGTCTGGCCAACGTGATAATACTTACATCATATAACATGCACTTGTTGTGGGCATAGGATATTTCGAGAAGTGCCTTAGGAGCCATAGAATTTTGATAAGCTGTTTGAGGATTTTTGCGTTAGTAAGACTTTAGGTTCATTCTACCTATACGCGTAATCTACCTTCGCCGTTATACGAATTGATACGTTTGGATTCTCGACATGCGTTTTGCTGACCTCCGCACTTCCATTAAGAATCTTAGGTATTGTCGTAGAGCTTTCTACCGGTTGATGTTATCGACAATCTGTTTTCTGTACGTTCTCATCTGATTTGCTTGCTCAAATTCTATGGACGGCATACCCGTCAAATCCTACTTATTCCCTGTATCTCTTCCGAGAGATTACGATTATCATTTATTACATTTGACATATTCTTTTGATCTGAATTCCGTATGTTATGTCTGTTCTGAGGAACCGAAGCTATTTTGGATCGACAAGTTCGAGCCATGAGAAACTAGTCATTTCACATTTCCATTCACTGTCCGTTGTGTTTTCGTTTCGCTTTCTCTTCAATTTTCGAGGACGAAAATTTTTTTTAGAGGGGAAGAATTGTAAAACCCCAAAATTAAAACAATCCGAAATGACAAGAATGCCCTCAAATTTGAAATTTTAAGAACTTATGAAAATTANNNNNNNNNNNNNNNNNNNNNNNNNNNNNNNNNNNNNNNNNNNNNNNNNNNNNNNNNNNNNNNNNNNNNNNNNNNNNNNNNNNNNNNNNNNNNNNNNNNNNNNNNNNNNNNNNNNNNNNNNNNNNNNNNNNNNNNNNNNNNNNNNNNNNNNNNNNNNNNNNNNNNNNNNNNNNNNNNNNNNNNNNNNNNNNNNNNNNNNNNNNNNNNNNNNNNNNNNNNNNNNNNNNNNNNNNNNNNNNNNNNNNNNNNNNNNNNNNNNNNNNNNNNTTTTCGGCCCAAGAGAACTAGAATCAAGAAGGGATAATTAAGAGTTATTTAGCCCATTATGAAGATCCAATCACTCCTTATTGTGCTTATCAAAACACACAGTTTCTCCCTATTTTCATAATACCGAAAATCTTAAAACCCTAAACTCTCTCTTTAAAAGTTTCGGCCTCCTCTTGTTTCTCCTAGTCGATCCATTTGCAGCAGCCAAAGGTGGTGTTTTTGTGTGTTCTTGTTCTTGTTGTATCCAAGGTAATCTTACTCTCTTCATAATCAAGCCATTCAAATTGTTTTAAGCCCTAACCGAACCATTCTTGGTTGTTTCCTGTCGCACAAATCAAAGAAGAAGAAGGATAGGAGAAGTTGGTGTTTCGTGTGATGTTCTTGTGTTTTGATCACGCTACGAGGGTATTGTATCATCCTCCCTTGTTCAATCTTTGTCATATTCTTGTGTCTTGTCGAGTTTGATCATAAAATCATAAAAGCATAAACTACATAAAATGATGAAAGGTGCACATGAAATAACAACCTTAAAGATTATTGTGAATTGGTATACGTGTATGAACCTGAAATTAAATGGTTATGAACATGTTAAAATATGTTATGATCGACCTAAATAAGTATTAAACCCAACAATAATCATTTTATGTCAATATATGATCATTTGTTCATCAAAACCCTAACTACTTGCATGAATTTATGAAACTGCTGCTGATCTGAAAAATTGTCCGACTTAAATCGATTGTATTTAATTGATGTGAACGTGTTTTTGGGTGTTTTCAGAGTCTAAAATTAAGTTCAATGAAATAGCTATCTGGGAAAATTAATCTCGTGATTTTTAGAGGTCTGGAAGACTACTTTTTAATTTTTAGAAAACTAAATGTCAAATCGAATTCGTATGTCTGGAAAAATAGTCCGTATTTTTCATTTATCATTTTCAAACCATAACGAACTGGAAGGTTTCCTTTGAACTGGGTAATATTTGATATGTTTATTAGTTACTGGAAGTTTTGTAGATTTTTATAAATTTGTTTGATGGGGCTGTGAACTGCTTACTTTTCGTATGTTAAAATTTATCAATAATCTGGACGACCTGACTTAAATGATTTTTAGACCATAGTTATACTTAATAATAAATTCTGGAAAAATTTGTAGAAGTTATTTAGACATATAGGAGCGTGTGTGAATTTTTGGGAATTTTTATTCTGAGTTCTCATAAGGATGAAAAATCGTACAAAACAGGTCTAATTTGTGTGTAAAATCTATGAAAAGTTTTAAAGATATTAAAAGGGTGTTATGTGTTTATTTTTCAAACTAAAGGGTTTAAATGATCATTTTTCTAAAACTAAAGGACTTAACTTGTAAAAACATGTAACTTGGTAATATTTACATTATGAACCCTAAACTTGTGATAATTGCATAATGAACCCTAAAATTATGAAAACTATATTATGAACCTTGAACTTATGAAAATGACATTATGAACCTTAAACCACTAATATGGTCATCTCTAATATTTTAAGTTGATAAACAGACATGTTAATAACTAAAGTTACTTAGTATGGAAACTTACTATTTTTGGAAAGTTACCTAAGATGGAAAGAAAACTAAAATGAAACCTTCGTGATTATGAAACTAAGAAACTATGAAATCATAAAACTATGAGACTTATAAGTAAACTTATAATTCGTGTAGATTCGTTGAAGAAGTAGTTTATTCCGATCCTTATGTTTCTAGTGTGTGTTTTCCCTGGCGGTTTAAGGTACATATATTCTACCCTTTTTCAGCAAGGGTGCTTTCGATCTCATGACTTTCTTGATCTTGATTCATTAGGATTCTGATGAGTGTCTAAATACTCATCATTTCTGTCACATTTTATCTGCAAAAACATTTAAAAACATGCAGATATGCTTCAAAATACAGAAAATATCATAA
>Scaffold201154
TACATTTAGTATTTCTCTATTGTGACACCTTGTGTTCTTGACTATGAGGTCATACCCCGTGAATGCCATTCCGCTGCGCCATTTTTGGGGTGTGACAGGAAGGCAGTCAAGGTATATAACTGTTGGGTTTTTAAGGAACTGCTCAAGTGTAACATATGTCCGACACTCTACCTAAAAACAAAAAATAAAGTGTAACTATGTTAATCAGAAACATAAATACTAATAAATTTAAAACATCTTTTAGTGTTACCTTATTGGGGTCAACATTATCTACTGCTAAAGGACCCGCAGAACCAGAACCAACATAAGTAACATCATCAGCCTCTTCATCCTCATCAACCACTGCTTCTTCTAAGTTCAACGGTGGAATCTTCGAGGTATCCTTATTCCGTTTACTTTTACCCGCACGTTTCTTAGGGGGGATAGTGGTAGGTCCCTGTTGGGTATAAGGATCTTGCTGATATTTAGCCGGTCGACTATCCCTCCTCGGTCGCTCCATCGCATCCTTAACATCAATATGATTACTAGTACACAATAATAATCGATATTTATTTTAAATAATTAATATGTTACCTGGTTCTCAACACCAACGACAGGGCCGTGAGATGGACCTCCCTGGTCATAAACGGGCGTGGCAAACGCGGCGAACCCAATTGGTGTACGGGTAGCAGTATGTTCGGTGGTTGGAAACCATGATGGACATGTAGACGTCACAGCAGGTGAAGGTACATGAAGACCTTCAAAGAAAGACTCGTTAGGTGCCGCAACAGTTGGACGGCCAGGCCGTTGCGATCCCTAAATATAAAATTAAAACGAAAAGTGAGTAACCAACAAATGTAAATATAAGTAAAATAAAAGCATGTAAATATACCTGCGTGTTTTGAAAACCACTAAAGGCACTAAAACCAACATTCTCAGCACCAACGAAGCTTGATTCTCTTTGTGGTTGTGGTTTCTTCACAAATCAGAATTGATGCATTAAATTTTTTAAACAAACAATTTAAAAATATTAATTAATGTTTTTACAAAACGTCAATAAGTTTACGTAAACTGTTTACCCCATATTTCTTGTTTAATTGTTTGATCTGCAAGTCATGTTCCTTTAACAATGCTTCATATTCATTCATCTTCTTAAACAATAGGGGGGGGGGGAATATCTTCGCGTACAGATCGGTTTCCCGGCTGCTATATGACTGGAGGGGGGGGGGAGCGTTCCCATAAAAAAATGCTCTACTTTGAACCCACCACTCGGTATTTTGTTCAAAGTCATCTGGTGTAAGCCTCGCCAACGGTCGATTTACCTTTTAAGAAAATGTACAATATATACAACATTAAAAAAACCAAACAAAATTTAATAATTATATCATAATAAATTTAGTGCATATGTCAAACTCACACGCAATTGGCCATCCAGAATCATGTGTAGACCCTCCCTATTGGCCACGTTTCTTAAACCCAAAGCAATTGATCGGGGATAAAACTGTTGACGATAAAAAAAAAGGTAGGGGCTGCACCATGCGGGAACGTCTCCAATATCCACGTCTACAAAAAAGGTAATTATTATTAAAAAGTGCTAACGGTATACATATACATGATGTTTACAAATTTATATATGACATACCTTGAAGGCCCATATAAATCCATTCAACGAGTACTTAGGAATTGTATCAGGATCCCTCCCCTCGGCAAAGTGCTTTGCCCTACGCGCAACTGCTGCATCCTTTATATTCTTGTACAAGGTTGTCCATACATACAACCCCCACGGATACAGATTCCAAGCATCTAAATCCTCAACTAACCTAAATAAAAATTCATCGACTACTTTCCTAACCTCAGCCCCTTGTAACACCAACAACAACACGCATAGCAAACAAACGCGAACGGCATCCACGTCACTCAAATCAAGAAACTCTTTACTTTTTATTATATTATACAACATATCAACTTTTATTGTTCGTGAATCTAGTGTCGAGGGGAACACACGTCTCCTAAAAGGAATAGGTCCATCTTCAAAACGATTTCTAAAATCCGTCCCAAACCTTAAACTAGTAACTAGACAAAATTCCTCTCTACCAAACTTAATCTCAACCTCACCTACCCGAGAAAGATCACGTACACGATATCTCAAAGGAACAGTGTCTGACTCACCCTCATCACACGGCACTTGGTGGCATATAAAATAATGCACTAAGACACAACTCTCTTGCATTTTTGATATATCTAACAACCAACCAAAACATGTTTGCCTAAATAATTGTTCCCTTGGGGTGTTCGTGATCAAATTTCTAATAGCACTAAGTAAAGACAACCTACTCCTACATGTAACGTCAGCCGGATAATCCTAAAATAACAAAAACATATAAATATATATTACAACACATATACTTTACAAATAAATAAACAATACATGTTATGGAACATAAAAAAATTAAGATTGCGAAATACCCGATAATCCGCCATATTCACCTCACCACCAACAGCAACAACACACGACGACAGCAAAACACCACGACAACACAACAAACACCACCACCTGTCACCTCACCACAGCAGCCACCACCACCACCTGTCACCTCACCACCAACAGCAACAACCTTGGGTTTTTACAGCCAAAACCCCACCAACACCACAACAACACAAAACCAACAACCTATGTCTTTTTATAGCCACAACACCACCAACCCCACGACAACCGAAAACCACTACGACAACACCACCAACACACGACTACAGCAAAACACCACGACAACACCACCAATAACAACTCACGGTATCTTTTATCACCACAACAACACCACCAACACCTGCTTCTTTATCTCCACCACAACACCACAAAAAAAGCTTCGATCTGAAAATATAAGTATAGGTTTCGCTTTTCTTTTGTCTCTCCTTCGATTAGCTCTCCGTTATGATTTACTATCTGTTTTTTCAATTGCAATTCATCCCTTTTTCTTGCATGTTTTATCTTTGAATTGGTCGGATTATACATGCATGAGTCTCTTCAAACAGTGTAGATTCTATTGAATCGCTCATTCCCGATGTTTGTCTTTATTCGTCCCGCGTATACTAGCGTATATCCATACGCGGAATGTTTTTAAAATAATGTTTAATATATTTTTTTTTGATCCGCGCTTATTAGCGTATTTTGGTACGCGGAATACATTTAAAAAAATGTTTAAATCATCCCGTGTAATTCCTTGTAAATTAATACGCGGAATGGTTTTTTGTTGTTTTTTTTTTTTTTTGGACGGCTAAGATGGTAACAAATCATCCCACGTAAACACACGTATACCGATACGCGGAATGTATGGGTATATTTGAGTTTTGAAAAAACTTTGGGCATTTTAAGATAAGTGCCCATGTAAATGGGCACTACAGTAATTTTCTCTTGTTTTAATTGTAATTTAAACTTTGAAGTATTAACAGAATTGTGTCTTAGAGCCTTTACTTTTCTCACAGATTCATCCCTAGAGATTTCATCCTCGTACTTGTGTATGAGAGTTAGTTTTACAATAAGATTTATAAAAGTATATTTTTGCGTTATGCGCCTATGTTTGAGATCAATTAGGCTTCAATTGCAGTTCAAGTTCGCCCCTTTTTAAGCTGTTCATAATTGTTTTCTTTTAAGACCACATATATACAAGTTAAAATAATTGGTTTGGTACGTAATTAGGCTCAAGATATGATTAGAGCCAGAATTTATATGCCAACCTCTTCAAAGACATTAGAACGTTCGTGGTGGTTAGTCCATTTTTGGTAATAAACCTATATATCTGACGCATGACTCTATGATTGCCACAAATTATTTTCGATTGAAGGTGATTGGCTGGGTTAGCAAAAAAAAATTAATTCTTACCAACTCTAAATACTGATTGGCTAGTGGAATCCAGGTGGCAAAATATTAGTGGTTAGAAGATGAGAAAATGCAAATGGACGGTGGTGGCTGACATTGGTTATTTCCAAAAGGGTACCTTTTTTATAACGTTACACGAAAATTTTGCTGGAAAATTTTGCACGAATCTTATTTAAAACGTTTACTATTAATATAGTCAGAAATCGATATCGACTTTGTTGTTATAAGATCAGTACAAAAAAGTAGTCATAAATCCGATTACTGAAATATAATGGTCATTCATCATTCGTCAGTTGTGGTTTACTTACAGTTTTAAATGTACGTGCATGTGTTTTCTAGTTAGAAAATAATTGATAAACCTAAATTGCTAATTACATTTGTTACCAAGTTTGATACTAGCTGATCGAACAACCAAAAAAGTTTATTGATAGCAAAGATTTACATGTTTATTTAATCCAATTTAGATTACATACAAATCTTATAAAGTAGTAAAACACAAAACGTATGCCATAAAGAGTATATGCTGATCATGAGATGGACAGATGATGCAATAATTTATAAATACTTCATGTTATAACAATACAGCATCTCCTTGTATAAATAGCACAACTTGTTATTCACTCTTCTCATAAATAAACACTCCAATCTCTCTCTCTCATACACATTCTCTTACACACAAATAACAACAAAGTAAAGAGCTAGAAAATGAGCAAAGACGTAGAGGTTGGTGGACATGATCACTACGGTGCTAAAGACTACCAAGACCCTCCACCTTCTCCCCTTTTCGACCCCGAAGAATTCACCAAATGGTCCTTTTACCGAGCCATTATAGCCGAGTTCATTGCCACAATGTTGTTCCTTTACATTACTGTCTTGACTGTCATCGGTTACAAGTCCCAAGTCGACCCCGCCCACAGCACTGACCAATGTGGTGGTGTTGGAATCCTTGGTATCGCATGGGCTTTTGGTGGCATGATTTTTGTCCTTGTTTATTGCACTGCTGGTATCTCAGGAGGACACATAAACCCTGCGGTTACATTTGGATTGTTTTTGGCTAGGAAAGTGACACTACCAAGGGCATTTATGTACATTGTGGCTCAATGTTTGGGCGCTATTTGTGGTTGTGGTCTTGTTAAGGCATTCCAAAAGACTTACTATCATAATTATGGTGGTGGTGCTAACGAGCTTGCTGATGGCTACAGCAAAGGAACCGGTTTGGGTGCTGAAATCATCGGTACCTTTGTTCTTGTTTACACCGTATTCTCGGCCACTGACCCTAAGAGAAATGCACGCGACTCCCATGTCCCTGTAAGCACTAATTATTTATATTCCTATAACACTTCTATCAATTGTTATATGGTGTTATTATATTTTGATGACAAAGTATAACTATTGTTTGAATTAATTGAAGGTGTTGGCACCTCTTCCTATCGGATTTGCGGTGTTCATGGTTCACTTGGCCACAATCCCAATCACTGGAACTGGAATCAACCCTGCTCGTAGTTTTGGTGCTGCTGTAATGTATGGTACAGAGAAAGCATGGGATGATCAAGTAAGTTAACTATATTTATACATCATCTATGTTATTCACCCATTACTTCAAAAGTCAAACAAGGCTAATTATGTGAAATGTGTGCAGTGGTTATTCTGGGTGGGACCAATGATTGGAGCCGCGATTGCAGCCTTTTACCACCAGTACGTATTGAGAGCAGGTGCAGTTAAGGCTCTTGGATCCTTCAGGAGCAACGCCTGAGCTAAGATCGAGTAGTTTCAATGTCGATCCCTTTGGAAGAAATTGTACAAATTTGTTTCTCTGTTAAATGTGTAAGGCCCTTTGGGTGGCTATATTTTTTAATGTGCCCAAAGGGTTTAATTACTTTCAAGTCCTATTTAAATTCCGTCTCTTTTGCTTGTTGTAATTGATTAATGCGAATGGGTGCTCTTCCAACCCACATTGAATAAAAATCACAAAAACTTCCTTGATCTTTACTTTTTAACCATTTATAAAATAAAATTTATGGTCTCTTTGTGTGTTGGCTAGCAACAAAACTCCACATTTCATATGTAGAAATATTAAGCAAACACTAGCATTTAATGTATTTGTATTGCATAGACACCAAAAAAATGCTAGTATAAATATGGAAATCGTTACATAGCCAAAAGCAATTTGTTGCCAAGACAAAGAGAACATATGACTTCAATTAGGCTTCAACACTTCGACCTTTTATAAGTTAGTTCTTAATTTTTCAAAAGAAGGTTACATTGGTACAAAACGAGATCAAATTAGGCCGCGTATTACAACGACATCTAAAACATATA
>Scaffold203276
CAATCATTTATAAAGACTCCCAATATAGATTTTTATAAATTATCTGTTAATTATGGATAGAGGTAGTACAATGATGTTTTTGAAGAGCCATCAAATATGTTTAGTTTCTTTGTTACTTTCATTTAGCATACTGTATCACATAATCGAATGTCATTATACATAGAGTTATGTGAAACTCTTCTAGTTGATCGCATCTTGCAACTTTTATCTCAACAGTCAGATTATTTGTTCTCACTTTGCCCACATTTATGGCTGATTATCAGGTGTTTGGATCTATCATCGGGGTAAAGCTTATCCTTACAACCTTTCCTGAAATATGGCGAGGGCCAGAGCTGGTGATCAATCTTCATCAAGGTGCACTAACAGAAGGATTATTGACATTCACTTATGTGCTGATCACACTCGGCCTTGATAGAAACATCCGTGGTAGTTTCTTTAGAAAGACTTGGATTAGTAGCATCTTAAAACTATCTCTTCATATACTCGGATCAGATTTAACCGGTGGATGCATGAATCCAGCTGCTGTACGTATTCCCATCTACACTTAAACGGGTCAATTGTTGTTGTATGATACTGATAGTGGGTCAACTTTTTTCTTGATATGTATGTATTGACAGTTGGTATTTTTTAGGCAATTGGATGGGCATATGCTTTCGATGCCCATATAACAAAGGAGCATATAATTGTTTATTGGCTTGCACCCATTGAAGCGACTCTGCTGGGAGTATGGACATTTAGATTGCTTGTACGGCGATCAAAACCAGAAAAACAGAAGAAGATGAACTGAAGGTGATTCTTTCAAACATATTTCATAAAATGATTGTTCTACATAGAGTTCAACTACACAAATTTGTTGTACATTAGAGATCCTCTTAGCTTCCCATTTGTATGCTTTCTTTTTCATTTTAGACATACTTTTCACTTTTCCTAGTCAAACTAGTATTTTTTTAGTAGTCAGATGTCATGCATATTTGTTTTGAATAGGCGCTTCATTGTATATTTTATAGTTTCATGTCTTCCAATATGGCAATATGTAATCCTTTTGTATCAGTTAGACATACTTTGACTTTTTGTAGTCAAACTAGTCTATTTGAGTAGTCAAGTATGCTGTATATTCAGATTCTTTTGGCGCTTGAATGTACATTATAGATTCTTGTCTTCCAACTTAATTTTGTTATTGTCCAAAAATTGCATATTCGCGCAAATAGCATTATTTTTTCATACAGAAAAAGAATGATGATCAACATATGCAGTATGGATTATGGAATGAGGTAGGCTTTCCTACATATCTGCAAGAAATTTTTGTGCTCAAACATTGGATAGTTTAGAGCAAAATCTTTCAAATTTAACAGCATCCTGAGAAGGCTTGAAGATCATCCTTGATTCCTTGTGACAATTGCATCATATGGCTCCAGCGTGTAAGTTTCAATCATGTGTTCTGAAATCTTAGTGTTAGTCAAACTATATCATATGAACACGTTTTTTTTATGTTTTGTGGAAAATTAAATCCACACTTTTCCTTTTTACAAAATTGAAAATAAAAAATTAAGGATTTTTTTTCTCCAACTAAACGCACCCTTTGGGTTTTTGTAGTCAAAGTGGTAGTCTGAGTACTCAGATGTGTTGTATATCTTGATATATTCTTTTGGCGCTTCACTATACATTATAGCCTCTCTCATATTCCAATGTATTTTTGTTGTCCGAAGATTCCATATTCGTGCAAAAGGTAGTATTTTCTATAAGGATAAGGAATGGTGATCAAAATTTGCAGCATGGAATGAGGTGGCTTTCCTACCTCTGCAAGGAAATAAAATGCCGAAACATCGGATAGTGTAATGCAACAAAGTTGAAATTATACAGCATCTTAAGAAGGCTTAAAGATCATTTTTTGTGAACATTGCATCATGTGGTTTTGGTGTATAAGTTTCAATCAGTACTCTTAATTCATTGTTGTAGTAAACATTTTCATCAGATTGTGTGCATCAAACACAATCCAGTTTATTTAAAGTTTTACAGTAAATGGTTTATGCTTAGGGTAAATGATCCCCTTCAGCCTTGCTGCATAAACTTCAAAGTTATATTTTAGACCAAAAATGAATTACTAAAAATAACTGAAAAAAGTTCGATACCGCAAAATATCAATCTCCAAACATAGATATTATTATCTATACTACATATAATGGAGGAAGCACTCTCTCTCCAAAATTTTAAGACTTACAAGAAATTAAGTATGGTTTACAACACTTTAATGCACACAATTTTTAGACTTACAACAAAATAAGCATAGTGTACAAAATAAGCATGGTGCAATTTTCAGACTTACAACATTAATGCTATTAAAGTGGTCAATGTTATTAATGACTATAATGACTACTACTTACAAGAAAAGATACATAGTGTACAACACTTTAATGCACATAATTTTCAGACGTACAAGAGAAGAAGTATATTGCACAACAAAACACCACATTAATGCTATTTAATGTAGTCAATTAATTAACTCGTCAATAAATACAATTAATACAGTTATTAAAATACCCCTTACATAAGAAATACAAATTATCAAGCATATTGTACAACCAAATTAAACACAATTCCTGCATTAAATTTCACTAATACAAATAATAAAACACATTATACAAATATTCAAGCCCGAACGGGCAGCGGGCCAAATGGGCTTAAGCCCGAACGGGCGCGGGCCAAATTGGCTCGAGCCCGAACAGGCACGGGCCAACGGGTTCGTGTCCGAACGGGCACGGGCTATACGAAATTCTTGATATCCGTAAATTTATTGTCAAAAAGAACATAATAAACTAAAATACATGATTCACCGGAAAATTTTATTTCAGGGTACCCGCCGCCGCAATGCGCGGGTACCCTGCTAGTCTATCTAAATGGTAACAATAAAGTAACTAAATACCACTAGATAATTACGTAAACAAATAATCCTTTGAAAGTAATTCTAGATGAAATATATATGCTTTCATAACATGCATCTATGTTATATCCAAACCCTAGTTGTTGGCCGACCACATAGCAATAGCTAGGGAGACTATAACTGGAGACCCACCGTCGTCGTAAATGAGAGATCTTCCACTTGATGTGATACTTTACAACATACTTCCAAGGCTTCCAGGTAGATCTCTAATCCGTTTTCTGAGTGTTTCCAAACAATGGCACTCTTTTTTACAGTCACCTGTGTTTGCCAACATGCATGTTTACCACATAAGAAACGACGATCTTCAGAACCACTACAAACTTCTCGTGATAAGTAGACAAGGACCCACTGAATTCAGCACCATCGATTGTGAAACACTTGAAATTAGTGCATCCCGTCCTTTGCCATTCAAAGTCAGTTTCGGAAACATATGGATTATATCATCTTGTAATGGGCTCGTTCTCGTATTCCTAAAGAATTTTACGAATAATAATGTACTAATCGATCTAATTTTATGGAATCCTTTGACGAATGACCATAAGATATTGGCTAAAAGTGATTCTAACAAAAATCTGTATGATGTAACATACGATTACGATGTTTTTGAGTTGTATTACAACTCTTCTGATAAAGACTACAAACTTGTACGTGTAACATACGATTACGATGTTTACATATACTCATTGAAATCCGATTCATGGAGAAAGGTCAACTCAAACGATGCCTATCAGTGTATGCCCAACTTGATTTCTTTACGTGTGATGCAAAGTACTTGTTTGAATGAAAATCTTTATTTTTTAGAATCGTATAGGTGCAAAAATATAATCACAAAGTTTGACACTAAGACTGAAAAGTTCTCGAAGATAGCGACTCCCTTCAGGGGAAACCGAGAGTGGTCTAGAGTCTAGTCTCATGGTACAAAGAGGCTGTATTCACTTGTGTGTGAGAAATTGTTCTTTTAAGAAACTTCTTGATATATGGATGATGAAGAGTGATGGAGATTGGATGAAGGTATCAACTTATAATGACGAGTGGTATAATCATCGCTTTCTGAAGCCACTGCATTTGATGAGGGATGGAAATTGGCTCATGAAGTGCAGAACAATTGGCTATCTATACAAAGTAGACACTCTGAAGAAGCATAAAAATGTGGCATGTATATATACCCTCAGTGGTATTGAAGAAGGAAGATACATCCAGACTTTTGTGTCACCCAATCAATCTATGAATTGAAGTCCGTAGCATCACCAGCCATCGTAATCTTTTATTTTTATCCTTTTTTTTCATTACTTTTATAACTTAATTGTTCTTTTCGCTTCCAAGTAGGCAGACAATAATTTAGTAAATCAAACTGATTTAATCAAGAAGTATTTCAGATTTTCTTTACCATATGTATTACGTTATAATAATTCAAGTTTCGGAGATTTATATATATGGGAATCAGCGCATTGTGCCTAAAGTTGAATGTATCTCGTACACAACTCTTGTTTCATGCAAATCAGAATTCAAGCGGAAAATATCTCTTACTATGGAATTAATCTAAAACTTGTGTTTCCACTGACACACATCATGAAAACAGCTGCAGACGTACAGTAAAGTATCCCCATCTACACTCAATCGGGTCAGTTCTAGTTGCACGTCAATAAAAATGGGGCTAACTTTTTTCTTAAAATTGGCATATTGACACTTGCAATTTCTTTAGACTGTCGGATGAGCATATGTTTTTGATGCTCATAAAAAAAGAGCAGATAATCGTTTATTGGCTTGCCCCCATTCAGGCGACTATTCGGTGTATGGGCATTTTGGTTGATTCTACGCCATTCACAGATAGAAAAACAGAAAAAGATAAAATGAAGATGATTATTTCCGATGTTTTCATATAGATGTTCGGTGTACATTATTGATGATCTTGGCTTTTGATTAATATGCCTTTTACCACATTTTAGAGATACTTTGACTTTTCCTAGTCAAACTAGTATTTCCTTTCATAATTCATACAGTAGTTAGATGTTATGTTCATTTATTTTGGTTAGGCGCTTTATTTTATATTTTATATATCTGCTGCGTTTTCCAATTTGTATTTCAGTTGTATCAGATTCGAGATACTTTGACTTTTCGTAGTCAAACAAGAACATTTTAGTATTCAGATTCAAATGTGTTACAAATTCATATTCTTTTGGCCCTTCACTGCACAATATAAATTCTCTTGTCTTCCAATTATATTTCATGCTGTCCGAAAAATTCATATTCGCGCAAAAAGTAGTCTTTTTTTCACAGAAAAGGAATGATGATCAATGTATGCAATATGGATTGAGGTGGCTTTCTACCTATCTGCAAGAAAGTTCTATGCTGAAACAGTGGATAGTTTGATGCAACAAAGTTCAAATCATACAGGATCTTGAGAGCGCTTGAAGATCATTTTGTGACCATTGCGTCATGTGCCCTCAACGTTTAAGTTTCGGTCAGTATTTGGAACTCATTGTTGTAGTAAACTTCATAATCAGATTTTGTGCATCAACTGCAGGGTTAATGGTTTTGATTAATATAAGTACCATTTAAGAGTAAAAAATATAATAAATATCGTTCAATAATAGGTTACTAAATATTTAAACAGGATCCGCATCTCAAAATATACATCTCCATACATGGAAATTATTATCTATCTAAATAATAGTAAAGCCCATTAAATAATTACCTATATAAATTAATCAAAAAACTTGGTTTAAAATACATACTAGTATGTTAAAGGGAACTGATATTTCCACACGGAGGCTTTTTGATAGATCCACGGAAGTTTGGTGTAAGTTTACATTTATGCCCCTCTCACTAGCCATACCTATTTCTTTCATCATCTCCCACAACAATCCCTGAGTCATGTTTCACTATTCCAACGTCTTTTTCTCCGCCAATTGCATCAGAAGATACAGAATAACATGAGGACCTTTTTAATAGTATTGATTTATTTAATTACTTTTATATTCATTTTCTACAAAATTTATCTAGAAACAATGAAACATTCGTATTTGCGATGGGATTTCATAATCTAATCAAACTTTAAGTCAATAAGAATCAGCCAATATCAATGATTGTGTATGTGTTGATGACTAACCATAATAAATTTCACGCTTGAAAATGATTGTAGAAGCCAGTTTTCAATCCAACATATACGTGAATTGTTATTCACTAATTTGCACATGTATTGATAGCGCAAAATGCTTTTCAGTTAACTTTGATGGTAACCATGCATAATGAAAACCATTTTCTATATCGTCGATCAATTGTAGTTCTAAGAATGTTAATAAACGAATTCTTCAAAAAAGCATGTGCCCTAATATGGGCGTTGTGTCACGGGAGGGTTCCGGTTTGCCCGGTTCTGGATAACATAGTTATTGGCTATTGATCTTCATTCTGTTTTGTTTCCAGTTGTGATGGATAGTTCGGGTCGATCGTTAGATCACTCTTTCTTTCTTTGGCCGAAAATGCATTTCAAAGAAATGAACTTTGCAAAAAAGAAAGCATCTACTAAATCAACACTGGTATTCTTATTCTTGCAGTATGATGATGGTAATATATCAGAACTTTTATTATGGAATCCTTTAACGAATGACTACTAGTATAAGATATTGGCTAAAGATATTAACAAGATACTATTTAATAATTTAATCTTTGGAGAACAGTATGTCAGCTGTATTACAACTCTTGTGATGAAGACTACAAGCTTGTATGTGTATCATCTTATCACAATGTTTACATATACTCAATGAAAACTGACTCATGGAGAAGGGTTAACTCAAACGACGCTTGTCAATATGAACCCTATTTAATTTCATCTCGTGCGAAGCAAAGTACTTGTTTAGATGAAAATCTTTATTTTTTAGAATTGTATAGGGCCGAAAATATAATTACAAAGTTTGACACCAAGACTGAAAAGTTCTCGAAGATAACGACTCCCTTCATGGGACACCACATCTGGTCTGGTTCCATGGTACAAGGAGGCTGCATTCGCTTGTATGTGAAAAATTGTTTGCATAATACCCCCATCGAGTTATGGATGATGAAGAGAGATGGAGATTGGCTGAGGGTTTTAACTTATAAGGACGAGCTGTATGATAAGAATCCCTTTCTGCAGCCACTGCACTTGATGAGGGATGGAACTTGGCTCATGAAGTCAAGAGGTACTGGCGATCTATACAAAGTAAAGAAGCATAAAGGCGAGACATGTAAAGATACCCTCAATGGTATTGAAGAAGCAAGATATATCCCGACCTTTTTGTCACCCAATCAGTATATGAATTGAAGTTCATAGCATCACCAGCCATAATACTCTGTTATGTTTATTTTTCTTTTCGTCAATCGATCTTTTAACTTGAATTGTTCTTTTCATTGCCATGCACTCATGCAGACAGACAATGATATAATAAATCAATGCATGTTGGTTTCATATGTGTGTTTGCACTCGAATCCATCATCAGTGTTGATTCAAAAATCTGTCACTATATATGCTGTGCAATCATTCACTTGTTATGGTTTGTTACAAAAGTACACACATAATAATCTGATTAATATCTGTTTAGTTTAATCTGTCTTAATTCTGACTTCTATGCATAATATGGAAAAGTAACATCCTACTTCAACCATATCACTCAATCAATTACCAATTTACCATACTTAAACTTTTATTGTTGTAATATAAATCATCCAGTTAGGCAATTCGTATACAATTACTTGTATTACATTAAAACCAGCTTCTATGTGGATTCTTGGCTACCTTGAAGGGCCTCTCACCATCGGTTTTGCTAACACAACGTCATCCCACACTTATGGAGCCCATTTGTTGTCAAGCATACGTCGCAAAACAAAAGAAAGTATAAGGGATAACACTACCAAAACTTTGTGTTTGCTCGTCAACCTCTCCCAATTTCTTTCATGTATTTCGAAATGTAAAATATTAGTATCAGCAAGTATTGGCAAGATTAAAGTGTCAAAGAAACAGCCACATGACCAAATGCATATAATATATTCATCACCACCACTGGCAACCATGAGTCTCAACTGCTCTACATACAAGATTCATACATATTTCTTTTTATTTACTTAGTTAATTTCGACTCCAGAAACTAAATCATCGTAAATGATTCCACGCAAAACATACTTTTGATAAGGGGACTCTACAAGATCAGATACACGCACATTACAACAACTCAAAAGAACCAGCTACTCTTTGTTGCTGGCCTTGACATTTATTCCATTTTGTACATAAAATATCGTCCAGTCGTTTTGATTGCCATGAACTCCCTCTCAGCTGAATGGATCTGACTTGGAGTGTGACTTGAAAACGACAGAACTCTTTTGGACTCAAGCTTTGTGTCTGCGATTATGTACTACTCTATATCTACACTGCAGCATCGTAACAGAACCACGTAATTAGAAAACATAATAGAGACTAGAAAATTAAACAACATTTCTAAAGGACAGAAACATAATAACTCACATTTTAACGCACAATTGAATTGTGTATTTATCCTACTTCGGTAGAGCGTGGAAAGAATAACTCCCTGTTATTCCTTTTCCTTAACTGCTTTTGTGTTCTCTATAGATTCCATTGCTTCTTCAAATGATTTCTGCACATATAAGTATGGAATGGTTAATGTCACACTATACTGCCTCTGCTCCCACATGAATGATAGCATCACCGTTCTTCCAAAAAGATCATTCATTTTCTCACATTACATAAGCATACAAGCACAGCCAATACAATACAAAAATTTAGTTAATGCTAAAGAAAAAACTGTTTATCCAGTCACTTTGAGAACTAATCCAGATATGTTGTCGGTTTAACCATCTGTTTAGATCATTGCAATTCAGAGTATGCAGTCAACTTAAGAAATGTTCCCGCCACCAGTTTGATGACCCACCATATGAAGGTTTTTATCATATGACAACCAACTATTCACAACAATATAATAGAAAAAATAATGGGGTACATGCAATAGATCAACATGTCGAAATTTTAATTTTAATAATTTTTTTCGAAACAAAGCTGCAAAGGACAAGTAACATACACCTGAATTCTGCATCTTCCATATTTTATCTCTACCCATTTCAACAACCGCTAGACCACTTATTAGAGCCCTGCAAATAAGTGTCTATATCAGATAATCATCACTTGGGAAAACAAGTTTGAGCATACCAGTTAAGTTATGATTAAAATCATGCAAACTTTAACGATTTTGAAATGGACAGAACAGACATGCAGTAGTAACTATATGTTAGATGCACTTTATATGCAACTTGACTCGAGTTTAATTGGATTAATTTCCAATTTACACTTACAAGCATAGGTCTGACTT
>Scaffold215163
TTAACTCCTAATTTGTTAAACGTGCACGTGTGCATCGTTGCGCATCCGTCGTGGGATGCACATCGAACTTACTCCAACGTCTTGAGAATAAGGTGTTTAATAAGGATACGTGATCCGATGTTGATGGGTTTGCAACCCTCTTACTCAACGAGTAGTTTAGTAGGTGTACTCATCCTTGTGCCAGCATGGGTCTTAATAAGTGCATGCACGCCTTGTCGGCACGCCCCGTAGGCGAGATGTACGCCGTGTAGGCAAAAAATAACAGCAATATTGAAACATAAATAATATGTTAACAATAAAGTAAAGTGTGTCGTGGAGTTTAGCTAGAAACCGCGACATTTAATTACTACCTGTAGAATAGCTTTTGCGCGCTCTGGAGTCTGGCCGCGCTTTTTCTAGTGCTTCAGTGGCGCGCTCGTAGCGATTGATTAGCATCATGGTGCGCTGTGCGCTGTACCTGGTTAATTTGCGAAGATGTCCGTACACACGGCCTAACGCGGGTAGATTTATCGCGACCGCGCTCGAACGTGCAAACAAGGGCGAACATGCATACCAATCATAAAAACATTATGTGCGCGAATTAATTCGCGGCTAAAAGATAAAGTAGGTCCGATCGTGCGAACTTAGTGCGTTATAGGTAAAATCGTGTTTACCAAGTTAAAAGATTTAAATAAAATCTTTTGAATATTTAATATATATCCCATAAATATGGGGATATCTTTTTAAATTTTAGAAAATATTGATGGCATATTATTACCAATTTAAGATGAATAAAGGATGAATAAGTAATATCTTGTCGAATACAAACTTGTGTTCTTGTCGAACATTAATTCGTATATAAGTTTGAAAAAGTCAACCCAATCAAACGATTTTGCATTCTGTCGATTGGTGGACAAAAGTAATAGGAGAAACAATTTTGTACGTAAAGTGTAATAGGTTTTTGGTTTGTTTCCTTCGCTTGTCGCTACGATTTTTTTTTTCCGTGTATATCGTGTACTAGCAGAAAATACAAAGTTTTAAAGTTACCGGATTTTGAACTCAATAGTTGCTTTCCGGTGATGTGAGAGCACGAAACTTGTCGTAGTCATGGTCCCACGGATGGCGCCAATCTGTTGATACATAATCTGGCGCGGACTGATTCAACGACTCTCCTGGGCCGTTAGTCGTCTTCTCGAGCCCTATTAGACCTGTCAACAAAGAACCCGTTAGGAGTGGACCCGAGGCCGTAGCCCCGGGATCCACCTCCGACGGTCAAGTTAGTATGGATGCGTAGTGCATGCGAGAGTTCTTAGGTTTAGGGTAACCTGTTATAATCTGATGAAGAAGGGGATCCATGCCATGTATTTATAGGCATGGATTAGGGTTTAGGCGTAGAGTGGGCCGCTGTCTGCGCGGGCCTGGCCCATTCCTGGCCCAGTCCGGACCATACGTCCACACTGGTGGTCATGTTAACCCTGCTGTGACTTTTGGTGCGTTTGTTGGTGGTAATATTACTTTGTTACGTGGGGTCTTTTATAGTATTGCTCAGCTTCTTGGTTCGGTTGTTGCTTGTTTGCTACTAGCTTTTTCGACTGGTGGTATGGTAAGTTATACACTTTTTATTCATTGCAAGATGCATGCTATATGTTACCATATTGTACTTTATAAGTAGACCTCTTATTGGTGAACATGTAATATATTGCACATTTTTTACCGTTTAATTTGCTAGTTTAAGATTTGTAATTATGCTTTATATAGGTGTTAGTAATTAGTGATTACTTGTACAAATTGAACGAACTTTAGGGGTTCAAACCATTTTCAATGTTGGTAAGACTATAAAATAATGGTTTTTGAGCATCAAACTAAAGGTTTTAACGTTTTCTTTTTTACTTTAAATAATTTACAGACAACTGCTGGTTTCGCGTTGAGCGCCAATGTATCAGTAATGAACGCATTTGTATTCGAGATCGTGATGACTTTTGGACTAGTCTACACAGTGTACGCCACCGCAGTAGACCCAAAGAAAGGTGACGTTGGCACAATAGCACCCATTGCAATTGGGTTCATTGTTGGTGCCAACATTCTAGCGGGTGGTGCATTCACAGGTGCATCAATGAACCCTGCGGTTGCATTTGGACCAGCTGTCGTTAGCTGGGACTGGACCAACCACTGGGTTTACTGGGCTGGACCTATCGTTGGTGGTGGTCTTGCTGGGGTCATCTATGAGCTCCTATTCATTGGTCGTTCTCACGAGCCATTGCCCACATCTGACTCTGAGTATTAGTTTCACCCAAAGGGATCGAGTCTTTTAGTTCTCATCATCGTGTTATATATGTTCTGTTTCAATGTTGCTAGTTATTTCGGGTTCATGATG
>Scaffold2167586
ACAGGAGGACACATCAACCCAGCAGTGACTTTCGGTTTGCTACTGGCTAGAAAACTATCCCTAACAAGGGCAATATTCTACATGGTTATGCAGTGTCTTGGAGCCATCTGTGGTGCAGGTGTGGTCAAAGGGTTCCAAGGTGATAAACAATTCACCACTTTGGGTGGTGGAGCCAATGTTGTAGCCCATGGTTACACCAAAGGTGATGGTCTTGGTGCTGAGATTGTTGGGACCTTTGTGCTTGTCTACACTGTTTTCTCTGCCACTGA
>Scaffold220243
TTACTTCGTGTGACCATATATGGATTTTGGTCACACTTTTCAATTGCGTAACATATATTTGTCACATATGTATATATATAGTGTGACTAATGTTTCAACCGTATTTGTATCCGTCACACGTCCCAAATTATAAGTGACTAAAGAATCAAATTTTTTTTTACCAGATACGTATAGTCACAAAAATATTCGAATGTGTGGCTGTAGCCTCAGATGTAATTCCGAAATGGTCACACAAGTCGGATCAAGTGTGGCTGTTTATTTTATTCTGGTACATTTAGTCACATAAAAAAGCGACTGTGTGGCTGTTCGAAAAACAGCATGTGTGACTAAATCCACATTCTGGCGTAGTGAATGGAGCACTTACTTGTGCTTCTCCCATTGGTTTTTCCCTCAAAAACAATCCAAACCAAAGAAACAGAGGATAAGTGCGAGGGATACTGATTAATTAAAATCAATGCTAATGAAACAACCCAACAAACACACATGAGTGACAATAGTGAATCTCAGAACATTATACTTATCATGGTCAAAAGAATAGCAGGCTAAAACATAGTGGATAAAAGCAGGCCGAAACCTCACACACATAAAACACCCCCAGCCTAATATCAAAGAAGAGATCGGATTACTTGGTAAATAAACTTGACAATATGCCTTGTTTGCACACGTGGAGGTTGCTGAGGTAACTATTTGTCGCACTTTACCATCATTCCACTTAGCGCAGCAAGACAACATATTTATAGAATCATCAAACCCAAGTCAAACACGCAAGTTACAATACAGACCTCAACAGGCTTATCTGCAAAACAAATCAAGAAAATCCTCAAATAAAGAAAAACCCTAATTTCACATAAAAATTATATATATATATATACTAAAAGGGGGGAAACAGTTCCCTCAAAAACAATCCAACACTTAGTAGTGCCTCGATTATTTGGTGTAATAGAGTTGATAATATGTCCTGTTTGCACACGTCGAGGTTAAGAAAATCCCCAAATTAAGAAAACCCTAATTTCACATAAAAATTAAAATCCAAGAAACATCTAAACTAAATGACGAATTAACAAAAACTAAATCGCAATCAAGCATAAAGAGGTCAAAAATCCTACATATATAAAACACAAAATTAAGAAACCCTAATTGGTTAATAAAAAAAAGACCCAAAAATGCAGAACAATACATTGGACCTGAATATATGGCCTATGTTTGTGAANNNNNNNNNNNNNNNNNNNNNNNNNNNNNNNNNNNNNNNNNNNNNNNNNNNNNNNNNNNNNNNNNNNNNNNNNNNNNNNNNNNNNNNNNNNNNNNNNNNNNNNNNNNNNNNNNNNNNNNNNNNNNNNNNNNNNNNNNNNNNNNNNNNNNNNNNNNNNNNNNNNNNNNNNNNNNNNNNNNNNNNNNNNNNNNNNNNNNNNNNNNNNNNNGGAACCCAGATATACCTGCTACAGTGGAGGGCTAAGAATTTGTAGATCATGCTACAGTATCAAACAGTTAAAAACAGTTGCTTAATCAGTGCATGTAACCCGAAATACCCAATCTATCAAAGCCATGTGTCCCACTAAGAGATACAAACCAATGAGAGAAGCACAACTAAGTGCTACAATATATATATATAGTGTAGGGTTATTTTCAGAACCAAAAAAAGGTACAGAACTGCGAGAACCGATCTTGACCATTAAATATTTGATCAATGGCTAAAAATATTGGTGGCATAATAGTAATAAATTTAAATATCAAGTTACATTTTATAAGGGATGGAAGGGCGTTTATGTAATTTTGTATCACTCTAAAAAAACTGCATTATTCTCTCTATTCATAAATTCACCTACATCTCTCCCATTTTTAACCTAATAACCGCCTCTCTCCTTCTCCATCTCAACCCTAGCCACACTTCTCAGCCACCAACACACTCATTTTACACCTAACTTTTTCTCTTGAATCTAATAATCGGATCCCAAAAAAAATCTTCCCTTAAATATTAATCCGAATAACAAATGCAATCAATCCTTTCGTTGCTTTGTTTCACTAAGAACATACGGTCTCGACTTAAGTCTCGAATCCAGGTAGGCTCCTTTTTGTTCTTGTTATATGTCGTGTTCTGTTTAAATCAAACAAAAAGAAGGAATGAAACTAAAGGTTTTTTTATTTCTTTTATATGGTTCAAAGAGTGAAAAGAATTTTATACTTCAAAAGATCGACGATGATTTTGTTTCGTGTGATAGACTTGTAAAAGTATTGGTAGTTCATTGAACACCACGGAATAATAATCTGAGATCTATGATGGTTTTTGTTGTAAGATTATTTTTTGTTTTGATTATACCGAATAAAAGGAAGTATGGGACACATCTTGTTCTTGTTCTTTCCGTTTTGATGTTCGAATATTAATGAAGTTTTGCTTCACAAAAATGGATCGACGATGAACCTTTTTATTTCGTTTGTTGACTTGTAAAGGTCTCGATATTGATATGAATAACACGAAAGTATAAAAGGAACTGAGATATTGTGTTTGTTGTTAGCAGTTATCATTTAAGATTGGATGAGTGATGAGTGATGATTGATTACAATGACGGAATGAAGGATCTGTTGGAACTAAAGGTGAATATTTATCATTTCAATTTTCTAAGTTCTAACACCCTTATTCATAGTTTCATAATGTATGTTAGTTACGTATAATGTATCTGATTTTTTTTTCGAATAAATTACTTTATTGTTATTATAAAAGGTTAGATGATTTGATTGCTATAATAAAAATTGGCTAGGGTCCTGTTTGTGACTGTTTATCCGTAACATATATAAAGAATTTTGGGTTGTTCCATGGTGAATTAATTAAAAAATGGTTTTTGATTCACGCTCTATATTTTATTCTATTGCGGATCTCTTTCCTTTACTATACTTTTGTCAAATATGTGAAGGTTTTATGCTTTTATTGAGAGTGCATATGTGTTATTGAGAGTGCATATGTGTTTTTACAGTTTCTGGTGAATTTGATGCCTTCTGTGCATATGTGTTTTTATAGTTTAGAGTTAAATATATTGAAAGTGCATATATGTTTTTAGTTATGATATAAAGATTTTTTTTGTTTAGTTTTATTTTAAGTGTGCACTTGTGTTTTGTGGTTACAGGTACGAGTATGATGAGCAATATGAAGAGTGCACATGTGTTTTGTACATACTATCTAGCGATAAGATAGTTAAGCTAAAGATTTAAAGATTAAAGACACAAGTGCAGCCGCAGATACAAGTGCACATATACATACAAAGAAATACAAAGTGTCCAATGAGGGAAAATACATGTGCATATATGACAACATTTTTGCTTTTAGAAATTTGTATTTGAAGTGTATTAACACATGATTTTAAATTTTGTATATAATGTTTTTGTTTTAAATTGTAAACAATACATGTAAAATACTTGTATTTGCCATTCCATGCACTACAAACACACGTATATTTACATTATCTAAAAAAACACATATGCACCTTACCAAATACATGTAAATTGAACAATACAAATATATGTAAACATACATTATATTAAAAAACACATATGCACCTTACTTTTGAAATCATACATACTGAAAATAAAAATTATTTAANNNNNNNNNNNNNNNNNNNNNNNNNNNNNNNNNNNATATATATATATATATATATATAATTCAACTCAAATAAAATGCATGAACAAGATGTTCAACTAAACAGTATTGAGTCTTTTGACATTGATTAAAAAATATACACCGGGCCTCCGGCCCATTAAGATCATTTTTGCCGTCAAATATCCACTTCTACGTCTGTTATTGGTGTGGTTTCCGGCCTTCCGGGACACATTTTTATTTTACCCAAAACCGAAATCAAAACATATCAAATCGAACCACATTAACTAAACCAAATACATATCAAGTAATAAACATTATTTTTATGATCACTTAAATTCCAATAATATATTTTTGCTAGTTTCAAATTTTGGTTAACTCCCTATATATTAAAAGGACCTAACTCTGTTTTTCAGCGACATTTTGCTTATCATAAGGGTGAGCTTGGATGACAAGCCCAATTTATATTGTTCTAAAGTTAAAATTTTAATCTACTACTTGAAGTTATTTNNNNNNNNNNNNNNNNNNNNNNNNNNNNNNNNNNNNNNNNNNNNNNNNNNNNNNNNNNNNNNNNNNNNNNNNNNNNNNNNNNNNNNNNNNNNNNNNNNNNNNNNNNNNNNNNNNNNNNNNNNNNNNNNNNNNNNNNNNNNNNNNNNNNNNNNNNNNNNNNNNNNNNNNNNNNNNNNNNNNNNNNNNNNNNNNNNNNNNNNNNNNNNNNNNNNNNNNNNNNNNNNNNNNNNNNNNNNNNNNNNNNNNNNNAAAAAGCTTTATATCGTCACATACTATTTATTTTTGCCTTTATTTATTTTTTTTTATTTTTATTTTTTTGTACTAGAAATGACCTCGTTTTTTATCACTAAATTATCCATAGGGCGGTATGCATCACAATTTCATAAGATTTTCTGATTCTTTATGAGAGATGGAAATCCTGATATGTTAAGAAGATCTTGAAGCTTGCTTATGCTAAGATGATGGACATTCCACCAATTGAAAGTACATTTCAACAATTCTATGGTGATCTTGTGTTAGGAAGAGAAATGATCAATGTTTCGTTTGTTGATCTTCATCACATAAATGATACAGTGTGGATTCTCGACACCTTAATTATCATCATTTACTAATTATGCAATTGTTATTAAAATGTAATCGTTACAAATTCATAAATGTCCTAGATTTATAGACTTTTGATCAAGTTTATCAAATCGTAACTACTTATATACTGTAGTAATTTAAAATCATCATTACTATTTAAAAAAAAATAATGATTACGTAAAATAGATAATTATTATCACAAATCATTACGGTTACACCATAACTCAGTATCCTAACCCCATGACATTTCTTTTGAGCAGAATTACGTCGTGATGCTCCAAATATATTCTATCAATTGGTGCGGATTTGATGACAACCTGATCAAGATTACTCAACTTATTCTCTTGGTGGGATTCGGCTAACCTAATCGTCTTGACTAAGGTTTGCATTGATGTAGTCACTCAAACTACAACTTTGGGATATATGGAAATTTAGAAATTGCATTTACTTTGATTAAAAACCTCCAAAAAAAGATACTCTAGAAAAAATCAAAATTATTTAACATTCTTGAATTGTTAGTAGGATTAGAGAATCGATTCCTATTTAGTTAAATTGGATTTTTCGATCCAAGAAAGGCTTGTATGAACTTTTTGTAACCATGTTGTTTTCCTTTCTCTAGCATCTTGCTAGCGTTTGTTTTATTGAATCAATGGATGGGCCGTTCAAAATATAATATATCCCCTGCCTGCATTCCCCATTGATCCTAGCTTCGGTCGTGGAGGTGGTGGTTTTGGTGGCACTGCCCCACCAAGCTCCAGCTTCTCTTAAAACTCTTAGCTCTACATTGTCAAAATTCTAAGTTNNNNNNNNNNNNNNNNNNNNNNNNNNNNNNNNNNNNNNNNNNNNNNNNNNNNNNNNNNNNNNNNNNNNNNNNNNNNNNNNNNNNNNNNNNNNNNNNNNNNNNNNNNNNNNNNNNNNNNNTTTTGTCAATTGTAGAATTCCGAATTCTTTCTTTGAGATGGTGTTTTCAAGTTTTCTAAACTCTAATTTTTATTTGATAGATAATTGAAAATGTATTGCTATATCATTAGAGCATTAAACTAGCTTTTTGACTGAATACAACACCTTTTGAGTGTTGCTTTAGCCTCATTTTGTAGTAGGGCACCGACATACAATTCGTATTTTGAGCATTCTAAATGCATAAGTGTTGCAAAAATACTAGTTAACTCAAAGGTTTTAACTAAATACCTTACTTCAATGGATGAATATAGGTTTAGCCACCAATGTATTTTGTATGATCGATACAAAGCAAAATCTTTAACGTTTGCCTTTATATAGATATTAGAAAAGAAACATAAATTAACGAAACAATATTTCGTTCTAATATGTGACAAAAAAGATATACACATATTTCTATATAATTAGTTACAACACTAATAATAATAAAAATATATACTTTTGATCAAAAAAATAAAATATAATTGCTATTAGTGATGTATGATTACCTTAAAATAAAGATGTATATTATGAAATCTTGAATTTCTTTATCTCTTTTTGGAAGAATGTATGATATGTTAAGGTTTTTTTAAAGCATTAATGGTGATCTCAAGGTTTTTATAGAGTAAATACTTGTATTTTCAAAAATTATGGAGCTAGGCCGTTGATAGCAAATTCAAAAGATAATATGGAATGCAGTCCGTTGCTTGCAAATTCAAAAAAACAAAAGTTCAGTAAGACCGGTTTTTTATTAAACAACCGGTGTCTATAAGGGAAATATATACTAAAATCGTTTTTTTTAAAAAAAAAAAAAACAGATGTCTTTGCGTATCTATAGAGACCGGTCTTTTATTGCAGAACCGGTTTTTCTTCATTTTTATATTATAGAGACCGGTTATTGTATGACAACCGGTTTTTTACACTTTCCAAACCTGCTATTTTTTAGAATAGGGACCGGTTATTATATAACCGGCTTCTATTAGGGGTGTTTATGAGACTTTTTGTAGTAGTGTATATGTCATTATAACATTTAGGTGGTCAAATATGACATTTAAAAGTTTAAATTAGGTATATATGAACCCCCTTATATATATATGTTCCACTAGTTGTCTGTAAGATATAGAAAGGTAAAATAGTTGCTTGACATAATTTGTTCTCATAATCGCCACACAAGAAGCATGTTAATGCACAGTTGAACGACTTTCAGCCAGAAACACAGCAAATTAAAATTCCTAAATTCAAAGACTAATCAAACCCAACCTCAACTGTGTGACTAACAAACAATTCTCTACACATGCAAAATTTATTTATACAACTCTAGATACATTTTAATCTGATTCACAATACTTTCGAGATCAATATCTATAATGACTAGCTTGTTTAAAGAGGATCAAATATGTGACGCACTAGAAGATGTATGCACCAGCAATAGATCAAAGTTTGATCAGGAAACTGATTCTTCAAATACACTTGAAAGAGGCCAAAGCGAAGAAGTTCTTGTTAAAAGTCCCTTCTTCTTATGCTTTCCACTCACAATGAACAAAACACTTATCAGAACCGTAAGAAACTGCATTAATTAGAAGTGATCTCAGAATGCAAACACTTAAAAAGGATTTTGATGACGGGAATTGGTGTATAAATATTGCAGGTTGTAGCAGAAGCATTGGGGAGTTTTATTGTCATGTTCAGCATATGTGGGATAATAGCAAGCACAGAATTAATGAGAGGTGTAGGTCTACTTGAGTACGCAGTTACAGCGGGATTAGCAGTGGTTGTGGTGGTTTTCTCAATCGGCCATATTTCAGGTGCTCATGTTAATCCGGCATTCACTATAGCTTTTGCTACTGTTGGTCCATTTCCATGGAAAAGGGTAATTGTGTGATGATAATTTTTTTGAAAAAACTTGGAAATATCCTACGCA
>Scaffold2275770
ATCATAGGTTATACTTACAGCACGAGTATCTGTAGCAACGGCTGTGACAACGAAGAGGAGATTAAAGGTAATGAGGAATTCAAGGGCAAACGCTTGGCCATTGCTAACAGTAGGGACAGTGACACCACCAGACATAAAGGGGTCAAAGACACCTTTAAGAGCAAAAGAAGCACATATGGAGGCTGATACTTGTGCTAAGATGTATGCGGGGACCTGTGCCCATGGAAAATGACGTAGTGCTGCAAATGCAATAGTAAGAGACGGATTCAAATGGGCTCCTGAGATATGACCTGTCGACAATATAATTATCATCACTGCCAGCCCTGCACATGCTGCATTTCCAATCAGTGTCTCCGAGTTTG
>Scaffold227786
CCAAGTGGTGCAGAGAACTGATCGGGTTTATGTAAGCCTTCCAAAGGACTGACCTCGTAAGGGTCAGTCTAGCTTCCTTGCTAAGCCTATCTATTTCTGTCAGCATGATGATGTTTAAGGCAATAATATTGTATTGAATTTGTTAAGCTTTGTATGCATAATGATTTAGTGAATGCATAATGATTTAGCGTTTGGACTCACTTTAACCCAATACGAGAAATCAAACAACTATTTTCAAGTAAATATACTAATTCTTATTTTGGCTTGTAATCAAAGATGTAAAAAGATATAGTTACTAACTATAAGCCAACGTCTACTTGTACTCAAACTCGATCCTATTTTTGACACGTACAGTAAACCCGAATATGACCCTGTAAATTTAGGCAAGGTAAGGTAAGTCTAGAGAACAAAATTTATATTCAGACACATTAGAAATAAAATAAAACACTTTCATATAAACAACCTGTGAGACTCGATCATAATGAAATTATTACCAAACGACAAAATCGGAATCTTTCCCCTAGTACATCATACTGCTTTGAAGATATGAGATATCCTACACATTGTAATGACATGGATTGATTGAGCCATATTGGCCCATCCACCCACTATATTCTGTTTTCTTTAACTTCACCCAAAAAACAACCCAAAAATGACCCATAACCAAATTACACACCTCATTGTGGTCCCGGATACTCTTTCTAGTTTCTACGAACTCAAACCAAATTAAGTATGTGGTGCATTGACCAATAACAAAAATAATAACTTAGGTAATTAACATCTCATAAAAAAGAAATAACATACAAAGAAACTGATTTCTTCATGCTTTTACAACTGATAGCGCCTAGAATTTTATTCAATACGCATAACATAAAAAAACATCTGAAATTCTAGTAGTCGGCGATGGGAGCATGTTCACTAGTAATGAAAACATTTGGGTAGATAAGTCCAGCTAAGCCACCACCAATGAGAGGTCCAACCCAGTAAATCCAGTGTTGAGAAAAGTCGAAGCTAGCCACAGCAGGCCCGAAAGATCGGGCTGGGTTCATTGAACCACCAGAGAACGGGCCTGCAGCCAAGATATTGGCTCCCACAATGAACCCAATTGCAATAGGGGCAATGGTTCCCACTGCACCCTTCTTTGGGTCACATGCGGTGGCGTACACTGTGTACACCAACCCGAATGTGATGATGATCTCGAAAACCACCCCTTGAATTGCTCCCACTCCTGCTGCACAACCGTGTGTAGGGACGGCCTAAAAAACCAAAACACCACTTAGTATTTGACATAATATAAAGTATGGAACATCCACATATACATCTATAAATATACTATACTTACTAGGCCTCCAGTGACGAAACTGAGAAGGAAGCTAGCGGCAACAG
>Scaffold230795
AACAAAAAAATAAAATAAAAAATTGCAGGCTATCCCCACTCACGCTGTTGCGGTAGGCATGGGATCGATTCAAGAGGTAGTTATGGAAATCATCATCACATTTGCGTTGGTGTACACAGTGTACGCCACCGCATGTGACCCAAAGAGAGGTGCATTGGGCACAATTACCCCTATTGCAATCGGGTTCGTTGTGGGTGCCAATATCTTAGCTGCAGGCGCATTCTCTGGTGGGTCAATGAACCCAGCCCGGTCTTTTGGGCCTGCAGTGGTTAGCGGTGACTTCTCTGGACACTGGATCTACTGGGTTGGACCCCTCGTCGGAGGTGGCTTAGCTGGAGCTATTTACCCAAATGTGTTCATTATACTACAAGATAAACGGCATTTACTGACTAAACGCAAGCGTCAGTAAAAGTAACATTTCAGTCACTAAAACTATTAGTGTCATCTCCCACTAAAAAAACAGTCACCCAGTGAAGCCATCAGTATAGGTCATTTCTCACTAAAGATCTAGTCAGCAAAGGGTTAAAATATTTAAGGACTAAAAGTCTAAAATCATTATTTAGCAAAGGGTTTAAATTGTAGTGCCCGTCTATCTTTTAATGACTGAAAAATTCCGTCACATGACTCTTTAATAAAGAAAAGCGTTTTGAAGGAGGTTACTATGCTTATCCCTTTTATTTTTATGCATTTGTTTTTAGCTTTATTATGTGTATGTGTACTTGATCTTGATTATGTATTGCTGCATGTTTGATTTGTATGTGATCATGCTTTATTTTGTTTTTGGTCTCCTCTCATTGGTAAATAAAGGTATTTTGCATCAAATAAGTACTGTAGGGATGTTCGTATTTGGCTTTGTGAACCATTTTCAAATATGTGATGATTTGCGGTTAATTTCAATGCATGCTTAGTTTATTTGCTTTTAGTTGTTTGTGTCTTGTATTGTGTTTTATGAATTCTTACAAGACATTAAACATTTAAATTAAAGGAATTTTCAGAAATTTTTAAAAAACAATTCAAAAAATATATGTCTGACCATTCTAGCGGCATCATGGCTTGAACATGTTGCCTATAAGTCACCAAAAACCTTTTTTTACTAAATCTGAGAATTGGTGTATTTTTCGTTATTTTCTTTTGTTATATACAGCTGCAATGATTATAGAATTTTAAATAATAATAGACAATCATATAACTGATACACTGCAATTCTGTTCATACTCTTAATCAAAAGAACGAATTTGCTACATCACTAACATTTCACTACACTAATAGATGATCTCTCGGATATTTCTGTTGGACCATTAATGTTATAGAAGC
>Scaffold230864
AGGAGTCGTGTTTGAGATCATAATAACTTTTGCTCTAGTATACACAGTTTATGCAACCGCAACCGACCCTAAGAAGGGAGCTTTAGGAACCATCGCACCAATCACGATTGGATTCATTGTTGGAGCTAACATTTTGGCTGCTGGACCTTTCAGTGGTGGATCAATGAACCCAGCTCGATCATTTGGACCCGCTGCTGTTAGTGGAGACTTC
>Scaffold2407567
ATGCCCTAAGACATTTTCATTAAACTGTATGTCAAACTAATTAAACATTACTTATTTAGAACAATATCCCATCATTAAAAACATGCAAAAATAACTATTAGGGACACAAGAAAGAAATTACTACTAACCAGAGATACCAGCAGTGCAGTAAACAAGAACAAAGATCATGCCACCAAAAGCCCATGCAATACCAAGAATCCCAACACCACCACACTGATCAAGATCCAACAAAGGGTCAGTAGAGCTCTTGTACCCGATAACGGTCAAAACCGTCACGTAAAGAAACAGAAGTGTAGCAACAAACTCGGCTATAAGAGCTCGGTAAAAAGACCATTTGGTTAGCTCATCAGCATCGAACAAGGGTGCTGGTGGTGGTTCATGGTAGTCTTTGCCACCATGGTGCTCAGCTACTTCGACGTCTTTTGTCATGGCTGATGATGATGTTCAA
>Scaffold244184
GAAATTAAACATTATAAAATCGAACAAAAGGTTTTACTGAGATACCCAATTTAGTTTGCACTCAACCAGATCCGAATCAGTTAATGCGTCAAGAACACTTTTCAAAGAACTTGTTAGGGTTTCCCACTTTCTGTTATAAGGATTTTTTAACTCAACGTCTTTTAGATCAGTCGGTTGCCTTTCCATCATCATGATCTCCCTAACCACTAGCTTAGTGGATATTATGTAACGGGGATGGAAAATCGAGAAAAATGCATCAAAAAATCTGTTCTTCCACAAGTGTTCACGCGAAGATATATTAAGCCCTAGTCTGTGCTTGTTCGTAACCGGAAACGAACACCTTCTTCTAAGATCATCAACATCAATGTTAAATGGCTGTACCGGACTCTCTTCTGTTATATAAATATTAAACTCGCTTGATGAATTGAGTACGTTCATGAGTTTCAGAAAGAAGAGTTGATCCAAAGGTTTACTCAAGCAGTATCTAAGATTAATAAACTCGGGAGCTATGGTTGGAAATAGGAGACCATGTACTCCACCATTGTACCAGAAATGAAGTAATTTTGGAGCATACACTTCTACATTGACTTGCCTGTTGAGTAACAAGTCTAGGATCAAACTCTTCAGCGAAACACTTGTGATAACCAAGCTTTCAAGCCCACAATTTTGAATTCCAAGGGTCAAACGCTCGAGCAAAGGAAATTTCGATTTAATTATGTCCAAAAATGCATCGTCCACAACCACACCATCTATAGATAATTCTCTCACACTTCCTAATGAATCCGTTTTAAATGAAACAGGGTTCTTCCGACCCCGATAAAGTGCGTGGTAATCAAGCAAGCAGAGGCTTGGTACATCGTTGATCTCCAAAAGAACCGAGGTTATTACCAATTCGCGAAGATGACGAAGGTTTTTGACTATAACATTCTTCATGCCTTCGCAAGACCAAAGTTTAATCTTCTCAAGCAAGGTACAAGTAGACAATAAGTTATGAAGTACCTCTTCAGTTATATTCACAGAGTGCAAGTCCAATACACGTAGAGTGACACACTTGATAAAATGATAGCCACCCAGATAGGTCCCCTTCTTTGCATCGTCCACAATCACACCTTCTATAGATAATTCTGTCACACTTCCTAATGAATCCATTTTAAATGGAACAGGGTTCTCCCGATCCCGATAAGGTACGTAGTATTCAAGAAAACGAAGGCTTGGTACATCGTTAATCTCCAAAAGAACCGAGGTTATTACCAATTCGCGAAGATGACGAAGGTTTTTTACTATAACATTCTTCAAGCCTTCGCAAAACCAAAGTTTAATCTTCTCAAGCAAGGTACAAGTAGACAATAAGTTATGAAGTACCTCTTCAGTTATATTCACAGATTCCAAATCCAATACACGTAGAGTGACACACTTGATAAAAGGATAGCTACCCAGATAGGTCCCCTTCTCTGCTGTTACTTTTATTGTATTGAGGTTTTCACTAGAGAATAACTCATTTGGCAATGTAAACGAATCATTCAAGCCCCATATTTTAAGGGAAAGCTCTTTGAGACAACTTTTGGAAACTATGGGCTGAATCCATTTTTCAGCCACAAAAGCCCACTCTTGGTTATGAATGCGCAATTGAAGATCTATAAACTTTCGATTGATATGTTGTCTTGGTGATACCTTTGTAGAGTATGGTCAATCACCTTCTGGTACTTTTTTTCTTGTTCATCAGTTACGAACTCCTGAGATAGAGGTTGAAATCTGAGGGTAGGGATGGTAGACCAAGCATGTAGCCATGACTTAGACAAGATGCACGTGCGTGCGGCTTTTTTGGCAGGCAACAATGATTGTATACGGTGGATCAACTCCGGGATATCTTCTAATTGTGGGGTGTGGATCCTGCTACCAGACATCTCCAAAATGACAAATCTTGTTTAGATTAGAAGTCTTGAAATCCTTTAATGAAACAATATCCTAGAATTGACATGTTAAAACGCGAATATAAGGAGAAGATAGAAACGCTTCAAGAAACCATACAACATCCATATAAAAACTTATAACATAGCATAACACCTTTATTAATCACGATAATCACTAAGTAGAAAATAAATGTTCGAATGACAATAGTTACTGTAACACCATATGAACAAAAGAAGCAAAATGGATAAATGTTAACTCAAAGTATTCTGGTAGAGATGATACTCCAATACTCCATTAAAAGAAATAGTTTGCAACATTAGAAATCATTTGAAAACAATCATGCACAAAAATATCAACCGTAATAATGTGCAGGGAATTTCGCATTAGTGAATCATGCACATGCTGGATTTCATTGTAGACAAGGTTTCCAATATATCGTTGAAGATTATTATTAACAAACCAAATGTTTTCTGTTTTCAAGGTACATATCTGATTGTAATATATTTTTGAACAACAAAGAGATGGGATCAATAAATTGATAATTCTTCCATCCCATATTTTGAACTCGTTGCCTATCTTTTTTACAGATTCGGCAATAGGGACGAAATCCGACGAAGGAGAAAATGATGAACACAACAAAAACTGCAAGAATAGTTTAAATCTTCATAGCGTGACAAAGAGTCCCTTATAAGAAAATCCAAAGATAATTCTGACTCTTTTTTCGGCCGAAAAAAACAAAAAGCTTTTGTCCCATACCAAACGCGATTCAACCCAACTCGAAATCACATAGCGTCAAATTATCTCTAATCTACATCAAAACTTAACCATACATTTGTTTGCCTCACACTAAACGGGGATTTCATCAGACTACAATAACCTTCTACTAATAAATAAAAGAAACGAAGAACACAATACAATACAAATTATTAATAACAAAATTAACAAATTACTTAACTATAGATAATATCGATCAGTTATGGATTTACCTTGCAATATGTCTGCTAATTCTCTCTTGGAATTTGTGAATTTCTGAGATGGCATTTTGCATATATAGCTAGAGAGATAATTAACCTAGTTTTTATTTTGTCTAAATTGCACGAGTAATCCCTATGGTTATACTAACTTTCACATTTAGTATCTTGGAGCAGTTGTAATGCAAATAATGTTAAACACCATCAAAACCTTCGCATAAGATTTTTTTTCCGTTTCATAAATAAAAACATCATATACATAAAGGATTTACACAATTCCTTACCAAATTAAAATACACACACAACATTAGTCCTAAACGTTTAAGATGAAAACTAACAAATAACAACTTAAGCATCAATCCCATCGGTAACCCCTCGAACAGAATCCTCGGGCGACTGCGAAGGAAACACCACATTGTCATACACAACACCCGCAACACCTGCACCAATCAACGGCCCGATCCAATAAACCGCTTGATTCTTGAAACTTCCACCAACCATAGCACACCCAAACGAGTAAGCCGGGTTCATTGATCCACCAGTAAATGGGCCTGAAGCCAACACATTGGCTCCTGCTATCAACCCGATCATTAATGGCCCAAGCGTCCCAAATGGACCTCGCCTTGGGTCTCCAACGGCGTAAACAGTGTACACCAATGCAAATGTCATCACACCTTCAATGATTGCTGCCCCAAATCCTGTCATTTCTTGTGGAATCCCGTGAACCGGAACACTCTACAATGTAAATAAGAAAAACAGGTTTAAACTGTCATCTTTGTTTTCGTCGTAATATACGGTGAATGCTAATAAACTATGACTTCAAATCTTATGATAGAAAACTACATATGCAAAAGTAACTAGTTTAAAGCGTCAAGTAGGTAAGTCAAATGAATCTAAACAAACCACCAAATTAAAAGATAATCTGACTACTTAACATTGTAAACTTTCAAATCATGAAAGTTATAATAGTAACTTTAAACTGATAGTTCCAAAATAAATAAATAAATAAATAAAAATAATAATAAACTTTAAACTGAATAATGAAGGAATAGAAATATTAACCAAGAATAAAACGTAAAATCGTGAAAACTGCTTTGAACGTATGAATGTACATACTCTGATATATTTTCCTTAAAACTTTTTATAGTACGTGTGAAGATAAAATTTAATAATTTACGCTACATGTTTTTACTATAAGGGTATGTACCATGATCAAAAATAAATCAAAGATTATATTCAAATTGCGTAAGAATGTTAGTTTATGTACCGAGGATACGGTCATAAATTTCAAGAATGCACACGCAAAGACCGACCCAACCATTTGAGACATCGAGTAAAAAATCGCCATAGGAATACTAATATGTCCACCAACCGCCATCCCAAATGTAACAGCCGGATTCACATGTCCACCAGAAACATTAACGGCTACATAAACCGCAACTGTCAATGAAAAAGTAGTTGCAATCGCGGTCGCTATGAGACAAGATGGATCTACCATTGTTGCTTCTGGCGTTATTTTTCCTAAAAAAATATAAAAAACATTGTGTTATATGTTTAACAAATACTACAATATTTTGTTATAGGGAGTGAAATATGTACTTGCTGACATGGCGGAGCCAGTGGCCGCGAACACGAAGAAGAATGTCGAGAGAAACTCAGCAAGATATGATCGTAATGCGGCCGAAGTGATGGAGTGTTCCAATCTGGTACTCAAAGGCGGCATTTTGATATTGAATTGAAGAAGAAATAAGATTGTTTTTTAGCGAATGCAAGTGTAAAATGAAGTCTTGTGAATGTTTGTAAACATGTTATAAGCGGTTTTACGGGTTTTAAGAATGTTTTTTTGAAAATTAACCGCTTGTTACACGTGGTGTTGTGTGATTAATTGATTCGATATATGTTGGTGGTTATACGGTTAAGGTTTTTTGTTCCTTATAAAATTTACTTACAACCCCCTTATTTTAGGCACTAATGTTTAATTAAAAACCAAATAAACGTTTATAAATGCACCAGTGTTCATCCAAATTGTTCTATTTTTGCATCCTTCAACGCTTTCCAAAGTTGCACGGCTGAATCGTTTTGAATGAAAACGGTTATACAAAATTCAAACGTTAGTTGCTAGCTTGTTATCAAACAAATCTTTGTATTTAAACAGCTAGTCGCTAGTTGATTCAAAACGCTCACAAATGCTTGTTGTCAAACATGCCCAAATAAGATCCATAACCATATTGTCGTTACAATTTACGAGTTACGACTATCACAATATTTCTTCAATCCTTTATAAACAAACTAGCTAAATTTGATTACAACTTGATGTAACTAATAACTACAAATAAGTGTAACAACTAAATGTTAGTAATGAAAAAAACCCTGAATATATAGGAATGACCATGTATATACAAAGAGGCCCTTGTATTTTTTGTTGTATGTAATTAAACAAAAATACGGATTGCCGTATAGGGTTCTACACTCTGTACGTTTATATTAACTAACAAGTATGTGTAATGCCAAAGAAATATACTATAGTCTATAGATATATGTATGTTCAGTGAAGTTATACTTTTATCTATTGTGTCCGATAGATACAAAAGGATAAAATGAAAGAAAGCAAAAATTAATACAGCATGATACATGAACAAATGATAAGTGAACTTTCCCCCTGATTCAAGATGGCCAATTTCTATACCAACCAGCCCATGCAGAAACCAGCCCACTAATACCAAGTGTTACAGCATGATTACAAAATGGATTGGGCTCAATATCAGCTAGCCCAATTATTAAATCTGCCAAATTAGCAGACACAGCCATTAGTCTCATCACTCTATCAACTTTAATCTTCTTGATTTCATTTTCATCAACTTTTTCATCTGATAACAAACTCTTTTTAATCCTTTTTTCTTCTTCAATCCCTTCTTTGATCATAATAAATTCCAAAACACAAAAGAACACATACCCAAGTGATTCCCCGAACGCGGAAATAAAGCTCATTCTCCTAGCCAAGTTTGCATCTAAAACTCCCGTTCTTGATAACCAGAGGAAATGGTCAAAAAAGAAATAGACCATTTCCCCCGCGTTAGCAAAGACCGAGAGGAACCTATAAGTCGGGGTTGGGCCTGGGTTTCTCCTTAGGGCATTGAAGCCCGTGAGAAACCTTCCCATCCTGAAGGCTTTTCGGCTCAACCCTGATGCCACCTCGCACTGCTTGGCTCGATGGGCTGATTTTGGATTTTTCGTTTCAAGGTGCCAAACAAGAAGCTTTGAGACATATTGGAACGTTTTGACAAGCTTGTCAATACCGTCCCTCTTTGCTAGGAAAATCACTAGCTTGTCTACTTTGTCATTCATGGTGTTGTGTGGTGTGAGCTAGCTCTAATGGTTATAATTTGTTATTTGTGAAGAAATAGGTGATGAGGGCTGGAAGAGAGCCACAAGTTAGAAGCTGTTTTGGATAAAATAATTTCAGTTATGGATGGACAATATTATTTTGATATTATCCTTGAAAACAATTGTTTGTCTTCTACATACGTTACCAAATTATCAAACACATGCAGTAAACAGCATTTGGTAAGTTAATCTTAGAATAAGTTGCCATTTTCTTGTTTCCTTATGTGTTTCATCATTTTCAGGCAATGACATTGGCAACTAGAGCTGCCTTAAAAAGTGCTCTCACCAAGACCGTGTCATGGTTTTAAAAAGTGTATTCAAAGTGCCGGTAAATATGGATCCTAATAATGTTTGTCATAACGTTACATTATGCAATATTTTAAGGGCTAAAAGGCAATTATAAATTTACCATGGCACGTAAACTCGCATCCGGATTATGTAGTACNNNNNNNNNNNNNNNNNNNNNNNNNNNNNNNNNNNNNNNNNNNNNNNNNNNNNTTTTTAAACCATGATTTTCGACTTTTTAGCCGATTAATCCATGAGGTTTGAACCCACCGCCACACAGACACAAATCAGGTAAAGCCCTCTTCTTTCAGGAAGTTGGCGTGACCACTTAAGGTTGTTTGCAACTAACAAGAATTGAACTTGAGACCTCACACATTTTAAAGTGATAGCTACAAGCCCTTTTTGTACTAGCCCTTAATTACTATTTGTACATCGGTATGGACTATGGAGTACTAGCTAGAAACTACCCAAATTTACCAAGGCACGTAAACTCGCATTTTGCATTATATAGTACTTATTCGTTCAGCAACCTTTTGCCTCTTAGGCTATGTGTAATGGGGCGCTAGCCACCCCAAACCCCCCCTCCCCCTCAGCCCCCCCTTCGCGCCCCACCCCACTACACAAGGGCGCTAAAGCCCAAAAAAATCCCTTGGGCGTGATCTCCTTCGCGCCGTGCCCCTCCTCATTTTCTAAAAAAATAGCCGTTGCATACTAAAATAAATATACTAAAAATCCCTTGGGCGCGACCCACCATTACACACCTATTTCTACACACCTATTTCTTTGGAGCCCCCTTGCTGACTGGACTGCCACATGGCGCAAAACGTCCCATGGTGAGGCTTTATAATTACACATAGCCTTATGATCTTTCTCCATTAAACACACCACGCCCCACCGTGGGAACTCCTCGCCATTAATTATTATTATTATTATTATTATTATTATTATTATTATTATTATTATCTATTATATAGATAGTATAAAAATGGTGTACTGTTCACCATAGGCTTATAGGGAACCATTTTTTTTTACCCACACCCGGCACATGCCACCCGCAGTATTT
>Scaffold244460
TACTTTCATAGACTGTGCAGGGCGGAGCCAGAAAGCTACGGTCGAGGGGACAAACTTTGATAATTTTTAGAAACTACACTACAAATCGGTTCGTTAGAGGTGGCAAATTACAAAAATAGCAAGATATTTTATATTTATAGCTTACAGGTAGATACGTCTAACCCGTTTGACTCATTCAAAAAATGACCCGTTTTGACCCATTACCCAACCCGAACTTACTTGCAGTTTTGCCAAGTACTTACCAGAGATACCAGCAGTGCAGTAAACAAGAATAAAGATCATGCCACCAAAAGCCCAAGCAATACCAAGGATACCAACACCACCACACTGATCAAGGTTTAACGTTGGATCAGTCTGGCTTTTGTATCCGATAACAGTCAAAACTGTGACATATAGGAAAAGAAGAGTAGCAACAAACTCAGCAATAAGTGCACGATAAAATGACCATTTAGTGAGTTCCTCAGCGTCGAAAAAAGGGGCTGGAGGCGGGTCGTGGTNNNNNNNNNNNNNNNNNNNNNNNNNNNNNNNNNNNNNNNNNNNNNNNNNNNNNNNNNNNNNNNNNNNNNNNNNNNNNNNNNNNNNNNNNNNNNNNNNNNNNNNNNNNNNNNNNNNNNNNNNNNNNNNNNNNNNNNNNNNNNNNNNNNNNNNNNNNNNNNNNNNNNNNNNNNNNNNNNNNNNNNNNNNNNNNNNNNNNNNNNNNNNNNNNNNNNNNNNNNNNNNNNNNNNNNNNNNNNNNNNNNNNNNNNNNNNNNNNNNNNNNNNNNNNNNNNNNNNNNNNNNNNNNNNNNNNNNNNNNNNNNNNNNNNNNNNNNNNNNNNNNNNNNNNNNNNNNNNNNNNNNNNNNNNNNNNNNNNNNNNNNNNNNNNNNNNNNNNNNNNNNNNNNNNNNNNNNNNNNNNNNNNNNNNNNNNNNNNNNNNNNNNNNNNNNNNNNNNNNNNNNNNNNNNNNNNNNNNNNNNNNNNNNNNNNNNNNNNNNNNNNNNNNNNNNNNNNNNNNNNNNNNNNNNNNNNNNNNNNNNNNNNNNNNNNNNNNNNNNNNNNNNNNNNNNNNNNNNNNNNNNNNNNNNNNNNNNNNNNNNNNNNNNNNNNNNNNNNNNNNNNNNGCTCAGATTATTCGGAGAAGTAGCCTTTTTTTTTACTACTCCGTATAATTTATGCGGAATAACCGGTATTCTTATAGTCCGTTTAAAAACTTTTCTCAGGTCATCCTAAGATTTTCGTCCAGCGAGGTTTAAACTCTAATCTCTTCTAAAACTTTGGAACACGTTATCTTTGAAAATGGTTTAGACTGAAAGTAAGTTAAATGGTGTTTAAAGAGTAAATTGCAAAAATCGTCCTTGTGGTCTGGCCAAATTGCACGTTTCGTCCTTGTGGTTCATTTAGTGCAAAGATCGTATTTATTTTGCACTGTTACGTGCACTTTTGGTCCTCCATCATTGCAAAAATCGTCTTTGTGGTTTGCCAAATTTCACTGTTGAAGGACCAAAAGTGCACGTAACAGTGCAAAATATGGACGATCTTTGCACTTAATGAACCACAAGGACGAAACGTGCAATTTGGCCAAACCACAAGGTCGATTTTTGCAATTTACTCGGTGTTTAAATTAAAGAAAAGTTTATAAAATAATGCTGTAAATTAAACTGAATCGTGCTATTTTATGGCGAATACCGCACTGATATGTGATAAATCTTTCCTGTGAATCAAGCAAAGGAAGAAGTAAAGAAAAGTCAACCTTTTGGAGAAGACATGTCATCGGCAAAGGTTTTGGTCAAATTTTCTTTATTTTTATTACAAAGTCAAAGTTTCAAACCGGGTTTTTTGTCGTGGACTTTTGGAGAGGACACCGTGTCCTCACCAATGCCTTCCTCGCCTCTTCTGTTTATTCTTGTAGCGTGAATTCGTAACAACCAACTAAGTCCTTTTTTTCCTTTCAAGTTATCTCTATATAGTCACTCACAACAGTTAAACCATCATGAAACAATAATAAGCATGTTTTACCACCACTTATTAGTGGCTAATTACTCTTTTTATGATAACTATGTACATAATTTGTACTATGGTTTACATGTGCCGCACATGAATAACAAAAAAGATATTAGTCATTTTCATGGTCCCGGTGAATTATGTAACGGCTCTTTTTTCATCGACTTTTATGTTACTTCAATTCAATTATTACTTTTCTAAACGATAACAATTGAATTTAAGTACTAAGTTGCTGACAACTATTATTCTATTATTTTATGTTTTATATGACTACCAAATGATGACATGGAAGCTGAGCACTCCCAACGTATCACACACCTAGTGCGTTAAACTTCCAAACGGGTGCGTTAAAGTGAAGTTAACCGTTGAATGGTTCCTGCATTAACGCAGCGTTAAGGGGGTGCGTTAATCCCTTAACGCTGCGTTAAGGGTAGTTTGNNNNNNNNNNNNNNNNNNNNNNNNNNNNNNNNNNNNNNNNNNNNNNNNNNNNNNNNNNNNNNNNNNNNNNNNNNNNNNNNNNNNNNNNNNNNNNNNNNNNNNNNNNNNNNNNNNNNNNNNNNNNNNNNNNNNNNNNNNNNNNNNNNNNNNNNNNNNNNNNNNNNNNNNNNNNNNNNNNNNNNNNNNNNNNNNNNNNNNNNNNNNNNNNNNNNNNNNNNAAATGTCCGGCTTCAACCTAAACGACGACGATACCTTCATTAATCTCCTAAACACCGGGTGAAATAACTCAAACGCCGGGTCATCTTCAAACACAAACGCACCATCAACCAACAACCTCCAACCTCGTCACTAGATTTTTTTTTTATTATTATTATTATTTTTAATTTCGTCGTAATTTTTTTTATTAAGTATGTAATGTAGTATGTTTTTAATAAATGTTAAGTTTTTAATAAATGAAGTATTATTATAAGTTTAGGGGTTGAGTTTGAAAATATTTGATTTAAAGGTGAGTTAAGGTGAGTTATGATTGAGAGTGTTTTTTTGAGTTAAAAGTGAAAAGGTTAAAGCTGATGTGACGCTGACGTGACAGTGTGTTAAAGTTTGACCCTGTGTTAGGGTTGGGAGTGCTCTAAGAGCATAAGGTTTATGGTGAAGAGCAAAATCTCTTCATTTACGTCTTACACTTTTATCGGATGTCACGTCACTTCAACACTCACATTTCAAAATACCCCTTCACTCATAACACAAAACAACCTTTTCATTTGAGCCCCACCCACCCCTTGGTAAGATTTTAAAAAGTTTTTGTCTTTTACTTCGTCAGTTTCTTGGCAAGGTGCAAAATGGCGAAACCCACCGGTGTCGTGGCGAGCGAACGGCGAGAGGTGAAGAGGTGCCACGTCGGAAACGGCGAGCCCCTCTTCAGCATACCCCTTCTCTAAACAATAACCTCATATGATTGACAAAAGACACATTTCCATTCTTAACGTCTAGGGTTGTAAATGAATTGAACGTTCAGTGAACATTTCATGAACCGTTCGGTAAAAAGTTTGTTTATGTTCGTTTATTTATTAAAAGAACGAACATGAACAATATTTTACGTTCGTTTAGTTAAATGAACGGACATGAACAAAAGGCGCGTCCGTTCAATTATGTTCGTGAACGTCCGATTATGCGTTCGTTAACGTTCGTTTATGTTTATTTATTTATTTATATTTATATTCGTATATCATATCTTTTAATTGTATAATTTTAAAATTAGTTTGATTAAACAAAATAACACTTATTAAACAATATATGGTGCATAATTTAATAAAGTTTATGTTTGTTTGTCTATGTTCATTTATGTTCGATCGTTTAGTGTCTTAATGAACGAACATAAACGAACATGAACAACTCATTTTCTTAATAAACGAGCATGAACAAGAAAATTCATCCGTTTAAGCGTTCGTGTTCATTTATTTGTTCGGTTAAAATTAAACGAACGAAAATGAACAAGGCTTCGTTCGTGTTCGTACAGTTCCTTTACAGCCATATTAACGTCTGAATAAATTCTACCATGAATATAAATACGACGACAAAAACAACAACAATACACAATCTCATCAGACCTGGATATTGAAATGTAAGATGTACACAGTCACACCATACCCGAAGATAAACATACTCCTTTCAAA
>Scaffold246845
AAGAACAACAACATAACTTAAAGATCCACAATTGAATAAAGTACAACAACTCATAATTAACAGAGGAAATAATTTTACAAAATTAACAAGAATTTAAGATCCGTGCTTGAAGGGAATGGCTCTGATAACTATCTGGTGGTACATAGCAGCAAGTGCAGCTCCGATGAAGGGACCAACCCAGAAGATCCACTGCAAACATAATGTCAAATAATTTGATCAACATTTTAGCAAAATAAATGTCAGATTAATAAGTCAAAATGAAATCTTGAAAAGACATACGTGGTCATCCCAAGCGTGACCCTTGTTGTAGATAATAGCAGCTCCAAGACTTCTTGCAGGGTTGATTCCAGTTCCGGTGATGGGAATGGTGGCCAAATGGACCAAGAAAACAGCAAATCCGATTGGAAGAGGAGCCAAAATCTACATTAAAACATTTAAAGTCAGATTAACGTTTGACCTTTTTAACATTTTCTATTTGTTCATAGCTGCATAAGTTTACATACAGGGACATGAGAGTCTCTGGCATTTCTCTTGGCATCAGTGGCTGAAAAGACGGTGTAAACGAGGACAAAAGTACCAACAATCTCGGCACCAAGACCATCACCCTTGGTGTAACCATGGGCTACAACATTGGCTCCACCACCCAATGTGGTGAACTGAGCATCACCCATGAACCCCTTGACCACACCTGCACCACAGATGGCTCCAAGAGTCTGCATCACCATGTAGAACACTGCCCGGGTCAAAGACAGTTTTCTTGCTAGTAGCAGACCGAAAGTCACGGCTGGGTTAATGTGTCCTCCTGTTTACACCAAATCAACAACATATTCAGTCAAATGAAACAAATTCTTTGGCTAGTGAGTAGAAATATATGTAAATATTGAAATTCTGGTGCAAAAGATTAAAAGGGTTTGCAGAACTCAGACTAAATCTCAAACGCACACATTAATAAAAAAATATTAAAGGGTGTTAGCAAAAAGATACCTGAAATACCAGCAGTGCAGTAGACAAGAGCAAAGATCATACCACCAAAAGCCCAAGCAATCCCTTGAATCCCAACAGTCCCACATTTTGTAGGAGACTTAACCACACCCATAACAGTCAAGACAGAGATATACAAAAACAAGAAAGTTGCTATAAACTCGGCAATACCAGCTCTATAAAAAGACCATGAAGACAACTCTCCTGGTTCAAACAATGGTGCTGGTGGTGGCTCATTATAGTCCTTATGATGAGTTTGTGCTGATGTCCCTATTGGTTGTCTTTCAGAATACTTGTTTGCTCCAAGCTTCACATCTTCTTCTTTACCCTCCATTTGTTAAAGATTTGTTCACACACTAAAACACTTTAACTTTTTTTTTTTTTGAAGTGTTGTGAGTGGTGGTGTTGTGAAGAGAGAAGATAGGGTGTGTGTGGTTTTATAGTTGAAAACATTAAAGGGTGTGTTGTAGTTCAATTGTTTTGTTAATTATTGGTTTAAGATGATAATGATAATTATGCTAGTTCTGGAATAAACATAGGGATATTGACAGGTTCTATATGGTTTGTTTGTATTTTGTGTTGTTATCCATGACAGAGTGGAATTAAATTATTGGTTGTCTTCTACTCTTGTTTTTTGATTGGCCAGCCTATATTTGAGCATATTTTGTTTATTTATTATTGAGATTTTTATTTATGTTTTCAATTGGTTAGAAAATTATGCAATGGAATTATACCTTTTGCTGGATTTCCAGATTTTAGCTCTAGAGCTTATGAACCATTTTGATTATGTAGTAGTGTACAGAAATTATGCAAATTAGATCATGTACATGAATTTTGTCATATCCAACAACAACGACCTTAAACAAGAATAACCATGCATTATATCCAACAATCGAAGGACGGACTCATCATCTGTAACTACATATCACATAGCCATTAAAGACGGTCACCCAGTAGACGACAAGAAAACGGGTGCAGAAAACCGACCATGATACACAATGAGATGAACCCGTCAGAACCTTAACCACACAGTTCCAATTGCACTATTTAGCCGAGTGCTGGCACAATAAGATGTAAGGGGCGATTGATGAACAAAAAATCCATGACCGTAAGACCCACAAGCTCAAATCCCTGACCCTCGCCGACCAATAACCCTTGATCGTTGCGAAACGACAAAGAACTCAAACCACAACCTAAAACTTTGCTACCGTAAACACAGTGTAGCCTAAGAACTTCCTCGAATATTATTCAACTTATATTATTAAGAATGTCTATTTAACTATATATATAAACTATTGAACATGTTACACAAATTCTATATGATACCAGTTTTGCAAAATGTGTTAAACATTGAGTATACTATAATTAATTTAAACAAGAAAAATAATTTCAAAGATCATTTTATATCCTGTAAAATACGATACACCTATTAAAATTTCTATTGGTGCCTTTATCATTTAAACAAGTTTTGACATTATAAATAAGTCGAATACATTTTTTTTTAAATGATATATAAGTAGTTTTTATAAATCAATGATTTGAATGCTAGAAAATTCAAGATAAGTAAATTAGACATGTTCTTGCATTATGCCTAAATATACTCTAATTTATTTTCGTCATAATACATTAATACTCTTTTTTATAATAGTGCACATGTTATAAATTAAGGGTCAAAGTATTATGAAATGATGATCAAATTCAACATTTTCTTGTACATCAATAAACGTGTGGAGGAGTAGTCACCTCTCATTTCTTAGCGATTATAAGAAAAGAAAAAAGAAAAAAATCTCTTTTGGAATATTTATTGATAATAACACTAAATTCTTGTATGTTTTTTTGCATGACGGGACCATTTATGAGTGGCAGCAGGCAATTAGCCGGTGGCATTTTCATACCGTTGTAGAAAGCGACTGCTTATAACGGCTCTCACAAACTACGTACATTACTACACTTCTTTGCTTCTACACTCTTCCATGATTAATTGAGCAATTTATCAACTGATGATTGATGTTTAAATCTTAATAAATCAGAAAGTTTACTTACCAAACATTTGAGCCGTTAGTAGATGTTTTTTGTTGCTTTAGAAATAAATTTACTCTTGAATTATTAAAAATGAGAAGTATTACAATTTCACATTGTGCTTCTCGTGACAAAATTTGAACTACAACGTTTTAGCTAGAGAGCATCTCAACCACATGATACAAAAATCTACAAATTAGAGCATCGGGTCTGGTAATGTGGTAACGCACGTTGGACTGATATAGCTGAGGCGTTACCACATCGTGCGGCTTGCGTTGCCAATGGCGTTGGGTGGTCTGCTAATACACCAACGCCCGTTCCTGTGTTTATTTAAAAAAGAGTAAATTACACCGTTCGTCCCTGTGGTTTGGGGTCATTTTCACTCTGAGTCCTTATTTTATTTTTTTTTTGCTTTTTTAGTCCCTCAATAGTTTAAAACGCACGCCGTAGGTCCCTATCGTTAACGCCAGTTATCTTTTCCGTTAGCAAGTTTTAACGTTAGTCCATTAACCAAACAAGCGTTTGCAAAGTTAGTCCATTAACCAAAAAAAATTCAAAAAAACTTATAAAATTTCTAAAAAATTTATAAAAATTCAAAAAAAAATTATAAAAATTAGAAAAATTTATAAAAATTCGAAAAAACTTATAAAAATCAGAAAAATTTATAAAAATTCAAAATTTTTTAAAAAATTAGAAAAATTCGAAAAAATTTGAAAATTTTATAAAAATTCAAAAAAATTAGAAAAATTTATAAAAATTCAAAAATTCGAAAAAACTTATAATATTTCAAAAAAATTTATAAAAATTCCAAAAAACTTTAAAAAATTAGAAAAAACTTGTAAAAATTAGAAAATTTTATAAAAATTCGAAATTTTTTTAAAAATTCGAAATTTTTAAAAAATTCGAAAAATTCGAAAAAATTATAAAAATTCAAAAAAATTATAAAAATTCGAAAAAATTATAAAAATTCGAAAAACTTATAAAAATTCAAAAAAAAAAAAAAATTTCGAATTTTTTTTTAAATTCGAAAAATTCGAAAAAAATTTAAAAATCCGAAAAAATTATAAAAATTCAAAAAATTTATAAAAATTCAAAAAAATTATAAAAATTCGAAAAAATTATAAAAATTCGAAAAAATTATAAAAATTCGAAAAAATTATAAAAATTCGAAAAACTTATAAAAATTCAAAAAAATCAAATCGTTATCCTCAGATTATGTAAACGTGGCTCTTAATAAGGAATGTTTGATAACTCTGCAAATATTTTCTTCCGTATCAATACACATAACACGAATGTATGCTTTAGGGACAAAAAATGGGTACACAAATGTTACAAGAACTAAGTTAAGTTTGAGTGGTAATGGTTGTTCATGTTGAAGATGGTGCAATTACATCAAAAGAATGAAGAACTTATAAAAATTATAAAAATTTGAATTTTTATAAGTTTTTCGGATTTTTATAATTTTTTCGAATTTTTATCATTTTATCGAATTTTTCGAATTTTCAAAAAAAATTTCATATTTTTCGATTTTTTTTAAAAATTTCGAATTTTTAAAAAAATTTTGAATTTTTAAAATTTTTTCGAATTTTTCGAATTTTTAAAAAATTTTCAAATTTTTCGAATTTTAAAAAAAAATTCGATTTTTTAATTTTTTTTTTGTATTTTTATAAGTTTTTCGAATTTTTATAATTTTTTGGAATTTTTAAATTTTTTTCGAATTTTTAAAAAATTTTCGAATTTTTCGAATTTTCAAAAAAAAATCGAATTTTTAATTTTTTTTGAATTTTTATGAGTTTTTCGAATTTTTATAATTTTTTCGAATTTGTATAATTTTTTTGAATTTATATAATTTTTTTGAATTTTTCGAATTTTTAAAAAATTTTCATACTTTTCGAATTTTTTAAAAATTTTCGAATTTTTTAAAAAATTTCGAATTTTTATAAAATTTTCTAATTTTTACAAGTTTTTTCTAATTTTTTAAAGTTTTTTGGAATATTTATAAATTTTTTTGAAATATTACAAGTTTTTTCGAATTTTTGAATTTTTATAAATTTTTATAATTTTTTTGAATTTTTATAAATTTTTCAAATTTTTTCGAATTTTTCTAATTTTTTAAAAAATTTTGAATTTTTATAAATTTTTCTGATTTTTATAAGTTTTTTCGAATTTTTATAAATTTTTCTAATTTTTATAAGTTTTTTTTTACTTTTTATAAATTTTTCGAATTTTTATAATTTTTTTTTTAATTTTTATAAATTATTTAGAAATTTTATAAGTTTTTTTGAATTTTTTTTGGTTAATGGACTAACTTTGCAAACGCTTGTTTGGTTAATGGACTAACGTTGAAACTTGCTAACGGAAAAGATAACTGGCGTTAACGATAGGGACCTACGGCGTGCGTTTTAAACTATTGAGGGACTAAAAAAGCAAAAAAAAAAAAAATAGGGACTCAGAGTGAAAATGACCCCAAACCACAGGGACGAACGGTGTAATTTACTCTTTAAAAAATAATAATTTTTTCAAATTTTTAAAAACACAACGGCTATAATGGCTATTTTCATTTTTTATATTTTTAAACTAAAACTAAATCACTTTTACACACTATTTTTTACATACAATAACAAACACTTTACTTCTTTTCTATAAACTCTAACATTTTCACACACAAAAATAAAAAATGTCTCAATATAACGATCCATTTTTGAACAACCTCATCAACATGACCCGTCCGGGTTCGTCTTCTTCGTCAAACCCTCCGACACTTTCATCCGGACAATCAGTATCGTTGACTTCTCAATTTCCCGGGTTATGTAGCCAATACCAAATGTACCCCTACACACCCGATCAACTTTATCAACAACAACAATACTATCAACAATTACAACGAGACCAAGTGCTTAACCAACAATTCTAGAATCTACAACAAAATCCACAACAATCACACCACCACACACCGCACAAACATCACAACCACAACCACCAACCGAAACCGAAACCGAAACCGAAAAGTTCAAAAGAAAAGGAAAACGAATGGCAAAACCACGAAAAGACCCGAAACCCGCAACCCAAAGAGAACCCAAAAATGTAGACGAAACCGTACCCGAAGCACAAAACGAACCCGACACCATAAATTTCACCCCTCGTTGGATAGCATCGGAAGAAACTTTATTAGCTGCGTGTTACGTTGGCGTTTCCGAGGATGCCAAAACCGAAGCCGGGATTCGTTTTGGTACAAATTTCTCCACGAGTTAACAAAAAAAAATTCCAAAAACGTAACAAGGACATGATAACGATTAAATGGCATACGTTGAACCAGAATAGTCAACAATTCAACACAATAATTAAACGTTTCGAACGTTTGGGTGCTCGTAGTGGGGAAAACGAGATGAATTTTATGAATCGTGTTAGGAACGCGTATCAGCAAGAGGTTAAAAGTGGAAGACCGTTTGCTCAAGAAGACGCGTGGGAAATTTTGAGAAAATACGCCAAATGGGACGCGCCCACTCCCGTTGATCTGGTTGATATAACCGGACGCGATGAGCTATTCGGAGATGACGTGAGACCTCGTCCCGCCGGCGAACCACGTCCCGGGAAAAAAACAAAATTTGAATCCTCGTCGAGCACCACTGGAAGTGGGGCATTTGAATTTGGTGATTTTATGCTGAATGAGTTTCGATTGAAACGTGAAGCAGCGGTGACAGTGTATGAGGGGTTGAGGAAGAAAGACGATGGCATACTAAAAATCGAAGAATTGAGATTTCTCAGTACACAAACCGACCCCAATTTGCCACCGGACCGAAAGTTCCTCATCGAAATGCAAAAAGACGAGATAATGAAGAAATATCGACAACAACAAGAATNNNNNNNNNNNNNNNNNNNNNNNNNNNNNNNNNNNNNNNNNNNNNNNNNAAAATAGTTTCGTATTGTATTTTTTAACTTTAGTATTTGTTTTAATTTTTTGGCTTCGTATGTTTTAATTTTATCCGTATGTTTTTTTTTCGTATATTTTTATAGGGGTTTTTTTTTAATGTATTGTATTTTTATTTAAATTAATGAAAGTTTAGTTTGTTTGAAAATTGGAAAATAAAATAAAATTGTGGGTCTAAAAAAAATATGGTGTTAACATGTTAATGAATGTTATGAAAGAAAGGTGTTTTTGGGTATTGGTGTTAAAATTGGGGATGGCGATGTGGCGATGATGTGGCTGCACTATTTACGTGTAACATGTTATGATGCCCGATGCTGTTAGGAGTGAAAATGAATCAAGTCGCTCATGAAAAGCTCTAGATCTGTAACAACTCAAAACGAGCCGAGCCTAAACAAGTTTGAGCCCGAGCTCAAGCCTAATTTGCGCTCATTTAATAATCAGGCTCGAGCCCGAGCTTTATACATAAAGATCAATTAGGACGCGAGCCTAAACGAGCTTCAGAAATATATACATGTATATTACGTATGTCTATATACTACACATAATAGGTGTATCCCATTTCTTGAAAACTTGGAATTCTTGAAAACTTAAAATTTATTTAAGAAAACACACGATTTAAGGAAACACAAAAAAAATATAAAAGTTGACTTGAAAATATATTAATGTAATAGTTGACTTGAGAATACATGAAACTGAAAAACGGTTTATTAATACTAGACGAGTACACATGCATAACAACGGGATGTAATAGTGGCATATAGTTATAACTATATTTTGGTTAAGTGTGTACCGTTTTATGTAACCAAAACATCATTATAACTATTTGCCGCTATAAATCTCATTGATATGCACGGGTACTCTTCTAGTGTATAACTATTTATACACGAGCTTACACTATATAAAAGAGCTTGAGCCATAGTGTGTTTAACGTTTGATTCAAGATTTATTTTGTTTATTATAAAAACAAGATTGGCGATGGTCGCCGCGTTGCAGGCGTGCCTGTTTATTCCGTCAAATTTTTTTTCAGATGTTTTGGCAACAACACATGACAGAAAATTAAATA
>Scaffold2481765
ACCAGAAATACCAGCAGTGCAGTAAACAAGAACAAAAATCATGCCACCAAAAGCCCAAGCAATACCCAAAATACCAACACCACCACAAGCATCAGTTCCATTAGCAATCTGACTCTTGTAACCAATAACTGTCAAAACAGTTATATAAAGAAACAAAAGTGTTGCTATGAACTCAGCTATCACTGCTCTATAAAATGACCATTTTGTCAGCTCTTTGCTGTCAAAGAACTTTGCAGGTGGTGGGTCGTGGTAGTCTTTTCCTGTGAATGAACCTTGCTCTTGCTCTGGCATGTCTTTAGTCATTATGTGTGTGTTTCTAATTTAAGTGTGGGAAGGTGGTGTATATAAAGGGAAGTGACATGTGGGGGGTCAAGTGTAATTATATGATAGCGCTGTTTCGCGGACGAAATGAAATTTTGTTTTGTAGT
>Scaffold2537666
AGCCAATAGGAACATCAGCTCAAACTGACAAAGATTACAAAGAACCACCACCAGCACCTTTGTTTGAGCCAGGGGAGTTGTCTTCATGGTCTTTCTATAGAGCTGGTATTGCTGAGTTTATAGCAACTTTCTTGTTTTTGTATATCACTGTTTTGACTGTTATGGGAGTTGTTAAGTCTCCTACAAAGTGTGGGACTGTTGGTATTCAAGGGATTGCTTGGGCTTTTGGTGGTATGATCTTTGCACTTGTCTACTGTACTGCTGGTATCTCAGGTATATTTTCTGAAAAAC
>Scaffold254734
TGAATTTTGATTATACGAGAGAGAGTCCTATGGCTTTTGTGCCGATAATTTCTTGTGAGGGGTTGGGAGCAGTTGGACAGGGTGGGAAGAGTGAGATTGGAGGGTTTGGTGGAACGCGGGTTATACCGTTTGGTCATGAATTGCAGGCGACTGTCTCGTTAACGTTGCCTGAATCGGACTACAATAGGAATCTTGGGATTTTCGAGGTATGTGATAAGAATTAGCAGGTCGTGTTTTAATTTTGTTAATGAGGGCGTTTGGATGTATGTCTAAACTGTTGTGCAACTAAAATTTTTTAAATCATTGATCGTCTGTCTGAACTGATAATTTCTTTGATTATTTGATATTTGATTAATAGTTTAGGATACGACCAATCATATTGTGATAAATATGTAAGTAGTTGCCTTAAGAGAATCGAATATTGAGATATGTATGAAATTTTTTGACTTTAAGCACCTGGCTATATGATTATGATTCTTTAGATCACGTAGATTTTTTAGCATCAAATGGTGGTCCAGTCTTTAATCATTGTTGATTGATTTTGTATTGAAGGTGAGGGTAGATTTTCTCTCTAGTGATGGTAAAACTCTTGCAAGTACACGGCAACCCTGCATGTTGCAGTTTAAAAGTCAGCCTATCCGCCTTCTGTCGACGTTCTTTAAGTTGGCTTCTATCCTGACCGGCTATTCATCAGAAACACAAACTTTGGACATAAAATTTAAAGGGTATACTGAAAAGTATGTTCCTACATCCTGCTCAAGAATTGTAATTGAACAACGAGCGGAATTTGCAAGAGGGGGTGGTGTTCCTGAAATATACTCGGCATCTTTAAAGCTCGAGTCTCAACTTCCTTTTCTGAAGAGGATGTTATGGTATTGGAAGTGGTTGATATATATGTGGATTAGCATTATGCTGTTTTCAGTGGAGTTGCTATTCACGCTACTATGTTGTATTCCTATCATATTCCCTGGGGTACGGCGTGGGGGTGCTTCGTCGAATAATAATGCATCTCGCAACACAGCACCTGGGCGAAGTTAGCTGTCGGACTTTTATTCAGGGCTTTGCTGGAGCCCCAAATGGCCATCTTTGTTCCTGGTATGCCTGAACTCTTACTCTACCATGTACATTGGATGATTAAAATATAGAACTTGTATAGCTGTGAAATTAATATGTTTGAATTGGTTGTTGTGTACAAGATTCATATTTAACATGTATATACGCTTTCAGTGTTTACTTTATGTAGGTTGATTTGTATATTGCTTATCTAGTTTTTGACTTTATATAAATCTATCGTGTTCATCGTGTATCCTGTGTATTCATTCCATTCATGCTTATTTTTATCTTGTATCCGTTACACACAAGATTGCTTCAACCCATATCAACCTTTGATTTGGGCTCGTTTCTTCGCTATTGAATTGCAATTCGTTTTTGCATGTAGTATTCAGTCTTTACAATGTGTAAAATAAAATTAAGAAATGAAAACCCAAAAAGCATATAAGAAATATCAAAACAACATGAGATGCAATTCGTAGAAAGAATACAACTATGGGTTTTGAGCCGTTCCTTGTTTTTGTCTGAAAGTTATACCGAGTGCACGATATTTCTTTGGAGTATAGATGAATTCTTGACGATCTCAGCTAGAGGCTTATCAGTGAACCTTATGATATTGTGTGCCCATGCCCCAGCTATGGCTCCTACAATCGGTCCCAAGATGTAGACCCATAAGCCTCGGTATTGGTTTGACACAATGGCTGGGCCTAGCGTCCTGGCTGGGTTCATTGAGGCACCTGATATTGGTCTTCACCAACAACAACAACCAAAAAAAATAAAAAAAAATAAAAATAAATAAATAAAAAGTTTTGAACTCTTCAAAAAATAAATTACAAAAAAAAGTGGGACATTTTAGTAATAAAAATATTGTACCCTGCAAACATGGCATTAAGTAATATAGTTGATCCAATGGCAAGCCCTGCTGCTTCTCCTATCTGTATCAACATAATTAAAAATGTGAAGGTTAAAGAATATTCCTGAATTCTGAAATTAAAAAGACAGTTGTCAAACATATATTTAAAAAGACTTATTAGAGTAGTTATCGTTAAGTCAACCCGAATTTATAATATATATAATTAACTTTTTTAATTTGAAAATAGAATGTCAGCTCTAATTGTATATGAATTTTATATTTTGGTACCTCTGTTAAGAATATAAAATAATAGAGATAATGGTTAAATTTGAAATTCGGTACTAACAGCTCGATCATCTGTGGCAACACTGGAGATGACAAACATGAGATAAAATGTGATAATGAATTCCAGCACCAAAGATTGGAGATCGGATCCCGTGGGAACTGTTGCTCCTAGATTATTGTTTCTCCCGTTGAATATTAACCGTAGCGTTCCACATGCTAGGATTGATCCAAGGATTTGAGTAATTATGTATGCGGGCACCTAAAGAATAATAACAAACATCAATTGGCAATAATGTAACCTAAATATATTAACCGACTCACATTTTTAAAAGGGAATCTCTTGCTAGAGGCAAAGGCAATGGTGACTGCAGGGTTGAAATGGGCACCAGAGATGTGGCCGACTGAGTAAATCATCACCATCACCACGAACCCCCATACTATGGCGATTCCGGTTTGACCAATCACATGGTCCCTTTTGGAGTCCACCACCACTACGCCACAACCTGCAAATACCATGAAGTATGTGCCCAAAAATTCTGCTATCAGCTGCCATAGAGTTAAAACCATACGCAATAATTAGAAATACGGAGGAGCTATATGATAAATCTTTGCTCATATACGTATTAAAAAGGGAATTTTAAAGAAAAATAATAAATCCTACACCATTACAGCAACAATAACAAATGTGTACATATGTATAGTTCATGTATAGGTGTGTGTATGTATGTGTGTGTGTTTACAAATGTTGAATACTCATGTGCGTGTGCTTGATCCTTTTTGAAGACTCTAATCGACCACAAAGTATATCTTCTAATTTTGTTCTTTTGTCAATTAAGGCATGGTTCATATAACAGTAAGATCATGAAGAAACCTACATGTAACATGGGTACATCTAGGCATACCATCTGATGCATTTAACCCCTCGATACTGATGGATTTTTTAAATTCATAACAAATAAACTAAAACAAAAATACCATTAAAGAAGAATTGGGTGGTCATGGCATATGATTTGAACTCCTGAAGAAGAAACAAAGAAGAAAGTAATCACCTTTTGGCAAAAATGAAGAGTGAAAAGTGTCTCCCCATAATGTCCATTAACGCCTGCCCCTCCATCATTCTCAGCCATGCGCAGAACCACTATGTGTTTTCAAACAGAGAGAACTCAGCTGTGGACCCAAAATGAAAAAATAGACATGTATATCTCTCCATATGTGTGTGTCTAATGAAATAGAGAATGGGAGAGAAATGTCAAAGCTATTTAATATATTCTAGTGAGATGGAGTATGATATTGGATGTCACATTTTAAAGAAGCTAATGGAATTAGTAATTTACATTTTATTATAATAATCGTTGGTTGTTTTGGTACAAATGAAAAGACAAGCTTGAGAAGCAAATGAGAGTCAAAACTCATACTGATATGGTAACCCTAGATTGGCCCAAATACATGCGACAGACGCACCCCCAAGTGCTTACGCATGAGCTTGTGTCTAGAAGCACAGGACATGCTTGACCAGCCTCCTTGCAGACAACCTTCACGCTAGACATACTTGACTGCAATGCTTTATCATAGTTTTTCTTATAAAATGTATTGTATTTACAATAGTAATATAAGAGACATTTTATTACCATTTTTATTCGTTATATTATATAGTTTCGTTCACAATACGCATACTCATTTGATCTTTCATTTAGTTGTGGATTGCTGTGGCTGGCTTACTGTGGCTTCATCTTAGTTATTGTATTAGTTCCAGCTTCTGTTTTTTAAAATGATTAAATGGATTGTGGAGGAGTCAATACAGATGATAGAGCAGTTGACTTTTGATTATACAAATATCGAGATACTCCCATAGCCTTTGTGCCAGAATCAAACTACACCAGAAATCTTGGGGTTTTCCATGTATATGATATAGATTAACTACAGGACATCTTTTTGAGGTTTGATACTGGGGTGTTTGGATCTGTGTCTGAAGTCTGAACTATCTATGGAACTTATATACTTGATTATCATTCATGACTGTTCTTCAAAAACACAAGTATGATTGTATTTTTTTTTAGGATGAAGCTAATCAGATTCAGAGAAACATGTAAGAAGTTGCTATAAAGAACTGAATGTTAAGATACTGAATATCTGGTTATCTAAATTCAATTGTTTTCGAGATAAACACTTTTTCGAAACAGACATCCAAGCATCAGTAGGCCATATCTTTTAACATTATATAGTAAAGTCTGCGATCATTATTGATTGATTTTGTATTGAAGGTGAGGGTAGATTTTCTTTCTGTGTGTTGTATTCCCACCACAATTCCAAGGGTACTGTGTGGGATTGTTTCTTCAAATGCATCTCACAACATCACTCCTGGTCGAAGTTAGCTCTCCTGTCTTTTATTCATTGCTTGGACTTGGAGTCCTATGATCATCTTTGTTCCTGGTATGCCGCTAAATTCGTACTCTTACATATATATTGGATGATATTAAAAAAGAGCCTAGTAAATGATTATAATGTAGTTTATGTATTCCAGTGTTCATATATATCATGTATATATTCTTTGATTCCCAACAATGGGTTTGAAACACACTAGGTAAACATTTTGGCGGTGGCCAGGGAAAGGGTTTGAAGTTTCAAGTGAAGTTTAGTATTTGAATTTTAGCCACAATAGTGCTTAGTATGAAGTTTCAAAATATACATTTTAGTCACATAAGTTCAGATGTAGTTGCAATTTCAGTTATTCTGGGGGATATTACTTAGTGTTAGGAAAATTCCCCCTTGTGATTACCAATATTATATAAAAGTCACTTGTTGTATTACTATCTAATCTATACCATATTATAAAGGGTTTATACTGTGGACCAAGATAAGGAAATCCAATCATAAATGGACACGTGTTTACTCGGCCGTTGGAACAATTGTTGAAGTAGCTTCGCAACCATGGTTGAATTCTACTTTCGAGTACATGTTCACATTCCCTCACCTGCTGTGTTTACTCGGCCGTTGAACTGTCATTAACTTTGCCTTGAATGAATCAAGTGTTAGTTTTCAGTCTTCTGAAGTAATGTGGTTCTGGTGTTCGATTTTGTGATGCTATGACTTTCTATTTGGTGAAATATGGTTTTCGATTTTTTTGAAGAAATTCAGGGTTCTGGGTTTTCTATATCAAGTTTGAGTTATAATTGAGTTGAGTTCGGTTGTTGTTTTAGGTGAATTTTGTGGGTTTCACAAGTGTTGATGCTGATAGGATGAAAATGGTGGTAGGGTAGAGATGTTGGTTGATAGAGTCAAGAATGGAGGTGATGAATGGTTAAGGGAGGTGATTAGTGCCCAAGGGTGGTGATAGGTTGTTAAAAGTGGCGGTCGAAGCTGTTGATATGTTGTTTATCTATCTGATTGACCTATGATTTTATGGATCTTATTGTTGTTTTCTATAGTAATCGACTCTCCTTGTAGATGATATGTGATGGCCTTTTGACGTTGAAGGATAAGAGATAGGATGTCAGACACCACGAAGGAAGAAAGTAAAACACTTGCTAGCACCAAATTAAAATGACTTCTTTCTATCTTTAAACGAGTTTTAGATAATGCAGGCAATAGGCTCCTCGGCTGTTTTTACACTTCATGAACATATCTTAAAACCTGGTTTTCAACAATTTTATAAGTGAATTTGTCCGTAAAATTTTCACCCGTGTGATGGTGTCTTTTTTGGTGGTTTTTCACCCGTTTGACGTGTTTGCCTTTTCAGCCCACTTTCTTTTAGCTACCTCATAAATTTTAACATTTTGTGATTAAGCAGTGGAGCTGTATAGGCATTGTTGCAAGTTAAAAAAAAAAACAAAAAATGATGTTTAATGCTCTTGGAGTTGACTGTGTTTAACTTGATGTTATTATAACATTGAAAATTGCTCGCAAAAAAACTTTTGCCATTGGCTGCTATTTTAACTGTTGCCATTGGCTGCTATTTTAACTGTTGCACTAGGAAAGTGATACGA
>Scaffold2604509
GAAATTCTAGTAGTCGGCGATGGGAGCATGTTCACTAGTAATGAAAACATTTGGGTAGATAAGTCCAGCTAAGCCACCACCAATGAGAGGTCCAACCCAGTAAATCCAGTGTTGAGAAAAGTCGAAGCTAGCCACAGCAGGCCCGAAAGATCGGGCTGGGTTCATTGAACCACCAGAGAACGGGCCTGCAGCCAAGATATTGGCTCCCACAATGAACCCAATTGCAATAGGGGCAATGGTTCCCACTGCACCCTTCTTTGGGTCACATGCGGTGGCGTACACTGTGTACACCAACCCGAATGTGATGATGATCTCGAAAACCACCCCTTGAATTGCTCCCACTCCTGCTGCACAACCGTGTGTAGGGACGGCCTAAAAAACCAAAACACCACTTA
>Scaffold274134
TTTAATAAAGAAGGCTCTTAGTAGTAAACACTAGAATTTGTAAAGTTGGATTAATAAGTTGTTTTATGTATCAACAAGGAAGAACAAAAACATATACGAGAATGCTACTGAATCACAAAAACAACAACTAGGCAATTAAATAATTTGCATGCACTAACCTTGAAAGATGTGAATGTGATGACAGCAATTGATGAGAGGAAGAAAAAAAGCCACAGACGTGATGATATATATTAGGGTTTTTATTAGGATGGGGTAGGGGGTATTTTAGTAATTGAATATAAAAAAGCTCTTGTAAATTTCCAAAGCTTCAAAAGGAAGCATTGGGAAAAAAGCATTCCTAAAAAATTACTACAACTCATTGCTATCTTACCAAACGAACATCAAAAATAAAAAAGCTCATTTTCACCGCTCATTGCCCAAAAAAGCTCCAAAAAGCTTTGCGCCAAACATGCCCTAAACCATTTTCAAAGATAACGTGTTCCAAAGTTTTAGAAGAGATTAGAGTTTAAACCTCGCTGGACGAATATCTTAGGATGACCTGAGAAAAGTTTTTAAACGGACTATAAGAATACCGGTTATTCCGCATAAATTATAGTAAAAAAAAAAAAGGCTACTTCTCCGAATAATCTGAGCAAGATCCTTCTTCGTTTAGNNNNNNNNNNNNNNNNNNNNNNNNNNNNNNNNNNNNNNNNNNNNNNNNNNNNNNNNNNNNNNNNNNNNNNNNNNNNNNNNNNNNNNNNNNNNNNNNNNNNNNNNNNNNNNNNNNNNNNNNNNNNNNNNNNNNNNNNNNNNNNNNNNNNNNNNNNNNNNNNNNNNNNNNNNNNNNNNNNNNNNNNNNNNNNNNNNNNNNNNNNNNNNNNNNNNNNNNNNNNNNNNNNNNNNNNNNNNNNNNNNNNNNNNNNNNNACCACGACCCGCCTCCAGCCCCTTTTTTCGACGCTGAGGAACTCACTAAATGGTCATTTTATCGTGCACTTATTGCTGAGTTTGTTGCTACTCTTCTTTTTCTGTATGTCACAGTTTTGACTGTTATAGGATACAAAAGCCAGACTGATCCAACGTTAAACCTTGATCAGTGTGGTGGTGTTGGTATCCTTGGTATTGCATGGGCCTTTGGTGGCATGATCTTTATTCTTGTTTACTGCACTGCTGGTATCTCTGGTAAGTACTTGGCAAAACTGCAAGTAAGTTCGGGTTGGGTAATGGGTCACAGGGACGGACTTATAGTGTAAGTATGGGGGGCGTGCCCCCATGGCTAGCCGAAAAAGTTGAAATTTTAGTGTAATTTTTATAAAATTTTGACCTTGTTTCGAAAGTGACCCCCACCAAAAACTCAAATTGCCCCCCACTCACATACTAAGACCTAACATTCAACGCTCTAAAGCCTTATAAACCCTTCATCTCTAAGTAAAAATACTCGATTTATCATTACGATTTTTTTTTTTCGCATTTTGTTGTTATTGTCAAAAAAAAAAAAAAAATTTGCCCCCCATATCCATTTTCCCTGGGTCCGTCACTGATGGGTCAAAACGGGTCATTTTTTGAATGGGTCAAACGGGTTAGACGTATCTACCTGTAAGCTATAAATATAAAATATTTGGCTATTTTTGTAATTTGCCCCCTCTAACGAACCGATTTGTAGTGTAGTTTCTAAAAATTATCAAAGTTTGTCCCCTCGACCGTAGCTTTCTGGCTCCGCCCTGCACAGTCTATGAAAGTA
>Scaffold277884
TGGGAACTGTTGCTCCTAGATTATTGTTTCTCCCGTTGAATATTAACTGTAGTGTTCCGCTTGCTAGTAATGATCCAAGAATTTGAGTAATCATGTATGCGGGCACCTAAAGAATGATAACAAACATCAATTGGCAATAATGTAACCTAAATATATCAACTGACTCACATTTTTAAAAGGGAATCTCTTGCTAGAGGCAAAGGCAATGGTGACTGCAGGGTTGAAATGGGCACCAGAGATGTGGCCAACTGAGTAAATCATCACCGTCACCACCAACCCCCATACTATGGCGATTCCGGTGTGACCAATCACATGGTCCCTTTTGGAGTCCACCACCACTACGCCACAACCTGCAAATACCATGAAGTATGTGCCCAAAAATTCTGCTATCAGCTGCCACAGAATTAAAACCATAAGCAATAATTAGAAATACAAAGGAGCTATAATTTGAACTGGGTGGTCATGGCATATAATTTGAACTCCTGAAGAAGAAACAAAGAAGAAAGTAATCACCTTTTGGCAAAAAGGAAGAGTGAAAAGTGCGGTTTGATGACGTGAAGGAACTGTATCACGTATCATGTCAAGTGTCTCCCCATAACGTCCATTACCGGCTTCCCCTCCATCATTCTCAGCCATGTGCAGAACCGCTATTTGCTTTCAAACAGAGAGAAAGCTGTGGACTTAAAAATTAAAAAATGGACATGTATATTTCTCCATGTGTGTGTCTAATGAAATAGAGAACGGGAGAGAAATGTCAAAGCTATTTAATATATTCTAGTGAGATGGAGTATGATAATGGATGACACATTGTAATAAAGAAGCTAATTGAATTGGTAATTTACATTTTATTATAATAATCGTTGGTTGTTTTGGTACAAATGAAAAGGCCAGCTTGAGAAGCAAATGAGAGTCATAACTCATACCCATATGGTAACCCTAGATTGGCTCAAATACATGTGACAGACGAATCCCCATGTGCTTAAGCATGAGCTTGTGTCTAGAAGCACAGGACATACTAGACTGGATTTGTTATGAGAAGGGAAAATGTTACCATGTGGTTAATGGCACAAGGCTATCGTATTAGGATAACTATCGTAATGTTTAGGATATGTGTTTGTATCGTATTAGGAATGTCTTCATTATCGACTTATGTTATAAGTTAGGGTTATTTGGGTATTTATAACCCATTATTTATCATTGAAAGTAATGAATTGTTAAGTAAATCTCTCTTCTTCTTAGTCTCGAATTCTTAGGGAGTAAGCACCCGCTTGAAGTGGTGCCAACTATCGATACTACCTATCTTGGGTCGTATCAATCGGTGCTTTCATTGAGAGTCTCATTGACAGCAGTCAATTTTAGGGTTCAAAAAAAGAAAAAGAAA
>Scaffold288410
AGGCAGTGTGTTTCAAAGGAAACTAGATAGTATGATGGCAGGCAACAACAAGTATGGTATGGAGAAAATCGATTGGCAGTATCCTAAAGGTATGTGTTGTTCCTTTTGCAAACAACAATTCCACTATAGGAAAAATTGAATTCATGATCAAAGGGACAGATAGTAAAACGTGGAATGAAATATGGTTTGCAAGTGTGAATAGGCAACAACATGCCACCGGTGATAAAAATATCTTCAAGAACTTAGAAGAGTCATTTGGAATAGAAGGCAATTATGAAGGTTTTAAAATGGATTTGTACAAGGGCAAGGGAATCATTGAGATCTTCAATTCATGAGAGATCTACACTATTGATGAAGTTTATTATATTTCTACACTCAAGAGGAATATACTTAGTGTTGAGAAACTGAGGAATCAAGGATTCAAAATAATATTTGAGGGTGATGTATGCCACATCACAAAGGATTCCTTATGGAAAGGAAAGAACAAACAAGCAAGTTATGATCTCGTTTATGAACGAATAGTCCACTGTTGGACTTGCAATGATCATCACCCCGGTTATATGTGTCCTTTAAAGGAGGACTCAACTGATGGTCAAAGGTCTTACACCCCAACAATAAAGAGGACAAAAGAAGGAAGTTCCAAGAGGAAAAGTAAGACACAAAGTGAAGAAATGCAGGCTAATCTAATTAAGGAAGCAGTCAAGAAACATGAGGAAGAGAAAACATGTATATGGAAGCAGTTTGGGAAAATCAAAACCGAACCTGATCAGGCCAGTAGCAGTCAAGNNNNNNNNNNNNNNNNNNNNNNNNNNNNNNNNNNNNNNNNNNNNNNNNNNNNNNNNNNNNNNNNNNNNNNNNNNNNNNNNNNNNNNNNNNNNNNNNNNNNNNNNNNNNNNNNNNNNNNNNNNNNNNNNNNNNNNNNNNNNNNNNNNNNNNNNNNNNNNNNNNNNNNNNNNNNNNNNNNNNNNNNNNNNNNNNNNNNNNNNNNNNNNNNNNNNNNNNNNNNNNNNNNNNNNNNNNNNNNNNNNNNNNNNNNNAGCAGCAGCAGCAGCAGTGCAGTGTGAAGAAGTATGCGTTTGATAATTCAAAGATTAGGGGGGGAAATGTTGGAGTATAATCTTCGATATCAAACACAAGTATAGCATATTATAAATAGTATATGTACAGATGTGACAATATGTATAGTTAAATAAGTCACATAAATATTAGTATAAGTTAGTGTGTTTATCATAAGCAGTTATAGGCAGTTAAAATACCGAACCATCATGTTGGTTCAGTCAAGGGTCACAAACCTTCAACATGTATAATTAAATAGGGATGTCATTCATCAATAAAAACACAATCGATTTACTGCCTTATATCTATTCTTTTGCTTCTGCAGATTATTATTGTTGTTGTTCATGCCTAAATTCAACACCCTCGACCCTTAAGCACAATTCATGAAACATAGAAAACAAAGCGAAACAGAAAAGAGGTTCTTAAGCATAATCTTCAGCGGCTGGAAGTGCCTCGTATGATCCAATGAAAACATCACCATAAATTAAACCAGCTAAGCCACCACCGATCAATGGACCAACCCAGTAAATCCAGTTTTGTGAGAAATCTCCACTAACAACAGCGGGACCAAATGATCGAGCTGGGTTCATTGATCCACCGCTAAATGGTCCAGCAGCCAAAATGTTGGCTCCAACAATNNNCAATGGCAATTGGTGCAATGGTTCCAAGAGTTCCCTTCTTAGGGTCAGCTGCGGTTGCATAAACTGTGTATACTAGAGCGAAAGTTATGATGATCTCAAACACGACTCCTTGAAGACCACTCATGCCATCAGCAACTCCGTGTGTTGGGACAGCCTGTTAAATACCATATATATAAGTAGGTATCCAAGATTTTGAACCAAACGCTCCTGTATAGTATTCACTTAATATTTCATCACTATGCTCTTATGAATAACTTACCAAGCCACCGGTAACAAATTGTAGGAGGAAGCATGCAACAGTTGAACCAAGCAATTGGGCAATCCAGTAAAATAGACCTGTAATGATGGTGATATTACCACCAATAGCCAAACCGAAGGTGACAGCGGGGTTCAAATGTCCACCAGAGATGTTGGCTGCCATGGACACACCAACAAAAAGTGCAAGTGCATGGGCTATTGCTATTGCGACTAGCCCAGCAGGGTTTAGTGCTGCATCGGATGTGAGCTTGCCTGCAAGTTTTAAATTTTAGATGCTATATTCACAAAGTAAGTTGTTGCATAAGTTGTCTTAATCATATGTAGTTATTTATATTTTTATAGAAACTTTTAGGTAAACAATAATTTTTCAAAGCTAAATTTGTTCAAACATGATTCAATAAAATACTAAAACATGTGTATCAAGTCCGAACACTTACGTGTTGTCATTTTTCCTATGTTTTAAAACAGCTGATCAATTTATTTTAACATTTTTGTCTTGGAATATGTCAAGCATGATTTAGAACCACTGAGACTAGTATAGAACCAAGAGGGTATACAAATACACCAAACTCGCTTGAAAACTATCAGGACTAGTTTATACAAGTTCTCGGGTCTTTTTAAGTGTTTGTTAGATTCAATATAACTTCTAAACTTTAGAGCCACATAATTTTACAAACCAAAAACTGAACATACCATAAGCAATAGCTGAGCCGACACCGGCAAACACGAAAAGAAGAGTGGCAATGAACTCAGCCAAGTAAGACTTAACTGAAGCACTACTCAAAGAGTCACCAATGCTACCAACGGCCAACTTCACCATTTGNNNNNNNNNNNNNNNNNNNNNNNNNNNNNNNNNNNNNNNNNNNNNNNNNNNNNNNNNNNNNNNNNNNNNNNNNNNNNNNNNNNNNNNNNNNNNNNNNNNNNNNNNNNNNNNNNNNNNNNNNNNNNNNNNNNNNNNNNNNNNNNNNNNNNNNNNNNNNNNNNNNNNNNNNNNNNNNNNNNNNNNNNNNNNNNNNNNNNNNNNNNNNAAGTGGGGTTGATATACTATAAATAAACTTCTATATAATTTCCAATTTTATAAATAAACTTCTATATAAGTTGTGATAGGTTGTCGCTATTAATTGACCCATGTATAGATAATTTGAGGTGGCACCGTCCATGGAGCCAGGATGGCCATTAATTGGCTCCTTCCCCCGGCCTTAATCTGAATATATTAATTGAATACGAGTGAAGACATTNNNATAGTAGATAACTTAAAACATTAAAAATACCAAATTATGGATGTTGTGTTGATGTCAGGACCAAGAACCTCCAATTGAAAATTTAAAAGCCTTACTTTCTTTAAAGTTTTTCATAACGTCATAAACAGTGCAAGACAAAAGACTCGTAGTTAGCTACTACTCCGTACTAAATAGTTTCTAAATTTCAATTTTCAAACATGTGCTTTTTTGAACTGACATATTTTCATCTAAAGATATGTATCAATCTAAAGCATCATCTGATTGCTTATTTATAAAACAAGTATCAATAATACAATGAAATTAATTTGCATCATACATGCCTAATTATTCTAAGACTGCATGCATGTGTTGACACGCGGTAACATAAAGGAAAAAATTAAATCATTACTATGGGATCTTATAAGATTATGAAATAGAGCCTTAAAAAGGAATGAAAAAGAATCATTTTAAGAAATTTGAATTCGATTTGGTTCAATCTATTACTCTTTCATAGTTACATTTGAAAAGAACGCCAATAGTGTCAACCATTTATAAGCTTACAACCTCAGAAAAATCTAGGACGTGTGCTTGGTCCATCAGGTCAAAGAATCATCTAAAGACCAAATTAATCTCCTTGTGGCCACAGAGGTTCATTTGCGCCGACTTTGGGATATTCAGAAGAGTATTCGCCTTGGGATTAGTCGGCTCGCAATGTCGAGTC
>Scaffold2900662
ACATGATGTTCTTTTGTAGGCTGTTGGTGCTTTTGGATTGTCCGCAGGAGTTGGTGTTTCAAACGCTCTAGTCTTCGAAATTGTGATGACCTTTGGTCTAGTCTACACAGTTTATGCAACCGCAATCGACCCAAAGAAGGGTGACTTGGGAACAATTGCACCCATTGCTATCGGTTTCATTGTTGGTGCAAACATCTTGGCTGGTGGGGCATTCACCGGTGCATCCATGAACCCAGCTGTAGCATTTGGGCCTGCTTTGGTTAGCTGGACCTGGGCCTGCCACTGGATATACTGGGTTGGGCCTTTGGTTGGTGGTGGTATTGCTGCTCTTGTCTATGAGT
>Scaffold2934252
ATTATAACAAACTTACTACATTCGTAAGAGTTTTCTAGCAAAAAATAATAATAATGGAGGGAAAAGAAGAGGATGTTAGATTGGGAGCTAACAAGTTCCGCGAACACCAGCCCATTGGGACCGCGGCTCAGGTCCAAGATAAGGATTACCAAGAGCCACCACCAGCTCCGTTGTTTGATTCATCGGAGCTGGCTTCGTGGTCTTTTTGGAGAGCCGGGATTGCTGAGTTTATTGCTACCTTTTTGTTTTTG
>Scaffold296564
AAAAAAACAAACACTAATAAGTCTACCAAATTCCCAAAATCCCATTTCATCTATCATCTTCATCATTAGATTAAAACTAAAATCCAAACATGGGTGTCATCAAATCCGCCATAGGTGACGGACTGTTAACTTTCATGTGGGTATTTTGTGCATCATCTTTAGGTGCGGCTACTAGTGTCATAGCAGCATATCTTGGAGTTAAAGGGATGACGTCACTGCTCATCACAACTAGTCTTATTTTTGTTTTGTTGTTTGTGTTTGGTGTTATTGGTGATTTGTTGGGTGGGGCCAGTTTTAATCCAACTGGTACTGCTGCTTTTTATGCTGCTGGTTTGGGGAGAGATACTCTTTTCTCTGCTGCTGTTAGGTTTCCTGCTCAGGTAGTTTTTGTTTTGTTTTGTTTTATGGGATGTTTTTTTGAGGGTGGTTTAGGTTTTGACTTTTGATCATGTTTTGTTGGGGAGTTTAAGGTTTGTGGATTAGTTGTTGTTTGGTGTTTTGATGTGGTTATATGATTGAATTTGAAGGTAGAAATTATGAGGTGAAGTTATATTTTAGGGGGTGTTTAGCTGTTCGGGATTGCAATTTGGAGTATATGATCTGATTTGATTAATGTGTTTGGAAAACGCGATTATCAGATAACAATGTACGGAAAATCATGTAAAATAAGTGATATCAGCGTTCCTTAGAAACAAGAAAATATGTTTTGAAAATGGAATCCCAAACACTCACGTAAGTGCTTATCTGCTTATTGCATTGTTTTAAACTAGATAAGCAATACCGAACACTATCATTTTGGGAATAAAAGTAAGCACTTAAGAAATAGTAACTCAACAAGGGAGTGTTTGCGGATAAGCACTTTAAAGTAAGCAATTCCGAACACCTGCTAACATGCTTGTTAGTGCTTATTACTTTTACAATAAGCAGTTCTGGATAGAGTGTTTAGAATAGGCAGATACACACTCAGAAAGGAATCCTGAACGCCTCCATAGTGAAATTGCTCATTCTGTTTTGATACTGTAGATGAACAGTTTTAAGGGTGTTTGAGATTGCTTGTGCAAACAACTGATCATTTATGAATGAAATAAGTTGTTTCAAATAAACAGCTAGGAGTTGCTAATTTAAAATAGCAATAAGCAGATAAGCAATTCCAATAAGTTATCCCAAATGTTCCTTTATATTAGTAATCCAAAGGTGCTTCTCCTTATCTGATGTTTGTGACCTTTATTATAGCAAATTTAGTTTAAATGCACATCCAAACACCTCTTTAGTATAATTTTAACAACTCCGTACCTACTACCACAAGTTAGGTGGTTCTGGCATTAAAAGCCGATGATGCCAGAAAGTAAATGAAGTATGGGTTTTGGGTGTGAGTTATGAGTCCATTAAAAGCTATTTATTGATGGTTTAAAATAACATTCTTATATGGTTTTATTTGGTTAAAGGTCATCTTTGCCAATTTGCCACTGTGGGTCAACTTAGGTTAGAATGTAATGCTTTGGCTTCTTAGGACACACATTCTGTTTTACTCAATTTTGGAATGGATAGTTGGAATCTTGGAATGCATACATGATACATAGAAAGTTCTTGTTAATTAGTGTCCATATATTACCCTATCCCAAGATAGAAGCTTAGGAATTGCAGATCAGGAAATACAGCATCTTAGGACATACATTGTATCAGCTAACCACACGAAATAACGTTAAGTTTTGAGGTCGAACAGTATCATGAACTTGAATGTTGATGCAAATAAATAAATACCACAAGATGTAGATACATTGTGATGTTAATAACACGTCACTTTTTCTATTATTAACTAGTTATCTTTTAACATATCCTAACCTACTTCTCCAAATCAAATTATTGAGCTTTCACTTTAGAAGCACATCTAGCCATCTAGGCACCTATTATGTTGATTCAGAGGCTATTCTAATGGAAAAACTTTGGTGGATACTGGTTTTGGCATTCACACCGCCACAACGGTGATGGATGGGTGGTAGTTTTGAATTAGGAATCCGTTATAAGCTCTCGTTTGTTGTTCCGAAATCACATTCTTGTCTGGTTTTATTTGTTTGAAAGTTATATTTGTCAATATGCTGTTTTGGGTCATGGAGGTTAGTGTACCACTATGATTTCTACAAATCTAAATTTGACTTAATTTTGTAATTAATGGACGAAATGCAATCTAGAAATTTCTTGTTAATAAATGACCATATCTTTACCCTATCTTAAGATGGAAGCTTAAGAATTGTAATACAAGGAAATGCAACATCTTAGGACATGCATTATATCAGCTAACCACATGAGATATCTTTGACTTTTGAGTTTGAACTGTATGTTCTTGAACTTTAAAATTGATATAAACAAGGTGTTTCTTGCCCACGCGTTGCGGTGGAAATACACAAACGTTATGCGCAAAATTCTCATTTATATAAGNNNNNNNNNNNNNNNNNNNNNNNNNNNNNNNNNNNNNNNNNNNNNNNNNNNGAATGAAACGTTAAAGTTAGAGAAATGTGAAATTTTAGAAGTAAAATTATAAAGTAATTATAATTTGACATAAATCAAGCATCAAAGACTAAACAAGAATATAAAATGAATAGTGATGAATAGTAAAACTTTGCAAATTGATATTAAGGAAAGATGCAATAAATATTTGGGGGAAACCTCTAAAGTTTGTAAACCTTTGATGTTAAACGACAGAAACTATGTCAATTTTGGATTTGAAAAGCATCTACTTTGACTCTTAAGGTCTATGAGCATCTCGTTTCTCAAATATGTAGCAACTTTGTTGCAAGCAACGAACTTTGACTTTCCAAGTTAACATGTGAATCTTATGTTCGAGTTTTTGACAGGCGTTAGGTGCAGTTGGTGGTGCATTAGCAATTGCCGAGATGATGCCATTGAGTCACAAACACATGCTCGGCGGACCCTCTGTTAAAGTTGACTTGCATACTGGTGCTATTGCTGAGGGGGTGTTGACTTTCATCATGTCCTTTTTGGTACTTTTCATTGTCCTCAAGGGTCCCAAAAGCCCACTCATGAAGAATTGGATGCTTGCTATGTCAATTGTGACTATGGTTGTTACTGGTTCCAGTTACACAGGTCCTTCAATGAATCCTGCCAATGTAAGTATTATGTATTTACTTCACTTTTGTTCATCTGACTTTCCTTTTACAGAATGTTAATAAACCCATGATCTTTTTTAGTAAGTGTAAAAAATTGGGCAGGGCAGGGAGGGTTGGGTAACTGGCCAAATATGTAATAGTTGGTGCGTGTCATTAAGCGGGCGGGTTGGATTAGGTTGACCCAGAAAACTATTTGACTACTTTTTATCATAAAGAATTAGTGTGTCAAATATGATCACAAAAACTACGTTATGTCAACATGTTCTAACTGTTTGCATGAAATAATTTAGGATGTTATATACATTATAGATTGGAGGTGACATGAACACAATTTCATTTCAATGCCTGTAATACTTTCTTTTTTTGTTTCAAGGTTTCACTTTAGAACACAATTTCACTTCATGTATACCAACGATCTATTGCTTATAGTGTTGGTATACATTGGTGTGGGGGGGGGATTCATCACTCATCCCACGATTCCGAATCAACAGACCCCATTACCGAGATATGGCAACTCTTTTTTAAGGGGGGGGAGGTTGGAACTGCCATGTTATTGTTCCATCGGCTTGTAAATGTCTTTATTTTTGGCGTCTTGCGTATATGCAGAAAAATAAAAATAGAATCATGCATGACACACTTTTTTTTTTTTTTATCATTTCTACCCCTACATTTTGTTTTCTTTCATAACTGGATGAGGGTAAAATAGTCAACATCAAAAATACACTTTGGGCGACATCTGACCCTTTACCAGTTTTCTTTCAGGCTTGATTGTAATGATTTTACATGTTCGATCTGTTAGTAATAACACATAACTCTAATAGACCCATTAATAGGTTGAAACCTCCCTCGCCATTTTTAGTATTAGATCGCTAAATACAGT
>Scaffold296575
CAACACCAGCTGGTCTTATTTCAGCATCGATAGCACATGCTTTTGCACTATTTGTGGCTGTATCAGTTGGTGCTAACATCTCAGGGGGTCATGTTAACCCTGCTGTGACATTTGGAGCGTTTGTTGGTGGTCACATTTCGTTGTTAAGAAGTGTTTTATATTGGGTTGCTCAATGTCTTGGCTCTGTGGTTGCTTGTTTGCTTCTTAAGTTCGCAACTGGTGGTTTGGTAAGGCACTGAACAAATTGTTTTAGCTAACCAAAAAAAATTACAGTTAAAAGACACTAATATATTTGGAACATGTGCAGGAAACATCAGCTTTTGCTCTTTCATCAGGAGTAGGTGAATGGAACGCGGTGGTGTTTGAGATAGTTATGACTTTTGGACTAGTCTACACAGTGTACGCAACCGCAGTTGACCCTAAGAAGGGTGATTTAGGGATCATTGCACCACTAGCCATTGGTTTCATAGTAGGTGCAAACATCTTAGCTGGTGGTGCATTTGATGGTGCATCAATGAACCCAGCGGTGTCCTTTGGCCCAGCTGTGGTCAGCTGGACCTGGAACAGTCACTGGGTGTATTGGCTAGGCCCATTCTTGGGTGCGGGTTTAGCTGCACTTGTCTATGAGGTTATCTTTATCGGCTCGAGTACCCATGAGCAACTCCCAACCACAGATTACTAGAATCTATGTATCGATCTCTCACACAGACAGAGCAATTGGGTGGTAAAGGGATGTCTTAGTTAGGTCAGGAATCGTCTCGATGTTTGTGGGTGTATGAAATTGAAGCTGGTTGTTTTTGTTTTTGAGTCTGGTGAAAAACCTTTCAGGCTATGTACTCATGTAAATAGTTTGCGATGGTATTTAATCAAGTTGTGAATTTATTCGTTTTGGGTCATTTCAGCATATAAAAAAACCTACAGGAAGACAATAAACATAAGTGTGTGATATATAGGTTTATATAATTATAATGTATAGTAGAATTAATGGAAATAGATGATTTAAAAGGTACATATCAAAATAAACAGTGTACATACAAAGAGCCAGAATCCCAGATAGCTTAAGGGAGTTGTTTATAATTAACTCAATTTTCTAACTAATGATTAAAGGAGATTGATCTTCACTTTATCTTTTTCTCACTGCGTAGACGTAGTTTTGAATGACGTTGCTTGAACAAATGAAGATATTGTTGCAAACATAGAAACGGGTGGCAGATAACTCCCGCCTGACTCAAAATATTTAAGAACAAGAAGGAAATTATAAAATTTACACAGGAGAAAGTAAATCTTTCCTACATATACATACTATCAAGGAGCAAAGGAGAAAATTATTAATGCACACATGGTAGATACCTTGACAAATGTGTAGTAGCTGAAAGGGATGGCAGCAAAGTAATCTGCGTAAACGTTTTTTTCCATGATAACTTGGAGCACTTGGTACATTGTCCACACTATTTAGTATTACCATAGCAAAAGAAAAATAAGGAAGACTTTGGTCAGTATATATAATGTGCACAATTGGAAAATTGTCAAAAAGGGTAAATACAGATACGACTTACTTTCACCCACGGCCCCGATTGGTAAAATCACAATGAAAGCTGTATACCTAGCAAAGTGGTAGCAACTTTTTATTATCATAATTGAATATGAAACTTCAATTTCTGAAGTGTTATTGTGTTCATGCATGAACAGGTAAATACATATGCTGATGTCAAAGGAGATGGACTGAACCTGAGGTGAATGAGGAAATAGGGGCAGTTTCCCACGCAGCTCGAAGCATAGAACAAATATCTAATTATCTGCAATGAATTTGGTCAAAACAGCTTATCCATGTATTTAACTACAAACATGAGCATGGTGAAAAAAATGAGAATCTACCTCAGCGAAACACCAAGCAACCAATGTAATAAAAACTGCTGGTAATTCTTGAACCTACATAAAGAAATAGAGACACACATACAACAGCCAAAAGAAAGAAAATCAGCATACAAAAGCAAGCAATTGTTAACAACGTTCTAACTTCGTTTGTCATTCTAAAACCTAACATGGCTCAAGTTTTGTATTAACAATCTTTCGTAGTGGAAGAAAATGCAAACCTCGTCTATTCCAGGAACAACGGCAAGCAGGAAATACACCCTCCCTACCCATTGACACAGGGGGAAGAAAACTCCACTAGGAATAATACCTAGAATAAACACATGAGACAGAACATTTAGTTCCAAACGACGAAACCTATTTAGAAAGTCCTTAATTATATCAAGGTTTGAAGACTTGTAATGTACTCACCTATAGCTCCATGTATCACTTCTAAGAATGCAAGAGTTTGTAACATGCCTGTAAAAAAAATAAAAAGATTTACAATGAAGTAAGGCAATAAAGTACGTAACAACACAAGTCCACATTTCCAGAATGAAAAAACAGTGTAACCATTGGCACCCATTTTACGAATCCAAAGTCTAGAAACGATCAAAAGTAATTGACTTAATGTCGTCATATGCAACATCTATTAAAAGAACTAGATAAGATGGTACAACTAAAATTCCTTTTACATACATTTAGTTAACAATATAGGGTGATTTAGTGTATATTGACATGCTTTTTAAAGTTTGAAAAGCTGTCTCTAGTAAGGAGGAATTAAATTTTCTTTCGTCTAGTGGTATGTGAGTTGCCCACCAACCTAAAGGTTGTGGGTTCAAGCCTTACTGGAGACATTTGTGAAATATATGTTAGTCGTATATTTGTGATAGCCAGATTGTATTTTGTATGGGTTAAAGCCCGCGTGTCATTTGTTAGGGTTTACACTATATATGTATGATTTGGTGATATGAATAAACATGAAACACTTTAACATCCTACATTGTATCAGCCTAACCTAAATCGATCCATCCCTAACTCACCCTACAAGCCTAATCGTTCCTTCATTCATCTCCTTGTTTGTGTCGATCGTTGGATCTTGTGATAACCGGTCGACACTTATACTCCTTTACTTGTTTGTTTGTTTGGTGCGGGGTTAGCAGTGAGCTATAAATTATGGACATTCATGCTAGGAATAGATCCGTCTCAATTTATTTGTCAGAAGAGAGAAAACACAAAGTTTAATAAAAGTGGGGTCACTTTAATTTTCAACCACTAAAATGGAATATTCCTCCACTAGATTCTCTAGTTTTTACTAAATAAGAAAAGTGGACAATTAATTTGAGACATCTATAAAAAGAAATATTCACAATTAAATTGAGACGGAGGGAGTAATAGCGAGCAGGGACATTTCTAAAACTAAAACATCAAACTGACAGTACGGAGCCCGGATTTTGTATCCGGGTGGGCCAAAACAAAATCACCATGTACAAGATCATTGCCCATTCTAAACTTCAGTACTCATGAGAAGTAAAATATCAAAAATAAATAATATTACTATCTTAAATACTTGAAACCAACTTGCAAGTTACGGAGTAATACTCTTAAAAGATGACATGATCAAGTGGTCTGGGTATTATTCTTAGCCATTCACGATTTAAACTTCAAAGTAATTTGAAACGCTCAACATCCAAAATATTTATTCAACTTATATAGTTATATGTATTTGGATGAGTTAGTTAATTTATCTTTGGGTGGGCCCAAAACTACTAAATGGATTTAAGACAGCCGAACCGAGCGAGGGTCTGCTCGAACTCGGCTCGGTTCGAATTTAATGAAACGAGCAGAAAATCATTGCTCGAGCTCGCTTGGTTTAAAACCGAGCAGCTCGGCTCGGCTCGAACTCGCTTGGTTTAAAATTTAGTACAAAGACTTCGAATTATATCACGACTAAAATGATAAAATACACACTTTTGTTTAAAAACGTAACTAAAAAGATTGACGATTTCAGAAACTAGTAATTATCTTGCTTAGCTAATATATAAAAAATCATGTATAAGAGTATGTTTCAGACTTCAGGATGAGTTTATGTTTTTAGAGTTCGATTTTCGAAAGCTTAGTTTTAAAAACTTTTGACCATTAGTTTTTATTTTAAAAGCTACTTATCGAGTATGCGTTAAAAAAAAAACACTAGCGGATAGTGTGTACGTGTACGTCTTTGGATTTTGGATGGACTTTTAATTGGGCTAAGTGTTATTTGGGCTAAATACAAAAATGTTAATCCATAAATCTAATAGAATGATAGTTACAAGATAAATTTATATTTATATAAATACATACATATATAATATATATAATATATTTATATATAATAAAAATATTCGAGCCGATCCGATCCGAGCATACCTTTGCTCATGCTTGGCTCGTTTACAAACCGAACCGAGCGGAGCGGCTCGTTTACAATCGAGCGACGGATGGAGCGAGCAATTTTCGAACGAGCGGCGAGCGATCGGCGAGCGCTTTGAACGGACCTAGCCATGGCCAACCCTAGGCCTTACTTGGCTCCGCCCCCGCAAACTGCCCGAATTTACCGAGCACTCAAACAACCAATTCTCTAATAATCAAACCTTAAAATAAGCACATGTATACACACGCCAACTTGTAAACACATATTGTTCTCTGTTTATAACTTGTCAAGTAATGTTCGATATAATGATGGCTTACATATTAGTTCTCCAGCTGAAGCATAGACACCCTTGAAAGTCTTCCTAGACAGGAAATCATCTAAAATGCTAAACAAAGCAATTGACCTGCAATTTTTGAACAGCCAAAAATGTCACATGATCACAATGTATGTGTTTCTTTTAAGGTGACAAAAATGAAAACAAACACACTTACCATCCGAATGCTTGAAGAGAGTTGTAAACAAAGAGATAAAGATTTGAGACACGACCCATTTGTTCCATGTCAGTGTGTGAAGACACATGAAGTTGGTTTTTAAAATGTACAGGCGTTATTAATGGGTGGTAGTATGGGTTGGCAGTTGGTATGTTGGGTAAATCATATCATAACTCACATTACTATATATACTAATTTGCGTCGGATGTTTGCTACAGTACATTGACGTCAAATTTGCGTCATCAAAACTGTTACTTCTTGGCCCAGCCCATGTCTTTCCCAGCCCAATAAGAAACCAATAACAAAAGAAACAAGTTTCCAAAATTGACAAAAAATACCCTGAAGTTGACGACTCTTTTCAAAAGTAGTCCTTCTCCAAAAAATAAGTTTAAAAAATTCACAAAAAATAC
>Scaffold3009258
AAGCTTCGGACAGCACGTGGTTCCTCTCCTTCAACTGCATTAAGTTTGACCAACGTATAGACTCCAGCTCCAGCAAGGGCACCAAGTGTTGGTGCCAACAGGTAGATCCATATCACCGTGTAGTTCCCTGCTGCAACTGCCGGACCTAATGTACGCACTGGATTCATTGAACCACCACTTGATGGGCCAGCAACAAGAATGTTGAGCATAACAGTAGCTCCAACTGCAATTCCCGCCAATT
>Scaffold3012629
AGCCGATAAAGATAACCTCATAGACAAGTGCAGCTAAACCCGCACCCAAGAATGGGCCTAGCCAATACACCCAGTGACTGTTCCAGGTCCAGCTGACCACAGCTGGGCCAAAGGACACCGCTGGGTTCATTGATGCACCATCAAATGCACCACCAGCTAAGATGTTTGCACCTACTATGAAACCAATGGCTAGTGGTGCAATGATCCCTAAATCACCCTTCTTAGGGTCAACTGCGGTTGCGTACACTGTGTAGACTAGTCCAAAAGTCATAACTATCTCAAACACCACCGCGTTCCATTCACCTACTCCTG
>Scaffold304366
GCTATATTCTATACCACAAACCACTCACAAAGACAGGTCATGAATCTTTCATACTTGTGAAGCCTACCTTATATCTAAACCCATATCTATTAATCTATTATGATTTATGATCGCAAACCAAACGCATCCGGGAGTGGAGTAGTTTTTGAGAGTGAGTGAGTGACTCATGTAGTAAGTACCACTCCCCATGTCAAAGTCACTCGTGGAAAAAAAATGGTCGTATGGTGAGTAACTCACCAAGCAGATAAACACAATTTTGTGGGCCCAAATTGAAAAAATATTTGTTTTTTATTTATATTGTATGTGTGAGTGGGGTATTTAGTGAAGTATATTTTTATAAAGGTGAGTGGGTGTCATCACTACTTTTGTATGGTGAGTGAAAATAAGAGGAGAGAAAAAACAGAGTTGACGCTGAGATGGTGATGAGTGAGTTGCTACGAGTCAAAGTTGAAAAACAAAGACTTTGAATATTCCATTGTGGACACTTATAGTGGGACGGAGGGAGTATGATTCATGATCGCATACCAAACGCATCCGGGAGTGGAGTAGTTTTTGAGAGTGAGTGAGTGACTCACGTAGTAAGTACCACTCCCCATGTCAAAGTCACTCGTGAGTGGAAAAAAAATGGTTGTATGGTGAGTAACTCACCAAGCAGATAAACACAATTTTGTGGGCCTAAATTGAAAAAATATTTGTTTTTTATTTATATTGTAGGTGTGTGTGGGGTATTTAGTGGAGTATATTTTTATAAAGGTGAGTGAGTGTCATCACTACTCTTGTATGGTGAGTGAAAATAAAAGGAGAGAGAAAGCAGAGTTGACGCTAAGATGGTGATGAGTGAGTTGCTACGAGTCCCTCCAGTCTTGTAGTAGTAACTAAGATAGTACTCCCTCCGTCCCAGTAAAAGTGTCCTACTTTGAATATTCAAAGTCTTTGTTTTTCAACTTTGACCGTAAATATTTTTGTTTGTGTTATATAATACCTGATGAAAGTTATATGAATTGATTTAGTTTTAGATGTGTTTTCATTGGGTATACTTTTTATCAAGTATTATATAACACAAACAAAAATATTTACGTTTAAAGTTGAAAAATTCAAAGTAGGACACTTTTACTGGGACGGAGGGAGTATTAGAAATAATTTCTCTAAATCGGCCGCATTTTGAAAAATAGAAACTTTGCGAAAATTAATACTACTACAAAACAAAATTTCATTTCGTCCGCGAAACAGCGCTATCATATAATTACACTTGACCCCCCACATGTCACTTCCCTTTATATACACCACCTTCCCACACTTAAATTAGAAACACACACATAATGACTAAAGACATGCCAGAGCAAGAGCAAGGTTCATTCACAGGAAAAGACTACCACGACCCACCACCTGCAAAGTTCTTTGACAGCAAAGAGCTGACAAAATGGTCATTTTATAGAGCAGTGATAGCTGAGTTCATAGCAACACTTTTGTTTCTTTATATAACTGTTTTGACAGTTATTGGTTACAAGAGTCAGATTGCTAATGGAACTGATGCTTGTGGTGGTGTTGGTATTTTGGGTATTGCTTGGGCTTTTGGTGGCATGATTTTTGTTCTTGTTTACTGCACTGCTGGTATTTCTGGTATGTTTTCTACACTGTTTTTTTCTTTTTTGGTTGTATTTTGGGCTTATTAGTTATTACGAGTACTAGTTTTATGTCTGAACATGCGTAATATCATTTTCTTGTTAACAAAATAGATCTACTTCCTTACAACTCAATAAAACAATATACGCCGGTTTAGACATAAAATTACTTGTATTTTTTGTCATCTCAATAAGTTTTTTATAACTTTATATACAGTATTTGACATGTTTTCGAGTGACTTTTAAGTAAGTGTTGTCTTGAAACTTGAAAAAAAAAATTTGGTAGTTTTAAGAAAAGAAAATTGTAATGAATTGGAGTATTACGAATTAAGAAGTGTAAATTATTCAACCAAATTTATTTCTTTATTTTATTTTCTGTATGGAAATGTAGGTATATTTTAGTAGTTAAATTGATAGTTTAAAAGTTAGTTTGAACAAGTTTGTTAATTTGTTATAAGTTGTTTTTTTTAAAACTGATGGATACCTAAGTAAAGTTTTGTTAATTATTTTAGTTTTGTTTCGGACTCCACTAAATTGTAGTTTTAACGTATCAGAACATTTAAAGTATCTAAGATGGAACGATTCTTATTATTTACGGTTTTATTTACCACTTACAACTAGAATATGCGTGTGGGAATTGTTTACTTTCATGTGCTTTTGTTTCATTTATATTATGCAAGTAACTATCACTAGTTTATAGTACAACTTGGAATTAATCTGTACGAAATAGATGTGAATATTATTGATCTAATAATACACTACTAATTATTGATATTTTTTGATAATTCATTATTAATTACCTTAAACTAATTTTAGAGATGTGCCTTATCATGTGTGGTCACAATTAATCAATTATTGCAATCTTCTAAGGAATCCAACGGTACATAATTTAAAAGGACAGCAAGTCAGTAATGAATATCTATATGAAGTCAGTAATGAATATCTATATGAATGTGCAGGTGGCCACATTAACCCAGCCGTGACGTTTGGTCTATTTCTGGCTCGAAAAGTGTCATTGCCCCGAGCCATCATGTATATGGTGGCTCAGTGCTTAGGAGCCATTTGTGGAGTTGGCTTAGTCAAGTCTTTTCATAAGACTTACTATAACACCTATGGTGGTGGTGCCAATGAGCTAGCCGATGGCTACAACAAAGGCACCGGGTTGGGTGCTGAGATTATTGGTACTTTTGTTCTTGTCTACACCGTCTTCTCGGCTACTGATCCCAAGAGGAGTGCTAGAGACTCCCATGTCCCCGTATGCCTATTATTCCCTGCTTCAAATTTACGATCTTTAACATTTGAACTAAAAAACGGTTTATTACTTATACGTTTATAAGCATATAACGAAAAAGTAAAGCATACTTACATAGTCTTCTTATAAGTATCAAGTATTAAATTCACAATTGTGTTATATTGTGTTAGTCAACTTGGACTGATGATTAATTTTTTTTTGGGTAAAAAGGACTAACGATTTATTATATTCTGCGATATAGGTGTTGGCACCACTACCAATCGGGTTTGCTGTGTTCATGGTTCACCTAGCCACCATTCCCATCACTGGAACCGGAATCAATCCTGCTAGGAGCTTTGGAGCCGCGGTTATTTACAACAAGGAGAAGGCTTGGGATGATCAAGTGAGCTTTAGACATATTTACCTTTTGAAAATGAGTCGTTTTATGTATGATCCTAACTTATTGTTTTGTAAATTGGTTTTGCAGTGGATATTTTGGGTCGGACCCTTCATTGGAGCTGCCATCGCGGCATTCTACCACCAATTCATCTTGAGAGCCGGTGCAGTCAAAGCCCTTGGATCTTTCAGAAGCACTACCCATATTTGAGATCATTTCAGAAGGCATGTTCAATTTTTACGAAAATTGCGGAAAAATAAATAAAAATGTTTGTAGGTGTATGAAAGTTTGTGGTATTTAGGTATTAGAATCTCATGCCTTGTTTAAGATTCATTTAGGAACCATTAAAATGCAATGTAATTGCTTTACAGAGGTAGTACCCTTCGTCTAAAGCATTGTATCGTTTCAGATTAATTCCAATGGGTTTCAATAATTACGTGAACAAGTAAATGTTTTAATGTTTTATAGATCATATCGATTGTGACATGACCTTTCACAAACTGTGCCCCTATAAATTTCGAGTA
>Scaffold316889
TTGTATGCAATTTTTATGTGTAAAGCTTTATTAACATAAACTAACCGTTTAAAGCTTCCATCGTGTCCAGATGCGCATAAATATCAGCTTCTACATTTTTAAAAAAAAAGCAAACATTTAATCTCTCATGAAACTAAAATGTATACACTCACTAAAACTCACATAAGATATACTATTTATCAGTACAAGTGCTCAATATCACGGAGGATATACTACCAAAAACTGAATAAAACCACTACATATGTTCATCATCACAAATGTTATACTACGAAAAACATAATAAGTTTACTACAACTGTTTTATCACTAGTGATATACTACAAAAAACTGAAGAAAATCATAACATTAATCACTGGTGATATACTACCAAAAATCTAAGAAAACCACTACAACTATTCATCATCAGAGACGTTTTTATCACCAGTGATATTCTACAAAAAACTGAAGAAAATAACAACATTCATCAGATCATCATAACAATCTCTCAATAAAGTTATAAAATCAACAAAAACTATAAAATCTAAATAGATAATATCTTATAAAAGTCGAATAAGTTCATATTCATCACATGCATCACAATATCACATCAAAAATCAACAAAAAATACACAAAAATCTTCATAAGTAGCAATAATATTCATAAATAAGTACAAAATTACTAGAGATACTAATAAAACAACTAAATAATTAGTCGGAAGCATCGTACCTTCATCTCGAGATTCAGTAGGTTCATTTAGAACCGGTTTTTTTGTGGATCTGCTTGTGCACTCGATGATTCTTCCATTTTTGTGTTTTATTGGTAATTTGAACGGTTAAAATCAGTTGATTTTGAGTTTTTGTTTCAGTTTTTAATGGAGGTTAGAGAGAGAAAGTGATTTTTTTATACAAATTTTTGTTTAAAGTGATAGGTGTAGGGGTGGAGTTGGTGGGGTAAGTTTGGTGAATTGACAGAAATAGTCCCTCCGTGTTTTTTATTCTCAAATCATGTCTTTTTGATCCAACGGCTGAAAAACATCCATTGGTATGTATCATATATTGAGTTTGTAAAATAAAACGACTCCTTGGTTTTATTACTTTTGCTTTTCAGTTAGTCACATGGGAGTGTTACTGTGGTGGACGTGTTATTTTTGAGAAACAGTGTCTTTTTTCTTTTTTTACTTCCTATTTTGTTCTCTTTTTGACACATTACTTTACTATTACTAATTATATTAAACCACAAGGTAAACGGTGCCTTTTTACTCCCATTTTTCCCGCCAAAAATCTGGCCCCAACCCTTAGCCCATTTTCGTATCCCGTTTTGCCCCAAATCCTGCCCCATTTTTTTCTGGCCCATTAAAAGATTTGCCAAAGATCCCAGGAAAGCCAGTTTGCCACAAACGAGGTATGGCTATTATCCTCAAATATTTATAGTTGTATTCCAGAGATAAGTTCTTAATATTAGTCACATTGCCACAGACCTTGGTCATTGACTAATTTCGTGTTTGGAGGAAATGGAGAAACCGAGTTCTTTTTGGAGTTTGCGATATTAGCTTTGGTTCTTGGAATCGTGGCGAAATTTGCGAGTGGAAACCATCTTTGTGTGTGGAGAAATGATAGCCTACCTGCTGCTGGATCTTCTTCTCTCATTGCGTGAGCTGTCATAACTCTTGCTTTTGGGTACATAACTATTTTCACCCCAAATTTATTTATTTGTATCCATTTAATAATAGGGTATTCGTGTTACCTTATTTACCAAGCTCACGAGCTTATAGAACTTTTAAAAAGGTCAGTGATTCACTTCTTCACATTTTACGTTTTACTGAGTGACGCAACCTATTTGCAAATTGAACTGGTATCTAACACACTACACTGCACCTATTTTCAAATTGAATAACAAATGCAAATTGTTAGAGTCTTAGGTTTAATATAGGCAGTTTGGCGTTTGGAAGTGGTTATGTAATATGGGAAATTTGAAACAACAGACAATTACCTTAACATAAAGCCAATGCCAAATACTTCCTGAGTGAGTTTGTCGTATAATGAAATATAAACGAGCTCAACTGCTATTTTTTTGTACTGACATACTTATGTAAACTATTGATGAGTGCTTTATGTATATCTCCTATCCCTCTAGCAAGAAAAGTTGGTATATCTTTATGAGTCAAAATTGAAAATTTTATTTTCTTTTTTGTTAATGTGCTTAACTTATGATTTTAACAGGTCGGAGCACAGTTCATTGGCACAATGATATTCATCTTTGCAGGGACAGCTACAGCCATAGTGAACCAAAAGACACCAGGGTCCGAAACCCTCATCGGGCTAGCTGGCTCCTCTGGGCTTGCGGTCATGATCGTTATATTATCTACTGGTCATATCTCCGGAGCCCATTTGAACCCAGCAATCACCATTGCTTTTGCTGCCCTCAAACATTTCCCATGGAAACATGTAAGCCTTATAACCCGACCATATACATTATATGTGCATGTCATGCTGGTATCCCATGCAAACATTTAAGCCTTATAACCAGTTGTGTTGTCTGTTTATTTAAATTAGTAGTCACATGGCAGACTGGATACTAATACGTTACACACATATGAAAATGCATTTATATATGAAATGTGTAACCAAAGTACTATAATTATGTACATAATGTGCTCTTGGTCAATTCCTTATGTAAGTTTATTTTATGTGCAATTGGACCTAATACTGATGAAAACATGAATGCAATTTTCACAGCGGTGGTGTTGCAGTTGCTGCTTCGGCTGGTGGTGGTGCTACACCTGCAGAGCAACATAGCAGCCGAGTCAAACAAGGAAGAGCAAGTTTTTCTTTGCTTTACTTAAAACCAATATAAACAATCCTGTATGATGCTTTCAATTTGTTACAATATAAACTTTATGGACTATTCTTAGCATAAGGTTTTGAAGTTTTTGTTAAATATTCTACTTTATTTATGCAAAATCGCCTCGGCCGAAAAACAGGCACGCCCGCAACGCGGCAGTCGTCGCCTCTCTCGTTTTTTCTTAAAACATGAAAGTTTTACCAGAATAATATTTGATTCACCAATGTTTTAGGCTTATAGATATGTTGGGATATGCATCTGTTATTTTGCGAAAGATTTAGTATTGTTTGATTTCGTTCAACCTTTTTTTGTTAGTTTAAAACTTATGTAAAGTCGTCATTCGCCTTTTGAAATATATCAAACAGTTCGTTGAGTTAATTATTGAACGGGTAGAGAGACTTAGTTCTCGGTTCGATTTGAATTTTGCAATGATTTCAACCACACATCAACGTTTTTAGTTGTCGAGTCAATCGCAGACATGTTATGAAGAATATATACGTGGCTATCGTTTTTAGTTTGCCCTCTCAAAATGAAACGTCTAGCTCCGCTTCGGACAAAGGTGACTTGCCTCATCATTGCGAGGCAAATTTTGTGTGTTATCAAAGTATATGGTGTGTATGTATGTTTTTTTTATGTTTAATATTGTGATATAGGTAAATCCGTAAATGTGACGCTAAACTCACAATGGACGAAATAATTCAATGGTAAGTGGAGGATGAGGAGATAACGGTACGGTCCTAGTAGGAACTTGCTACGTAATTACCTGGAGACATGATAAGATTTCCAAGATCCCATGCATGCAACGTACTATCTAGATGCATTGTGGTTAAGTGAGAGTGTTTCTTGCTCACAAAGATCAGCTACCCCACACCAAAAGAAATTACAGTGTGAAATTGTAAATGTTAGAGAACTAGTGTCTTGTTTTTATTACTTTTGCTTTTAAGTTAGTCACATGGGAGTGGTAATAATGTGGAGGACGCGTTATTTTTGAGAAAGTGCCTTTTTTTTTTCTTTTTTCTTTTTTTTTTCTTTTTCCCATTTTGTTCTTTTTTTGACACATGTTTTCTTTAAACATGAAAGTTTTACCAGAATAATATTTGATTCACCAATGTTTTATTATAAATGATGTACATAAGTAATACTCCGTAATGAGTTAGAATAATAAAATTATATTGTGTAACTTGCAAGAAGTTTTTTTGATGAAACGTGAGTACTACGTAGTAATCTGTTTTAGTGTAGTTTGTTGAAGCAATTTTTTGTAATCACTTCAGACAAAGAAAGAAGGCTTGCCGGTAGAACTCGAGTGGGGTTCTTCCGAGAGGCTTGGGTGTGGATCCCTTCGGTGATCAATGGTCCTTGGCTTATCTGCACATAACAACACACGTTAGGCTCGCCCCGGGTGTTATCCCAGGACCCACCTCCGGTGTGAGAGTAAGTATTTGGTATTCCAAAAGGCCACTTATGGTAATGAGAGGGAAAAGTAGGTAAGAATGCGTTAGTTAAAAATGGTAAATGAGCTGAGTATTTATAGCACTTCAACCTCGATACCTGCGTAGGCGTGGCCGGATTCTCAGGAAACATGTCGGGGACACAATCCCGCGAATCCTGGAAAGGTGTCTGTAGCTGCCACCTGTACAAATGGTAGTGGAGTTGGTCCCAGGCCTTAACCCTGTGAAAGCCGGATGGCCTTCATGCCTTCCGGATATACCTGGCAGTTTCGTTCCGTCCGGACGACCGAAAGATCCGGTCTGTCCGGACACCTGCGTCAACATGTCCCCCCAGTATCACAGTATCGGTTCGGCCGATGGTGTGATACTTAAAAGAATTCTGATGTGACTTTGTGACATACTTTGGTGTGCGGAAGTTATCATTGTAAGGTTCCCAGTTTTTTTTTTTTATGATCCACAACGTGTATGTCTTATAATTTATGCTGACTCAATGGTGGCCTTTTCTTTGCGTCCGTTTGGTTCTATCGTTTCCAAGGGGCTCGGTTTATGGAAGGCCGTTATGGTGCTTTTCGGGAGACAATTGCAGCTTTTGTCCGTTGAGTCGGTATCCTCCCCTTTTTGTTCGGAGGGTTTTACACTCCTTGCCGTTGGGGCCCTACCTGCGCCGAAGGCGCGAAATTTCAAACTAACCATGGGTCCAGGCTTAACCCTACCCGATGGGCGTGCCGTTAGGCGCAAGTGTTTCTTATGCCGCATTGATTTTACCGAGAGTCGTCTTGACATCTTTTCGCGTGTATTTATTTATCATTTAACATTATTTATTGCTTCGATCAACTTAGATTGTAACCAATGAATCATTGACACGTGTGCGCGTGCCCAGAATGTGGGCTGAGGTGCCGCCACGTCAGCAACTTGTGGCGCGTGACACCCACGCTCCCTATTTCGCCTATAAATAGCGTTGATAGTGTGTGTTTTTTACTACCGTAATTCTATATTTTCAACTGAGACGCCTTCCGGTATTATTTTTCGAACGACTATTACAACTCCGTCCGTTTGATTCCTGAGCCAGTCTTTCATCTGCAAAGTAGTCTTTCGTCCGTAAAGGTACGTTCCGTTTCGCCCATATCCTGTTCCTACCTTACTGTTTGGTTGCGTCCCTTTCGATTCATGACCGGGATTCTCCGGGGGTCAGGGGGTGTCCACCCGAGTTTGATATTAAGAAACTTGTCCCTAGGCGACCGTCCGGCCCTGAGGGATGCCGGGAGGATGGGAGCGACCCCACGGCCTTAGCTTCTCCCTTCGTTTATAATTTTATATATGCATTTTTCTTTCATATTTATGTATATATATTCTTTTAATGGCGTTTTGGCGGTCACGTTTGCTCTTGATTTTAACCGTTTGGTGTTTTTGTTTTCTGCAGTCATCACAATGTCTCAATACTTGAAGAAACCCAAGGTTAGGAAGGATGCGCCCGTGGTTCCGGAGGGTCCTAATCGCGAGGGTCAGCCTAACGTTGCACCCATGGCCACTCCCGCTGTTTGCCAAACCACCGTCCCGGATAAGACTGCCGGGGCGACAAGGGTCGAGGAGTCTGACCCAAAGGCTGCGGAGGCCCAGAAGAGGAAGCAGGACTCAAACGTGGTCCGACCTGACTCTCAGTCCCAACCATAGGGGACTAGACTTCGTCTCCAGCTGGGTCCAGATGGGGGAGCCACGTTTCGAGAGGTCAAGCGAAGCAGATTAAATGAACGCGGCGATGCTTCGGCCGCAAAAGGCCAGCCGGAGTCGCCTAGTGCTTCGGCCGAAAAAAGACAGCCGGATACCCAAGGGGGTGTCGGCGTGGGCTTCACATCCACAGCCACTGGCGCTGGTAGGTTTTTAGGAAGCGTTTAATCCTTGCCCCTTGCGTTTGTTCTACTGGTAACCGTCGTCTGACTTTATTTTCCTTTTACTATATGCGCAGTTGGTTCTTCCGGCGCTCCTCCCGGCCGCGGGAAAGACAAAGTGGGAGATGAAGACTCGACGACTTTGCATGTGCCGATGTGGAAAGTTCGCAAAGATGACCATTTGGATGGCTGGGAGGTTTGTAGGGACTTGATGCTGAACCTACCGACTCCGAAGGAGGAGTCGTTTTTGGAGGGCTTGGGGGATGCCGAGGCCGCTCAGAGGGCCTGGAAACTTTTGGGCATGGGGGCCGTAGCCCAATCGGATCTGTTGTTCCGGTTCGAGAAACTTCTTCATGAGCATAGCCAACTGTATCGTGCTCATCAACAATGTGGCAACTTTGGAAAGAGTGGGGGAGAGCTCAAGCAGCTGAGGGCTGAGCATTCGGCTTGTATGGTGAAGGAGTCGGAGCTGATGGGTCAGGTAGCTGAGCTGGAGAAGTTGGTGGAGGATGAGAGGGTGGCCGCGGCGGAACGAGTCAGCGCCTTAGAGGTTGACTTGGAAAAAGCCAGGGTCAAACTGAGTGAGGAGGTGAAGGATAACATGGCCCTTCGGAAGGAAAAGAAGGATTTGGTCGCCCGGCTGGGCCGTATCGAGGGGGATAGATTCAGGGTGGTTAAGGAGGTCATTCCGAAAGTCGTTCGCCGTTTGTTGGGCAGCCACGAATACAAGAATCATCTGGCTGGGCCCTTCAGCCTTTCCTCGCAATCCGGTTTTATGGAGGGCGTGGTTGTGGGTCGTACGCGAGAAGAGGTGGCCGCTATTGTGGCCAAGACGGATGACCTGGATGCCGATGCTGCCAAGAAGTTCGAGCCGTTGTACGACGGTTTGTTTACCGCAGAGTACCCCTACATCAAGAAGGTCAGCAGTTCCTACCTCAAATCTCTTGATGACATCCTGAAAATCTTTCCTGATCCTGCTCTAACTTCCTCCCCCAAAGATCAAACTGCTGAGGGAACGTCTTGCGGCGTGCCTGAAGCCGAAGCTGCTAATGTCCAGAGTTCCACCGCTGGGAGGGATGGGTCGGCCCCTTTATTGCTTGTCCTTTTAGTTTTGAGAGATTTGGTACTGTAAGGCCTTTGAGCCGGTGAAAATTGATTATCCGAATGGTTGTAATAATTTGACATATTTTCGTGATTTTACTTTTATTTGTATACATCTTGGTGATTATTCTATATCTTGAATGTGCTATGTTTCGTATTTCATGCTATCATCATTGTCTGCTTCTGGGATGATTTTTCGTTGGTTTCAATATTGCCTTGCCCTTTCGGAACTTAATATTTCGGTTGACGAGCTGGGGTGCTCTTTAGGGTGTCCGAACGAACCCATCGGATTGTGGATTCGCGATTGTCGCTGGTTGTCTTATCCTTCTCCCCCCCTTATTTCTTCCTTTCAATCATTTTCCACCCCCGACGTGGGCCAAACACCTGTTTGTTGTTACCGTAGTTGCTTACGCAATTTCGGAAGTACAGGGGACGTTCGGCCTTTGTCAGAGTTGCGAACGTACCACTTGTTTTTTATTACCTTCACCATTTGCATAGTTCCGGAGGTACAAGTTTACGTTGGAGCCTAATTTTTGATGACGAACGTATGGCACTTGTTTGTTATTACCTTCACTATTCGCATAGTTCCGGAGGTACAAGTTTATGCGTTTCCAAGTGATCGTGTAGTACCCCTTTGAACATTGACCACAAAATCTCCGGAGGGGGCCAGCCTCTCGGAGGGATCACTTTTCACTTATGTTCAAAGTAAAATGATGAAGCGAAAAGTGTACCGCTTTTAGGGGGTCATTTAAGCCCTAAATCGTATTTATTTGATCAAATATTGCCCTAAATCGTTCCTTTTGTCAT
>Scaffold317907
GGCCTTCTCATCACTCATATAGCTAAAGTACATATTCATTCATATTACTAACATCATTCATTCATATCATTTGATCTATCTTTTGTAGCAAAGAAGATTATGCATCAAGGTTCAACACAGAAGTGTAAACCTTTAGTATTGTTACTGTGTGATCTTTGTGTAATTCACACATCATTATTTGTATCATTTATCTCAGTGAGTGTGGTTAGTGTTTTAGTCCTCAAGACACAAAGAGTGTAGGGAGTGGTTGTACCCTTGTGAAAGAACTCGACATTTAGCTTAGTGTCGGTAATTGTATAGGCGACGTTGGGTTAGTTCTGCCCTGAAGTAGAACTCGGTGTTTAGCTTAGTACCGGAAAAGGAAGTAAGCAACGTGTAAAGGTTTTCTCCACCTAGAAGAGAGTTTGTTTCTTGGTGAAGGATAACTCTCGAGTTAGAGGCTCGAGGAGTGGAGTAGGGCAAGGAAGAGAGTTCTTGTAGCCAAACCACTATAAACATCCGTGTTGTGTGGTTTGATCTTTCCTCTCTTTACGTTTCATATATATTGTGTGAATACTTGTTTGAGCTTGTTTCCTTTGAATTAACATAAAGTAACAAAGCGAATTAATTTTAATCGGTAAAACTATTAAACCCCCCTTCTAGTTTTCCACAGTTAGTAATTATGTTATTTTGAAAATACATTAGCTTTCTGAAATAACTTTTATATAGCTATCATCATGTTCATTTTCACCAATATTAAGAAATTCATCCCACTGGTACTTTTTTTTTTTTCTGAATTGTCCCATGATTGTGTTTATATGCATTTATTTATGTTTTTCAGATACTGGAAACTGCAGTCCACAGTACATGAGGTGTACAATGAATCAGGTACTACACATATAAGCTCTTTTCTACTTTGTATTTGGTCATGCTGGATGCTTAGCTTATTATGGGATTCTTTGCATTTGGTCGAGTACTTTTAACTCATTTTACCATCTCAAATAAACGTAATTCGAAAATTCTTCTTTGCAGGTTGTTACCCGAAGAGCCAACTGAACTTGGTGAGAACATAGCTTAGTGCACAAGGTTCTGAATTCTGTCATTAAAATGCCGGTATTGAACTTCTGACTTTATCATTATTGTATAATAGATATATAGGATAACGGGTCAAAACGGTATTTTTTTAGTATTGGTCAAAATGCCTTGACTCTTGCGAATGCTTAATATATTATCATTTAAAAACCCCTTAAATTCCGGTTTCATGGTATGTAAAGTTCTTTTTATTAAAGAATCAACCATTAATGACTTTAAAAGTTGTATAACCAGTGATATGAGGGTATTTGCATGAAGCAAATTAGTTACTGTGAGACACTTTGCTCATAATTCCGCCTTGATTTACATTGATTGTAGTAAATATTGCCAACTTAAACAGTTAGACCATTATTAATTGTCATTGGTGTATAACGTCTGTGGTTTTTGCGTCTGTTGTTACATTGCACAGTTAGATATTCGATTAGCAATGTAGATTGTTATCGGAACTATAAATAGTTTATTCACTCTGTATGTGCTTGGTTAAAAACATCAAAACAATATGGATTTTTTCTTTGAATTGCGTTTTTGTAGTCTTATTATTTACAAATTATGATTGATCTGTTTTTGCAGCCGCCTTCGGTCTTTCTGATTCTTATGGTCGTGTCACGTATCTGAAGCAGAATTCGTGTACAGATACTTACCAGCGTAAGCTCACCATTAGCCTGTTTCGGGTATAATCGTGTTACCGTTTTCTGATACAAATATATTTCTGAGTGTCATTGTAATAGGTGAACCTGCTGCCCGTGCTAATATCATGTGATGTTCATTAAGCCCAAGAAGAAAGAATCAAGCCCACGCATAAAAAGGCCTAGGCCTACCAAACTGTTATAAAACATGAAAATAAAATATCAAATTGTCATTATCAAGTAATAACGAAATTATTGTATGTCCCAAATATTACTAATCTTATCTATGAAATTGTTCTCTCTTGGGACTTTATTTTACTTTTTCTTTATGTATTTTAATCAACAAGTTCACTTTACAGTTTCGTCAAGTTTTGGGTTATAGAATAAACTTTAAAGACACTACTAGCCCAACTAGAACCAAGAAAAAGCCCACTATTATTTAGGGAATAAAAACTTCTATGCAACGCTGCACATTAGGGAATGTTTGGACTTAGGATTGCTCGTTAAAAGTGATTATTATTATTTTTTTGGGGGGAAACGGCAAATAATTTAAGAAACCCAGCTAAAAAGAAGAAAAAGAGATATACATCAAAACCTCCAAGAGTCCAAGCAAGAGACAAAAGAAAAAAAAATACAAGAAAAGAAAATAAAAGTCAAACGGCTAAAAAAAAACACCGAGATTAATACCCTACTAGTTCCCAAGCGAACTAAAACAAAAGGTGAGAGAAGATATCTACATGGACCAATCAACACCAATTTAGAGCACCTATTGAAACCCATAATCGAGCCATCCGTTGGAGATGAGTAAAAATATATTTACGGATAATAGAAGGCACTTTATCAGGAGACGCGATCACCACTTCATTCCGTCACTTCCAGATAAACCAAACAAGGTACCAAGTAACCCCACCGAAAGCTTTAGCAGCTCACTTGTTAGCGAAAGAGACCCTGGACTGGACCCATTATTAAAGTCATCCAAAGAAAATCCCGACAACTCCACACCCCACCAGCTCCCTACCTTAGCCCAAAACGATTTCACTAAAGGACAATTGACGAGGCAGTGATCTAAAATCTCAATATCCGTTAAAAGTGATTACAATCCCTTTTACATCCTTCAATACTTGCATCTTTCTCAGGATTAAGTGGTGTAGTTGTAACAAAACTAGAGACTAATATGTTTCTATTGTTATCCATTTTATTAAAAAGGTAATATGCTCACAGTAATAATAAGTATATCCATGGACACCTTGGAGAAGAAACCTTTTTCAGTTCAAACATGCTCATTCCATAGATAAAAAGTGACCACAAGAGTTTTTAATTTAACTTCAATACAACACGAACTCAGGGTAGGGCAGATAGATAATGTACACATTGGTCAACCAACACTAAAAAGAAAACATTCGGGTAGATAACAACAACAATCCATAGACAATAAATTAAGCAATACAAATTTAAGATCTGCTCTTGAAAGGAATGGCTCGGATGACAATCACGTGGTAAAATGCGGCGAGTGCAGCTCCAATGAAGGGACCGACCCAGAAGATCCACTGCAGAAAGACATAAAACATAATCAGTCATTTAGTACTAATATATTCTTAGACATAAAATGTAATGAAACAAAGCTAGGACTCACTTGGTCATCCCATGCATGGTCCTTGTTGTAGATAATCGCGGCTCCAAGACTTCTTGCGGGGTTAATACCAGTTCCGGTGATTGGGATGGTGGCCAAATGAACCAAGAAAACCGCAAACCCGATGGGGAGAGGTGCCAAAATCTGCATAGTAAAGGTAGTCAAACACAAGGTAAATCCAATGTACTACTTTCACTTTTACCGCGTGGGATGCCATCACTAGTTCTTACTAAAGCTGTTATTTTTGGCCCACTATAAAGTACTACAATTTCCAATGAATACTCCAAGTAAAATTACCAAAATACCCTAATCATAAATTTGACAAACTACGGCCATAAAAAGCACTATAATACATTGCACATGGAACCAAATAATCATATACCAAAGACATCAAAACAAGATAGAGACATATAACCTAACCGTACCTACTCTTTTGTATCATTCACTAGCTAATAATGTAATAAAGTTACTTAAATGATTATACTCTATTATTTTCACTTTGTCACTCTAGCAAATTTATTTAACCCAAGAGTAAATACTGACTGAATAGACAAGAGGGAAGAGGAGGACACATACAGGAACATGTGAGTCTCTGGCACTTCTTTTGGAATCAGTGGCAGAGAAAACAGTGTAGACAAGCACAAAGGTCCCAACAATCTCAGCACCAAGACCATCACCTTTGGTGTAACCATGGGCTACAACATTGGCTNNNNNNNNNNNNNNNNNNNNNNNNNNNNNNNNNNNNNNNNNNNNNNNNNNNNNNNNNNNNNNNNNNNNNNNNNNNNNNNNNNNNNNNNNNNNNNNNNNNNNNNNNNNNNNNNNNNNNNNNNNNNNNNNNNNNNNNNNNNNNNNNNNNNNNNNNNNNNNNNNNNNNNNNNNNNNNNNNNNNNNNNNNNNNNNNNNNNNNNNNNNNNNNNNNNNNNNNNNNNNNNNNNNNNNNNNNNNNNNNNNNNNNNNNNNNNAATCTTGAAGAAGCCATGTTATGTGAGAGTGATTTTCTACCTCAGTAACTTAGTACTATGATTGAGACTTTAGCTTACAAAAACAAATAGGGTGTGTAAAACCTTTATTATGTAAACATGTTAATTTCACATAGATCTAGAGTAACAAAACCTTTATTATGTAAAAAACATGTTAATTTCTAACAAAAGTATAGAAGAAACACACTTCTTAACTTCTAGAAGTAAATTTCTACTACCTCAATACTATTATTTCTTCTTACTCAACATGTAAACCTATGATAAAAATTAAAAAGATGAACATGATAACCAACTTTTCTTGACATAATTCACATATTAGTGATAGGTAACATATACAAATAATAGAAGTTACCTAGTTATATGTGAATTTCATCACTAAAAACATGTATATATTACATAGATCTATAGTAACTAAACAATTATCTAATTTATATTTAAAATTTTGAACATAAGAGTGTTAAACAAACATAAAATGAAAAACAAGTACATAAATATAACAATTACAAGAAGAGAATATATATACCTGAGATACCAGCAGTACAGTAGACAAGTGCAAAGATCATACCACCAAAAGCCCAAGCAATCCCTTGAATACCAACAGTACCACACTTTGTAGGAGAGTTAACCACACCCATAACAGTCAACACAGAGATGTACAAGAACAAGAAAGTGGCTATGAACTCTGCAATACCAGCTCTGTAGAAAGACCATGATGACAACTCACCTGGCTCAAACAAAGGAGCTGGTGGTGGCTCTTTGTAGTCTTTGTCAGTTTGAGCTGAGGTACCAATTGGTTGCCTCTCTGAGTACTTGTTTGCTCCCAACTTAACATCTTCTTCCTTACCCTCCATTGCTTTTGCTTATTTCTGACCTCACTAGCTTTTTTTTTAGAATGTGAGTGGAGTTTGTGTGTGGTTGAGAGGATAGGTTCAGTGGGGTTTTTATAATGGGGGAGTGTTCATTTGAGTTCAAGACTTTAGGTTGCTTTAATGTCTAGTTTAATGGTTTTTGAATGGGCAAGTTATTTGTAATTTCAATTATTGCATGCATCGTCGGGTTGTATGATGTACATTGCGGGTTATAGGGTTTGACCAAACCTCTCTTGATGTGACAACATATGAAGGGTTTGTACAACTCGCGATACACAGCATACAAAGGGGTCTTGTCCCTTAAACTACAGTATATTTTTAGTTTCTAATCATTGGGGTTTTGAGTAAACATTTGGTAATATTGCACTACTTGTTGTCTAACCTGTTTTAATCATGGAGTATAATGAAAATGAGTTGTAACACTTTCATAACTATGATAACATGACTAAGTTACATGTTCAATTGTAAATATTTCGAGTTCCTCGTCATCCTATAAGACCGGCTGTTATGTTTGTGCATCATTATACGCGAAGGCCATGGCGGCCCTCTATCTTAGCGCGCGAAGGTGTGTTTTTTTGTGTTGGTTGGGTAGTGCACACCATCTAACGGAAACACACTATTTTACTATTTATTTTTTTTGTTTGTGAGCGTGTAGTTATATTGTGTGGTATGTTTGTATAAAGTGAAGTATTTTAATGTGTTTGGTTGGATGGTAATTAGTACGCCTCTAAAGGTGGTGGTAAGGTGATGACTTTAAAAGTTGATATGGCGTTGTGGTGGAGGTGATGGTCAAGTTACCGTTAGAGCACATTCAATCATAACCCGAAGTTAAACTTTAACACACTGCCACGTCAGCTTTAACCCTTTCACCTTTAACTAAAAAAAAACTCTTTCAATCATAACTCACAACTCACCCATAACATCACATTTTGGGCCCCACTTTTTTCAAAATACACACCAAAATACCCACCAAAACCCATTTAAATCGGAAGAAANNNNNNNNNGTTTAACGCCGCGTTATGCGTTAACGCACCCTTAACACAGCAGCTTTCATCATTTAATGCACCTTAACGCAGTGCGAAATCACCTTTAACGCAGCTACTGCGTTAAGCGTTGGAGGTGCTATTACACTCGGCCTAAGCTTTTTATCATAGCTAGTTTCGCTAAACATATAATAGTAATTTTTTTATGATTCAAGTAGTTTTTAAACCTACTCACTTTACAAACTCTAGTATCACTAGGACACTGACCTAGTTGAACATGTGAGCAAGAATTTATACAATTTTCTTGTTACCGCATATTAAGTNNNNNNNNNNNNNNNNNNNNNNNNNNNNNNNNNNNNNNNNNNNNNNNNNNNNNNNNNNNNNNNNNNNNNNNNNNNNNNNNNNNNNNNNNNNNNNNNNNNNNNNNNNNNNNNNNNNNNNNNNNNNNNNNNNNNNNNNNNNNNNNNNNNNNNNNNNNNNNNNNNNNNNNNNNNNNNNNNNNNNNNNNNNNNNNNNNNNNNNNNNNNNNNNNNNNNNNNNNNNNNNNNNNNNNNNNNNNNNNNNNNNNNNNNNNNNNNNNNNNNNNNNNNNNNNNNNNNNNNNNNNNNNNNNNNNNNNNNNNNNNNNNNNNNNNNNNNNTTAATTATATGTTTGGATTAGATAATTTATCATATATATAAATCATCAAAATTGTTGTTACGTGTTTTAGCCTAGTGGTATCAATGTGACCCTCAAAAAATAAATAAATAAATAAATAATTGAATTTTAACGCAAACAACAATTTGTGAGTACGTGTAGTTCCAAAATGAAGTAAAACAAAGCTAACTATATATTATTTAACATTGAAAATATAAAAATTATACTAAAGTTGTTCTATCACAATAAAAATATTCAAATCATCATATATAACAAATTAACTAAGATTATTTATTCGACATTTATAGGTTACGACTACTTTAATTATATGTAATACATAAACGTTAGTAAATGTTCGCATTAGATAATAAAACTTTGTTACACTATAAATTGGTATAATAATATAATCAATACTTGTGCAATATTATGAAAAATTAGTTAAAACCTACAAGTGTATTATACATTTATACGTGGTTCGGTTCGGGTAACCGCAAATAACTAAAAATGAAAACCGAAATCGAACCGTGATAAACGATTTTTTTCAGTTTCGGATTTTCTCGGTTTCGGTTTCTTCGGTTATCAGTTTTTTTTTTTCGGTTTTAAATTGAGCGAATCAGCTCGATTTGACGATTTCTCGGATTTTTTGAACACCCCTACTAAGCGTTATGCATGCTCCCTACACTCGCGAAGAACCATCTCCACACGCGGTACATGAGTCTAGGGATGAGCATGGACGACCCAAAACCGAACCGGATCGACAAAACCGACCGAACCGACAAAAACCTAGCCGACCCGACGCCCTTCAGTTCGGTCTCGGTTTCATGTTTTTCCTATTTTCGGTTTTGGGTCGGTTCGGTTCGACAAAAAACTGACAAAAACACACCTAAACCGAATCAAACCGACCATATTCGGTTCGGTTTCGGATCCTGTTTTTCACGAAATCGGTTTTTTTGGGTCGGTTCGGTTTTGGAACTTTGCTCAGCCCTACATGAGTCAATGACACCCGGCTATGTTCGCGCGTCAGGTGGTGCAGACCGCCTAACGAAACACTCGGGGNNNNNNNNNNNNNNNNNNNNNNNNNNNNNNNNNNNNNNNNNNNNNNNNNGTGTAGTGTGAGACATATTATGAGGTATATTTGTATAAATTGGATATTTTATGTGTTTGGTTATGAGATGGCAAGTACGCCTTTAAAGTTTATGGTAAAATGGTGTGTTAAAAAACTATTGTAATGTCAAAGTGGATTTTGTAACACCCGTATCCCAGGTGTTGGGACCCCACCCTAGAAGAAAATGGATAAAGACCTAATGCTATTATTGGTCAACAAAATTACGTGGAAGTCAAACCCAATAGTCAAACTAATAGTCAAAGTATGACTAATGTAGTAATACAACATATGGTGTATAACTAAAGGGACCTAAGTTGCCATTGTGGTAAAGATGTTATAGTAAGTATTGTGGCTTAAATAGAAAGAATAGGACTTGAGGGGCTTAATGTGCCAAGGGACCAAAGTTACCACCTAACTATTATATCTAGGATACTCTAGAGTTTTCCACAATTATTGAGAGGGTGTGAGGACCGGATTTTAGAGAGAAGAAAAGAGAGGGAAAAGTTGGTGATGCCTTAAGAAGAAGATGATGATGAAGAGATTATGCTAAGGGTCCTTCCTAGTTAGGATCATCACAAGTAAGTAACTATGCTCTTAATGTTAATGAGGTTATAGATTAAGGATAAAGTGGGATTTCATCATATGATCAAGATATGATCATATGATGATATAGGAAGATAGATGAGTGTGTTTAATGGGTTATGTTAACCCTTGTTATGTTATTGATTGTTATGTTATTAGGGTTTGATATGTTGTAGAAGATTGATGATGATGATGATGATGATGACTTTGATGTTGTTAGCTTGGACTAAGGTAAGTAACTCTCCCTAAAACATGTGTTATGTATGTATTATCATATATGTATTATGATGGTGTAAGAACATGGGACTTGGATTTGGATGGTTAAAAGTTAGAAATTGGTGGCTAGTAAGTTTGACTAAGAGTATGTTAGCTTATGGACTTGAGACTAATTAAGGTATGTAGTTAGTTATGGTTGTTGTGTTTTGATATTAGTTATGTTATAAGGATGTGTGAAATGTGGCTTGGATGATGTAGCTTAGAGGCTTTTATGTGATTATAATGCTTATGTGGAAGTATGTGTATGATATATGTTTTATGTTGGGTTACTTACTAAGCGTAAGCTTATCCTTTAGTTGTTAATGTTTTGTAGGTTCATGTGCGGCGGAAGGAAGGCCTATGGGTCATAGCATAAGGATTTGGAAGATATTAAGTATTAGGAGCTAGGTAGAATACCGAACTCGAGACAAGGTTGTACCCCCCAAGAGTCTTTCTTTTGGTTTGTATAATGTGTGTCGAGGTCGTTGTAAAGTTTGGATGGTCAACGGTGTGTCTAAGTGTGCTAAATGGTTTACGGTCAATGTTTAAAGGGGTGTTTGGTTTAAGTGTGTTGTACCCATTTTGGGATTGTAATCGGGTCAAGTGTCGTTGGAACGTGTTTGATATGTTAAATAAATGAAGTTGGTCAAGTTTGGTGTAAAACGGAAGTCATATGGGTCGGTTATAGCGAAAACGGAATGTAAACGAAGTGTATTTTGAAAGTTGCAGGCCTCGGCCGGAGGTCTGGAGGCCAAACCCACGGCCGGGAAGATTTGGGAAAATTCCCCGAAGACCAGAATGTCTGGGCCGCCCGGTCGGGGCTGGGACCGGCGGCCAGACTTCCTTTTTTGGGGCTAGGACCCTTGGCCGGCGGTCCGGGCCATTTTCCAGATTTTGCCGATTTTCAAAAATTCATATCTTTTAATCCGTAAGTCGTCACGGGTCGTACCACCTATCGTTTCGAAGGTAATTGAGTGTAATTTCATTTAAAAACAGCCTCAAGGGCTAAATGTTTATACATTTTTTTCAGTCATCAAAAGAGTGGTCGGATGTCCATAAAAGTCTATCATTTTCGCGTAAAAAGTTTTAAATTTTAGTCTAAACGGGCACGGGGTGTAACAGATTTAGTTGTGAGATGACCATTAGAGTGATCGGTACCCTTGGCTGGTAACATGGCGCCGTTGGACCAGCCGAGAAATTTGGATGGCTCACAGTACCGTGGGTGGTGCCATGGTGGCCAGCCCACGCCGTGGATTTATATATATATATATATATATATATATATATATATAATTCCAACGTTAGAGCCTTGGAGGAAGAATTCGAACGTTTGGCAACGGTTATGTACTAGGATTTTATTTCTATGTTTACGTAATAGGTTTTTATTTTTATGCATTTTTTTTAATGTAATTTGTGTTTTTTTTAAATTAAGAGTAAATTGCATAAATCGTCCTTAAAGTTTGGCAAAATTGCATGTTTCGTCCCTAATGTTA
>Scaffold319802
TTGCCTTTACCAATTTCGCGGTAATTAGTCTAGCTTCTAATTTAATAACTCCTAACCATGCAATTTATGAAACTGCCATGAGTTATTTCTTAGAATTTAGGCAATTCTAATTTTCCTATTATACATTTCTCATTCATGAAAATGAATAGAATTAAGTCTTACTCTTCGCACGGAAAGTAGACTTGGTTTATTCTTTTCAGTAAAAATTGACTCTATCCAAAGCCCCTACGGGTGTAAATCAATTTACTACTAAAAGAATGTCTCATATTTACGGTTTTAACGTTGCATTAAATACATTAAAAGAATTTCCAAAATTCAATTTAGTATTTTCGATAATAACTTTTCAAGAAAATTAAACACCTACGGTAAATAGAATTTAACCATTTAATTTTCGTTGAAAATTAGGATCCAAATTGACGTCGTTTCATCACATCAGCTGAGGCTGCTAGCAATGAAAGTACTCAATAAGGTAGAGCTACACTCAATTGCCAATATACAATTGCAATTCCTAGAATCATGGGACTTACATTATATTGCCAACATCTGTTGCAAAATGTAAACATGTTTCATCCCCAAATCTTTATGCCTTGACGCCGTTCCATCACATCAGTTGAGGCTGCTAGTGATGAAAGTGCTCAATTAAGTTAACCAATTTAGAAACGTGTAAATTGACGCCGTTTCATCACATCAGCTGAGGCTGCTAGCAATGAAAGTGCTCAATTTACCCCTTTTGACTACCATTCTTTGAAAACCACTATATCAGCTGAGGCTGCTAGCAATGGTAGAATGTCATCTTAGGTGTTTCCGTATTAATTGGATGGCATATTACTTAAATTTTAAAGGGTATAATTTTGATGTGTGTAATCAAAATATGTACAAAGATGTCATGCATTCATCTTTGTATCATATGTTTTCTACAAAAACTGTTTACTCATTCGTAGCTTAAAATCAACAAAATTTAATTGATGGCGTGGAGAAACTTACAACATTGCCTTAAGATGCTTCGTACTTATTCATGGTGTACTTGGTAAGTCTATTATTGACGCACAGGCGAGCGGATGGGCAAACGTCCGCCGAAGCTAATTAAAAACGCGTCCCTTTAAGGTCACAATTTAATGCGTACCAACCTTATACCCACTTTATAGTTTGTCAATAATAGGTCCGCCGCTTCGACCATTTTTGTACAGTCGCATCAAATCAACTAAAACTTTAAGATTTAAAGCTTAAAACATTTATGTAGTAAATTATTAATTGCTAGTCTCGCCTGGGAGCAAATTACCGTGCGAAGCGAACCACTGTCGGCACATAAGACTTGGCAATTAAATCGTTTACTACAAAGGTTTCATAGTTATTAGGTTCACTTATTTTATTTGAAAAATTACCCTCCTTGTTGTTACAATCCATCATAATTAAACACAAAGAACAAGTAATTAAAAATAAAATAAATAAACACTCAATAACACGTATATGATCATTAATCAATATCATATAGCCACATGCAAACCTTTTTGATAAATCCTATTAATTTTCTATGTGAATTTATAATGTATCTAATCAATAAAACTCCCATTGGTTTTCGAGCTCATTGTGCCTAATGGACCACAGACGCCAAATAGCTTGGCCGCGTAAGTTTTAATTAACTAGATACCACATTGCACATAACCAATTTTAATTAATATATTAGGGTCTTCCCTAATTTAAGATTTATCATAAAAAATCATGTAGCAAATAAACACAAAACATTCCATGACAAAACATGCAAGATTTTGTCATGGATCCCATATTGCACATATAATCATGTAATCACATATTATCATGTCAATATTGTACGCAATCTAATTAATTAATGACATCACATAAGGTATTCATTAATTATTCCCAAAAAATTTCATGAAAACCTAGGGTTTTCTACAAGTTTTAATCAAAAACTAAAACCCCTAAAAAATAAATAATGGGTGTCGACCCAATTTTTACAAATTAGGGTTTATAAAAATAAAAACCCTAGCTAAACATTGCATGTATCTATAAAGATTCAATTTTTAAGGTTTTTAGTAATTAATTACATGTTAAAAACGCGGCTCATGATGCCACTGTTGGAATATGTGAATCATAAAAGAACTATAAACACATAAACATCAAAGCACACGCAGCGGAATAGATCTACAATAACATGTAAATAATTAACTAAAATTAAATAGAAAACGTACCTTTTTTATTCCTAACAAGAACAAAGAATCACGTGATCTCCAAGAACAATACAAACCCTAATAGGGTTTTAGGATGGATCGACTAAGGTGTAGTCGAATAGGGTAAATCACCACAAGCTAAAATAAGCTTGTTACTCGTTCTTGTACACACGTAATACTAGCGTTTCAATAGGAAAAGCTAGGTTCTTGATCACAAAACAAACCAAACACTTTAAAAGCAAACTTGGATCGCCAATTCCTAGTGGAATTAAAAGAGGGTCGATCGGTTATGCTTAGAGGAGAAGAGAAAGAGAAGAATGGCTTGCTTAGGGATTCAAGATTAGAGAAACAATGAAACACAAAGGGATGTATTTATAGTTTCTCTTGACTTGCTCCCAAAGACAACCAAAACCGACCCATAAACCCCTAGGGGTATATCGGCCAACTTTTAGCCCAAGCAAGGGTTTCTAGATCCTTCTTGGCTTCTCTTTCATATTTAGTCCTTTAACGACCGTTATCTCTAACTCCGTTAAATACTAACAACCGTTAAGTATTTGTTTTGTGAAATGAAAAAATAAAACATAAAATATATTTAATTTATTCAATCCATTGAAACTCTTACGTATTGTGTGCAATCCCGAATCTCGGGTTCGAAACCGGACATACAAATATTAATTTATATCCACAAACTCTAACACAAACAGAACATGATACCTGAACAACAACTTAAATCATGCCCTATCTGAACTGGCATCACCACTGATCAGAGCTCTAACCATATATCAAAAACAAGCTCTATGGATATCTCAAAGTCTAAGACTACATTTCCTTCTTGCAAGATTGCCTAGTGATTATTTGTAGCTACATCCTCACAAAAATCATCAAGCCCTATCACAAGCAGGCATCACCCATGACTTCACATAAAACTTCTACCAAACACCCCAAAGGATCCAATTATATTTGATAAATCAGGGTAGTCACATCTTTCATGACTCACCCTATTTACCACAATGTAACTGAATCCTAAACATTCAGAACTCCAATAAAAAATTATTCTCAAGAGTATCCTGAATTTAACATTCCATTGCTCAGTAGCATTTCTAACAGCATACGAGTCTTTCACTTCTAAACTCATCAACTTCAGTCTAATACCCTCCACATTAGTCTTTACTAAATAAACTTCACTCTTCTTTACATCTTGAAATAGCCTGTAATTCCTTTCATTCCATAAGCAATAAACTGTTGCAGCCAAACATAACTTCTTAATAGTGTTTCCAATGTGCTAGCCCATAGCATGTTTAGACGTATACCTCTTCAACATCACTATCCGAATTTCCTTATTGATCACCCATTGAAGTACTAGGCATAGATGCAGATTCCAAAGTCACCCCTTTTCAATGTTAGGAGGCTAATCACACGACCTAATAGTCCTATTTTCGGTCGTTTGTTTACCCTTTTGCCCATTGCCATCTACACGACTCACCTCTTGTGCTCTTTGTTTCGCATAGGCTTGTAAAGTTCTTGTGGTCTTGGTCGATAAGGTAATGATCTTTTATATACTTTTTGTTGTTTAGAGTTCAAAACACTTATGGATATGATCAGATTTGTTAAACTTTGATAGATATACTCACTAGAATATACGAGGTCTCGACTCTGAATCTTGCTTGGTGCAATAAACCTAAATTGGCCATACAAACATACTCTAGAAAGGAATGTTCTGTTTTAGTCCGTATAATACTCGACTCACGTGAATCAACCGCATCGCATTTCATTAAGAAGAAATAAACTTACAACGACAATACAAAATAAGCCCACAAACACTTTAATGAGGGCTCAAACACACTCATTAATTTAAAATCGGATGATTATTATAGAAAGAAAGAAAGAAAGAAAGGAAAGCACTACCAACTAAATACATACATACATTTTGAAAAACGAAAGAGTAGATTTAATTTCTTCATTTGTTCTTGAATGGTATGGCTCTGATGACGACCGTATGGTATAATGCTGCTAGTGCTGCACCAATGAATGGTCCTACCCAAAACACCCACTGCATATATAACACATAAAAGTCACATCTTTAACAACTAAATTATTATTTAATCGTTTATATGAAATTGGCATTTCAAATATATATTTTATAAGTATAGGTAAAGGCTTACGTGATCATCCCATGCGTGGTCCTTGTTGTAAATAATGGCAGCCCCCAAACTCCTAGCCGGGTTAATTCCAGTTCCAGTGATAGGAATAGTCGCCAAGTGCACCAAAAATACCGCGAACCCAATCGGTAACGGTGCCAAAATCTGAACAATCAAACAAAAACATACACTTAGGTCACCTTCTTCTTTTTTTGATATAAAAATTAGTTAATTATAGAGCGGGTAATGAACGTACTGGAACGTGAGAGTCACGAGCGCTTCTTTTAGCATCAGTGGCTGAAAAGACAGTGTAAACAAGAACAAATGTGCCAATAATTTCAGCACCAAGACCACTGCCCTTGGTGTAACCATGTGCGATTGTGTTTGCACCACCACCATTTAGTTTGAAAGTGGTGCCACCTTCGAACCCCCTAACGACTCCTGCTCCAGCAATCGCACCAAGACATTGCATAACAATGTAGTATAGCGCCCTAGTCAATGACAACTTTCTTGCTAGAAACAATCCAAATGTCACGGCAGGATTAATGTGTCCACCTAAACATTTATCATATATCATTAGCCCAATTAGTTAACCTATATAACAACTAGCTACAAAAATAGTACTATAGTATAATGGAGTCCATAAAGTCAACATGACTTGGTTATATCGTACTATTGTCGTATATTTGTGCAACTACGAAGCACATACTTATTTTATCAAGGTGTGATCCATTAACTATTTGCTATATTTTCTTATGCAACAATCGTTACAATAACGTTATAAAATGTTGTTATTGAAGATATATACCTGAGATTCCGGCTGTGCAATACACAAGTGCGAAGATCATACCACCAAAAGCCCATGCGATACCTTGGATACCAACTGTACCACATTTTGTTGGCGACTTAACAACTCCCATAACAGTCAAAACAGTAATATACAAAAACAAAAACGTAGCAATAAACTCAGCAATCCCGGCTCTCCAAAAGGACCACGAACCCAGCTCCGATGAATCAAACAACGGAGCTGGTGGTGGCTCTTGGTAATCCTTATCTTGGACCTGAGCCGCGGTCCCAATGGGCTGGTGTTCCCGGAACTTGTTAGCTCCCAATCTAACATCCTCTTCCTTACCCTCCATTAGTGATATTTCCTTTCTAAAAATAGAAATTCAGTTTATGAATGTGGTGAGTTTGCTAGTTGTCGTATTGTGCGGTGTTGTGTTGTGGTGAGAGTGAGCTGTAGAGTGGTCGTTATATATAGTATGAGATGATACTCAATGGTTGGTAGTGTGTGAATAAAAAAATATTAATGTTTAGTTATATACTATTTTTGTTATTATTAAGATACCGCCCAACGCATAATAATGGAAGTGAGGGTCGTTGATTACTGCAACATTGACAGCGACGTGTAGCTTTGGACGGCTAACCTTCCCATAAAAATAGAAAGTTTAGTAGCTGAACAGATAATGGCCACACACGTGTCGAGGGGAACAAGGTTAGATAGACTATCTTTGGAATTGTGTGATGGTGACTCACATGCATCGTAAGTTTTGCAAATGATATATGGAATCTATAATATATGTGTCAGGTCATCGTAACTTGGATGGCTTTCCCTTGTAACCAAAGGNNNNNNNNNNNNNNNNNNNNNNNNNNNNNNNNNNNNNNNNNNNNNNNNNNNATGTGGTAGCATTTATGTAATCAGTTTTAGTGTTGTAGTTTCGATGCAGGCTCGTTCATAATTAATTTTCAATGACTCAAAGTTGATTCCTACAAGCTCATCCAAGTTCAAGGTTGCAAAATGTTTTAAGATTTGTTGATTGGTCATTTACGGTTTTAAAATTGTCAATACAAATGCGCGCTGGGCCAACTGGCCAAGTATAACCNNNNNNNNNNNNNNNNNNNNNNNNNNNNNNNNNNNNNNNNNNNNNNNNNNNNNNNNNNNNNNNNNNNNNNNNNNNNNNNNNNNNNNNNNNNNNNNNNNNNNNNNNNNNNNNNNNNNNNNNNNNNNNNNNNNNNNNNNNNNNNNNNNNNNNNNNNNNNNNNNNNNNNNNNNNNNNNNNNNNNNNNNNNNNTTTTAATGAAACGGTAAAACATAATACTCCAAACTATTATGTACAAACAAGCAGATTTTAAGAAGAGATAGACATGTTACAAATACCCCTTAAAACTGCATATAACAAATATGGAAACCATACAATCTGTAATACAATCTATACTAAGTACTAGATCAGATACAACAGTAGCATACTCTGTAGATCACCATTCATTCACAAATTTCACCAGATCGAGCACTTTAGGATATTCCATCACTTAGACTACATTTCCACTTTGCAAGATTATCAAAAAGCCAAATGCAGATACTACCTCACAAAAGGCTTTAAGATCCTATCACAAAATGGCATCATCATAAGATAAGAATCACTAAAGGCTAGCTCCATCCTATCAATGGCTACATTTCCAATCCAAACAGAACATGATACCTGAACAACAACTTAAATCATGCCCTATCTGAACAACAACTTAAGTCTAAGACTACATTTCCTTCTTGCAAGATTGCCTAGTGATTATGATGGAATTATAACATCATGACAATCATATATATAAACCATAATCAAAGAACACATAATGCGGAAGCGTATAGAATACATATAACACATAATAATTAACCAAAACATAAAGCAAACGTACCTTAGTGATTCTAGCCCGAACAAGAATCAATTGAGCAATATGAATGAAGAACCCTAATTAGGGTTATTAGGATTATTGAAATTGCCCCTTATCAAGTTTTGCAATTCAATCCAAGATTCTTACAATGATGTGTAAGAATCACGTTCTTGTACACACGCACTAAACCGAACTAATAATATGCAAGTTATTATAATCACAAAGTTAAAACCAAACTATTTTTGTTTAACAAAAATCGGATCACCCTAGGAGGGGGAAAATTCCGATCGATCTTAGGCAAAGAAAAGGAGGAAAACAATTTAGGTTTAGCTAGTGCACAACAGGTAACCAAAAAACTAGAACCTTGGGTTTGTTTATATATTGTAGTATCTTAGAGCCCAAGTTAGAGATGGATTAGGACTCCACTTCCTTGAACCGATCGGCCATCCCTTTTAGGAGGTGATTCCGGATCCTTCTTGGCTACTAATTTACACTATAGTCCTTTCCTTATTTTATTTAACGACCGTTAGTCACTTCCGTTAAATACTAACGTCTGTTATCTCATTTGTGATAATTAATAATCAAATATAACATTTTACATTTAATTATTAATAATTAGTTCTCATACGTAATGTGTGCAATCCCGTGATCTCGAGTTCGATCCTAACACACGACTACTATTTTATGTCTATAAAACTAACAGCTCCCACTTAGACATAAATCATAATAGTTGTGATCACATCGGTTAGCGTCTTGCAACACGCCGATGCCTCTAGTACAACTCGAGTAGGTCTCCTGGAAAAACCTTTAATGATTCATCATTATTATTATCCTTTTGTTACTAATACTACAATGAATAAAGATATGGATATTATCTTAATTCAAAATTCTGTTTCTCGTTGTTTATGATTGAGCATGATCACCAAATCTTCTGAACATATTCAGGGGAGATCTTGGGCACGGCCATGCAAATATCTTGTCAACCCTACGAGGGGCCCAGCAGTATTAAACTCCAAAATTTAATTTGGAGGAACAAATTCTGTCTTGACTACAAGCATAACCTATGAACTTTGCAACAATTCCGAAAACAATCCTTATGACTACCAGTTACGTACAGCGTTAAATTGTTTCACAGAATGCACTACATTCACAACAGTTATCTGGTATCTCAAGTCTGAGGATAACTATTTCATGATTTACTTAATATCATTCATAAGTAATATCATGTAGTTGAGATAAGTCCTATATTCAATTCATCGAATATCATGTGAATTTGGTATGACAACGTATCAATACACTTTCAAGTATATTATACCAAAACTCAGATTTGTCTTATCATAATGATATTCCCATATCATTAACTGACAACGGACATTTAGAATAACTAAATTATTCATGGATTAAAACATGCAAAATTAGGACAACAATATTAAATAATGAATATAAACATAACCGCTATTTTATTTCATTAATAAATAATAAATGTTTTACATTCCTTTATCCAAACGAGGCATTGGCAAGCCCGTGCGTTGCACCAATTGTGTCTAAGTGTTCGTAGCTTAATGGTTGGTATTCATTAGTTTTACACTATAAACTAATTTGTATGCGTTTATGGTAATGATTAAAATATTGTTACTTTCATATTTCCAGATTCTAGTATTTTCAAAATATTCACATGGATATCACAAAAAAGAGGTTAATATGTTCCGATTATCAGAAGAATGTGAGTGTTTGACTATGATGTATACAACGTAATTGAAGTATATATTTACGTCATCGTTTCAGACTCTTTCCATATCCACCCTAATGTATGCATGATGTATCTAGTGAAGAGAGTAATAAAAATATAATACCACCGTCCCATGATAGCAT
>Scaffold343250
ATATATATATATATATATATGTTTTTAACACACTTTTATATACTTTTATACGTTTTTATGCACATTTTTTCATACTCTTTTATATACTTTTGTGTATACGTTTTTATATACTTTTTATATATTATATACGTATTTATAAAAACATATATGTTACTATATACGTTTTATGCACATTTTTGTATACTTTTTATATGTTTTTATGTACGTTTTTGCACATTTTTATACACATTTTTATATACTTTTTATACGTTATTATATACGTTTTTATACACATTTTTATATATTTATTATATATATGTATTTATAAAAACATATACGTTATTATATACGTATATAAAAACGTATATGTTTTTATAAAAAATGTATAAAAACGTATACGTATATAATATATAAAAAGTATAAAAAAACGTACATAAAAACGTATGAAAACGTGTATATAAAAACGTAAATAAAAGCGTATAAAAACATATATGAATACGTATATGTTAAAAAAACGTATATAAGAACGTATAAAAACGTGTATATAAAAACGTATATAAAAGCGTAACGTATATGTTTTTATAAATACGTATATAATATATATAAAGAATATATAAAAACGTATATAAAAACGTATTAAAACGTGTATATAAAAACGTATATAAAAGCGTATAAAACCATATATGAAAACGTATATTTTTTTATAAAAAATGTATATAAAAATCGAAAAACTTAAAATAAACCAAAAAAATTTAAATTATTAACGGTCGTTAGTTTAAAGGATGAACGTTGCAACGATTGTTGGCTAAAAAGGGCTAACTACTAACGGAATACACTTAACGCCGGTTAAAACCAGGGACCAAAATAATCAAAAGGTTTCGTGACAGGGACGCCGTCTGCACTTATGGAAGACCAAAGACGATTTCTGCAATTTTGACAAACCACATGGACGGTTTTTGCAATTTAGTCAATAATTTTTTGACGTTATAACTTGTTTGTGCGAACAAATCATATAGCTATGGAGTGTGGTCTTAAGGGTTTGATTTTTTATGTTCCGTTATTAATAAAGTATATTATCAGATTTTGAGTACTACTTAAGTAAAAGGAAGTTATGTTAACTTATCAGTAATTTAAAATATTAGGATATTGACTAATTGAGCTTTTACCAAGCTTCGGGTTCGCGCTTGTTTAGGCTCAGTTCGTTTCGAGCTTTTACCAAGCCTACCTCGAGTAGCTCACAATTGGCTTGTATGGTTTACACGTCTAATAAACACTAGTGGTTTACTTTTCGCCATATATAGAACACAACATTAGTAACAATTCTAACTTGTACTATTTGACATCATTTTTTTTTGGCAAGCATCCTATTTGACATTTTCATTAACTTCATCCAACGTAGGTTCATTGGGAGGGCAATGCGGGTTCAGTTGACATAAATGGAACAACATACGCTCTGAAACAAGCCCATTGGCACTCGCCTTCAGAGCACACCATCAACAACAAAAGGTTCATAATCCCCCTATGTCATGTTCTACATTTTGTGCTCGATAGAAATCTTAACCGTCAAAATCCCTCATTTAAGATGCCGCTGACATTAAAACTGTTGAACAAATTTGTTGGAAATTTGATATTGTAGGTACTCGTTGGAACTACACATGGTTCATAAGAGCATAGACCCAACCTCTAAACACCAAATTGCAGTTATTGGTGTCCTCTACAAAATCGGGAAACCTAACCTTTTTCTTTCTAAGGTACGTTATTTATATATCAAACATTTAAAACACTATGCATATATATACACTTTGGGCCTTTAAGAAAATATACTGTTTAAGTTTGGGCGATGTGACACAAATCACACAACACATACACACACACATGTTTTTTCGGGATTTATTTTTATAATTTTGTTTAAATTAAAAAACTATAAAACTGAAAGTACGGAAAAAAAAAAGTCAAAAGTATTGAACCAACAGAAATTACGGAACAGTAAGTGATAAAAAAACTGTGTTATATCGTAAAGAAGTGGGCCAGCGGGGTGAAGAATGTAGAAAGTGGGGCATGGGCTAACCATAAAAAACCCTATTTTCAAATCTCATCGTTCTCAAGTGAAGTTATGGACTTATGGCCTAACCTAATGTCACATGAAAGATTGTCATGTGCTAATAATGTCATTTCAGTACCATGACATGTTACACATGCAATGTATAAAAATACCAACAACGACATTGATTAACAAGATTTGTACTAACAATGACACTGGTTCATTCAAAGATCTTTTTTTAGCAGTAAGCGTTAAAAAGAACTACCATTGATATTGATTAACAAGAATTTTACTGTAATACAGTTTAAAGCCATATCTTTTGTACGTGATAAGATTATGGATTTAATGATTGATTTAATTTCAGTTGGCTCGTAACATAACATCATTGGTGAACCAAGATAATGAGCGCAGACACCCAGGGGTGATCGATCCTCGAGAGATCAGAATGAGCTGCAGAAGGTATTACAACTACATTGGTTCACTCACCGTGCCTCCATGTACTGAAGGTGTCATTTGGACCATCAGCAAGAAGGTACATAACCTTTTCTTAGTGAATAATAACTTCTATATGTAATATTTGACATTTGATATGATGCCGTTTTTATTTAGGTGAGAACAGTATCACTTGATCAAGTTAAACTGCTTCGAGAAGCTGTTCATGATGTAAGTATATCATTCCTTGAACTATTATTTGGAACAAACGCTAATATGCAGTCTTGGGAGACAAACGCTAAATTTTACCAATTTCAAATTTAGGAAATTCGTTTTTTACTAATTGACTTGTTGGACATATTTTGCAGCATGCCGCAAAGAACGCAAGACCACTGCAACCAGACCATCAAAGAGACGTCCAACTGATTGGTCCAGAGGAAAACTAACAGGGCCTTCTACTTGGAATAACTACGGGAACTATCGTGAATTAAGAAAATCAAATGTGTTAATATACCGATATACATAAAAACACCTACATGAAAACCAGCAGACCCATGAAACCACATTAATGAATTCATGTTTCTGAGCATGTCCCGTAATTTCAATATTCTTTATTTTCTTATATGGTTGATGCTTGTTTAGCTTTTGCTAAGTAAATACTAGTAGTATATCTAACTTTGTTTATGCTTGAAAAGAGCATTGACTAAACCACAATATGCCAATGCTGTCATTGTAGTTGGTAAAGACGACACACTAAAATAACACCGACCTTTCACCTTTAGGCTATTTTAGACTTTTAGTGCGCTTTTGTTAACTACTGCTTTTTTGCTTTAATTCTTGAAAGCATGATTGTCCTTAACATGTGCATATATATAATTTGCTGGTTACATTTTACATTTTTATTCTCTCCAAAGAAAATATTATCACATCTCTTCCTAGACAGTGACATACACTTTTAAGGCATCTATGTTTTCATATTTGTACAATATAGAGTAGAAGACATGAGTTCGTATCTCTTAGTAGATTCATATGCTGTGTGCCGGAGTAGGTAAAATATATATCGTAAGTTCATAACAGGGACTATTAGGGGATCTTTGGTATGAGTGAATCATAGAGAATGGAATAGGAAAGAAAGACAATAATTTAAGAGAAAGAAAATGCATTACAATGTTTGGTATAAATAAAAAATCAAGTTCAGAAAATATGACAACAGATAATTAAATAATTACTCTATTCACATTATGTATTGTAGTTTTATACTTTTATGCACTAATTTCAAAATAAGAAATAAGAGTTCATAGTTATCTGCATATGTTCCACCACATTCCTGAGGATTCTAGAGTCTGTAAATTCATCTCCTTTGTCCTTGACTAATTATGTTAAACAATTATTAGCCTTTAGATCAAATCAGCGGCCAATATTAAAAGATATTAATTTGCTTTTATTTCTCTTTTAATTTAAAATCAAACACTTAATATTTAAACTCTAGACATATTAAAGCAATGGTTAACATTAAATTATAGGAAATGATTTGCACACTTATTTTTTTTATTTACACACTCAAATATACAAGCAGTTATTAGAATGTCTCGATCAATCATCAAAGTATGCAAATAAATTCCTTTAAATTATGATCATATTCCCTCTAAAGTAACGAAACAAATCACCCGATGCATAAATTTAAGTAACGAAATCAACATCAAAATATTCAACAAAACCCTCCAATTTTACAGAACATCATACCGCATGGAGAATTCACACCCAATATCTACAAATTACAATCCACCAACACACCAACGATCACAAACAAACGAAATTTACGAAAGAAAAACCATTTTTCATCAACTTAAGCAGATGTTGGCAAATGGTCATGGGTTTGGTTAATGAAGAGCAACTCATAGACAAGAGCAGCAATACCACCACCAACCAAAGGCCCAACCCAGTATATCCAGTGGCAGGCCCAGGTCCAGCTAACCAAAGCAGGCCCAAATGCTACAGCTGGGTTCATGGATGCACCGGTGAATGCCCCACCAGCCAAGATGTTTGCACCAACAATGAAACCGATAGCAATGGGTGCAATTGTTCCCAAGTCACCCTTCTTTGGGTCGATTGCGGTTGCATAAACTGTGTAGACTAGACCAAAGGTCATCACAATTTCGAAGACTAGAGCGTTTGAAACACCAACTCCTGCGGACAATCCAAAAGCACCAACAGCCTACAAAAGAACATCATGTATCCGTTAATTTAATATTCTAAGTTGTGTTTTAAAACATGTTTTTTGTTAAACTATTTCAATTGTTACTTGTCATTTGTCAACAAAGGTGGCCTGTTGAGTTGGGTTTGGGCTCCTTGTGACCTTATTTACTTATTTTATGTATTTTTGAAGTTTACAAATGACTATATAACAAAGTCAAATTTAAAAGGTATAACATCCATTGAATAAGCTTAATTAGGAATTCAAATCGACCAAGTAGACATAACATATATGATATTTTTTTTCTCACAAACAAGCTAATAATAAACTTTTAGATAGCATAATTGCTAAAACTTTAACAAGACATATTTATCTTTTTTTACCGGCCCTGTTTGATTAACCCTTTCATGATTATGCTTTCACTAAAGTATCATGATTGATGACCCCACTAAATAAAGTTGAATCTAAAATTATAAAATTGTGTTTAAGTGATTTATTGTGTTCTAGAATTTATAGTACCCCCTATATTACTAATGTTTTCTGTCATACAAACGATCCATTTTTCACAAAAAAAAGCTAAACAAATATAAAATAAACATCGTACATAAATATATAATAAATGAATAATAAGCTAGTACGAATTCTCACCACTCCACCAGTGACAAAGTTGAGTAACAAGCAAGCAACAGTGGATCCAAGCAACTGAGCAATAACATACACAATCCCACGGATCAAGGAAATGTTACCACCAACAAAAGCACCAAAAGTAACAGCTGGGTTAACATGTCCACCAGAGATGTTAGCACCAACCGAAACCGCGACAAATAGTGCAAAACCATGAGCAATGGCAGCAGCCACAAGCCCAGTAGGGCTTGCGTCCCCACCATGGGTCAGCTTGTCAAAAGCCATGCCTGACCCTGACCCTGCAAAGACAAAGATTAGGGTTGAGATAAACTCAGCTATCCCAGCCTTGAAGGTGCCGGGTTGAGTGAACTCATGGTATCGGCCTACAGCGATTGATCGGATCGGCATGGTGTGTTAAGATTGATTGGAGAGTGTAGTAGAAAGGGAAGGAGCTAGGGTTTGAAGTTGATTTTAGTTTGCATGGAAATGAGGTGGTTATATAGTAGTTTTAGTGTGTGTGTTTACTGGCAACTACCGGTTTACCGGTCACAAGTTATTGGAGAGTAGGTGGTTTATTAGGATTAAGAAATTTAATGGTCGGTTTTATATAACTAAACTTATAATAATTATTGACTGTAACTATTAAAAGGTAGGTGAGTTATATGACAAAAGTCACTACTTCATAAAGCATATATGATACAAATCGGTTAAAGCCGTCGTCTTCGTTTAAAGCAGGGCCGTCTTACGGTTTTGATAGCTCTAAGCAATAACGACAAGGAGGCGGCACTACACTTGTAAATTTGAATTACACACGTCATATATATTTAATATCTAATGTATTATATACAAGACTAAGAAAAATAGGCCTCCTTTTAAGTGGAGGCCCGGTACGACGGCACCACTTGTACACATCTTGAGCCCTTCTAGTTTAAAGGTTATTTAACATCATTTTGTCAAAACAGTAAATGAACAATGTAGTTTCTTGGATTTCTAAGCACAAGGTTAATGGTTCGATCCTTGGCACCCTCATATCCGCAGCCGCTAAATGAATCGTGTATGCCTCCTACATTATGTGTAAAGGCAGGCGGTTCAAGTTATCGATTATTAACATTTTTTAACATAACGATCCAATATTTCTTGTTTAAACCAAGCTATTATCTAGCTACTCACCAGTTGTTAATTAAAATTGTCAATATAAAGAAATAATGTTGTTTCTCCATGGTATTAAACTATTAATCCCTCAAAAACTCAGGATCGGATATCTTTAAATATAATTACTTATTTAGCACTATGATTAACACCTACACACATTTTCAGTATTAATACTATACGAGTTAGATTTACTCACGCGTTAGGACGGGATAAAAATTTAATCAACAATAGAGTTTCTTTAGTTTCAGTTAATCTATAAATCATTATTTGCTAACATCTTTATCCGACATAATTTTTTTTATTAAATATTAATATTTTGAACGTTCTTTGTAAAATATGGTAATTGACATAAACTATTCTTATAATATTTTTTTGACATAAACACCATATAAAATTTAACTCAAGAATTGTTACTTAAATCGATAGGTTACTAAAGGGACTATATTTGTTTAATTTTTCGTTAGACAAATAGTCACAGATTTAAAATAAGCACTATTTGGGCAAGCATATTTAACGACATGAACAAATTTTACAATTTGCTAAGAATTATTTCTTAAACGCAACTAAACTAAAAGAACAATTTTTATCATTTATGAAATGAAATTACTGTAGAAACCCTGCCTTCACAAAATTTTGTACATAGAATATGATCAGCCTGATATCGATGTCGTTAAATTTCTCATATTTAACAATAAACATATCTAATAGTTTAACTGTAATTGTCTATTTAAACCATTTGTGGACGGGTTTATCATTATCACATTAATATGTGTCAAGTCATAAGTTTAATTCATTTATGTGTGTATATAATTTTGAAGTGAGCATGTCAAACTCTTGAAATTAAAAGGTTTTACCTGATTTATCTGTGTGTGATGATAATTTTAAACTACGTGGATTTGTTAGCCAAAAAATTAAAAAATATGGTTAATGGAAAAAAATTGTACTAGTAGTTAATTATTTATTTATAAAATTATTTAAATACTCTTATTATACTATTATTTTTGAATTATTAAGTGAATCCACTCTGTCACTCCAGCAGTCCAGCGAATGAATGGATAAACTGGACACGTCCACGTTTCTGGATAAATTCAATCAGACACATTACACGAAAAAGCCACTTTCTAATACTTTATTACATACTGTATATACATGTGTTTCACAACAACAAAAATTTCCCTGTAACAAAATTTTATTTTTGATTTGTAAGGTGAAAATTCGTGCTTAATTGACACAACACCAACGTATAATAGTAATAACAATCAATAAAATATATCGACTGATCACATTTACAAAATAATTAGTAGAAGTAATTTGGAACCAATAAAGTGTGTTAGCTGATCTATTAAGAATATGAAAGAATAAGTTGTAGACATATTTTTTTTCTTTTTCAAATATGAATTTTCAAAAACATAGACATTTTAATTAAATATTTTATTTTATTAAGTTATATTATCCCCTTTTATTCTTACTTGTATTTTATTTCCGAGAAAGGGAATATTAGCATTCGGTTAACTACTAAAATATGTTATCCATATTTAATTAATCTAACAAAATCAATCACAAGATTAGTCTACTACATATTTCAACTTAGTGCTTGCAATGCGATTACTCAATGTGATTAAATTAATATCATACTTTATTGTTCATTTTTGAAATTATACTAAAGTGGGTGCAACTGCACCCTATGACATGTTATACACCCGCCACCTTAACATATATCTTATAATCGGATGGCATTTGTATCTATAACATAGCTATGACATTTGACCCTGTGTAGTTTGCCTATGCCAAAGGGAAGAAAATTACCTATAACAATGCTATAAACACTGCACCGTTCACTCTTATAAGAGCACACGGTGTGTTAACCATGCAAGTGGGTGAAAGTTTCATATTTTTGCGTTAAACCCACGTTAAACACACCGTGGTCTTGCGTTAAAGGCCAAATCAAGCACCCACGTTAAACCTTTAACGTTGCATGAAGGGTGTTTGCAATAAAAAAAAAAATACACTTTTGCCCCCTCTAACGTCCAGTAGTATTTGAATTCAAAAAATAAAAATTTCAAAACACCCCATTGGTTCTTAAACGACTAGTTTAGGNNNNNNNNNNNNNNNNNNNNNNNNNNNNNNNNNNNNNNNNNNNNNNNNNNNNNNNNNNNNNNNNNNNGCTAGTTTGCATTTTAGAATTCAAAAGCCTCTATAAATACCAACGTTTACAATGAAGTTTCACACACTTTCAATACACTATTAATAAAAAAAATACACAATCGTTATGGCTTGTCGTCTGCCACATTCCGTCAAAGAAATGCAAGTGTTTATTCAAAAACAATGCGATAAAGAAGATGTTGATCGTCAAAAGGCTATTATTGAGGTTATCAATCAGTTTCAGCTTGCAAAAGCAAAAAAAGAGCGTATGAGACAACGATACGCCAACTGCGCAGACATTTCTGCGAAAGGAAAAGCTTTGATTGACCAATTTTTGCACGAGGATGCCAAGAAAGACGAGGCCATTAGTGACACGCTGTGGGGTTGTGTTCAACAGGTACAAACCAACATAAGCAACAAAATCAGGTGGAGCTATGAAGAAAACAAAGATGTTGGTTCTGTTTCACAACAATTGACTCAACTTGGGCTAGGTCTGTAGGATTCCACGAAAATCCCTTATGATAATCCTTGTTAATTTATGATAACCTCGAGTTACTATCTACTAAAACCCATTTTTACGGGGAAATTTAAAT
>Scaffold348135
AACGTATTATCTTTTATTTTTTATTTCCAGATTATGTTGTATATGACATCATCGCTACCACTTTGACACCATCAACACCATTGATCTACTTGATACTTGTGAATTACTCCTTACTCTACAATTTGTCTACACGACTTTTGATACAAAAGTTCCCACACGTTTTTTACTCATCATTTGAATTCTTTATAATTTGCTTAGTTTTGTATTTTCTTTTCTCTTTTTTAGTTGCTTAGATTATGTGTTACTGTAGATATGTAGTATAAGATTCGGAATTGATACTCACATCACAAAAAATGATGCACACACCACAATATCATATCACTAATGCATATGTTACAACATAGTATATGTATAATTGTAGTGTATGTATCAATTTATGTGATGTGAGTATTACTCCCCTACAAGAGATGATTTAGCTTTCTAAAAATGTTACTAAACTACTTTTAATGGTGCATGCTTGTTACTCATGATTGTGAAAGCGGATTATCTTTTTTAACAAATAGAAAGAATACATGTAGTTTCAGATGAATAACTAGAAATGTATTTTAAGAGTTTATGAGATCAATGAATTAAAAAATGAGGCCAACCAAGTTATGTAAGATATAAGTAGATATCGAAATGGCGTTTATCTATTATGTATTATTACTCTTATTCTTGCGGGTACAAGTGGATTAAATGTGGCGTAATGGTCTACAAAAGAGATGGTGGGTTTGGCTTTACTTTCCTTATAAATCAAGAAATAATGAGTGAGTTGCAGTTAAAGGTTTCATAGGATCCATATACTTGCTTTACAAGATTTTCATGCGCGTTAAATCATCATTTCTTAAGGTTCCCAAGGTTACTTTAGGCAACTCTTGCCTCTAAAATCATCTTCAAACTCAAATCTAAGGCTAGAAGGCAGGTTAAGGCTAACTTCACCTTACATCTCAGCGGCACATCAGCTTTCTCTCTCCTCTCACTTTCACTCACTCCCACTCACCTTTTTGTGGGCAAGTCAACACAATTTTCACCATAACTCCTTTTTTTTAATACTTACACAATTAAAAACGTAAACGTAAAAATATAAAAACATAAACGTTCAAATTTAAAAACACAACGTACGAAATTAAAACGTTGCATAAACTTCCTGGAATAAAAATAGTACATAGATTTAAAACATTACATAAACATAAATTAAACATTACATAAAATACATAAACATATCCTAATCTGAATGCTCCCCGCATGCAGAATCATACGAAGGAGACCAATACCCAGGAAATTCTTCAATGAACGCCGCTCGTTCTGCTTCGTCCTTCTTGAGTTTCGCATCCCACTTTTGTTGAAGCTTTGCTTGCTTTGCTTCAAATTCTCTGAATGCCTGTTCATCTTGCATCATTTGATAATGCTGTCTTGCAGTTAAGCCATGCTCATCAACCGCCTCTTCTTCATAACCTAGCCCAAATTGAGTCAGCTGAGGTTGATAATGTTGTTGCTCAATAAATCTTGGTGTATTAGATGAAATTGATGCACCTTGCCAATGTTGATTCATCTGTTGTGATACAGATTCAACAATTTTGTTTTCCTCATAACTCAAACGGATCTTGTTGTTCATTTGGGCCTGTATCTGTGAAACACACCCCTATAACGTCTCACTAATGGCGGCATCTTTCTTGGCTTCATCGCTCAAAAATTGGTCAATCACAACTTTTCTTTCAGCATAAATGTCTTTACACTCCGCGTATCGTTGTTTCAGTGCCTTTGCGAGCTCAAACTGCTTGATAACTTCGACAATAGCCTGTTTTCGAGCCGCATCGTCTTGATTGCATTGTTTTTTAATATACTTTTGCATTTGTTCGACGGTATTGGAGAGACGACAAGCCATATTAGAAGTTTAGATGATTTCTTAATGTTAGTATAAAATAGTGGAGTTGTGTTTAAAAAATGGTGAAGTAGTGGTTTAAAAAATANNNNNNNNNNNNNNNNNNNNNNNNNNNNNNNNNNNNNNNNNNNNNNNNNNNNNNNNNNNNNNNNNNNNNNNNNNNNNNNNNNNNNNNNNNTTTTTAATGCATGTAAATGGTAACACATAAAATGGGGCCCATTTTTTTTCAAAGTTACTAAGGCGAGCCGTTCACCTTAATTCGTCGTGGGAGTGTAGCCTAGCGCGTGAGTGGAGGAGCTGGGCAAGGAGCTTCGCGCGTAAGATGGGTGCAAGGTGAGAGCCTCACCCCTCCTTGCCGACCAGCCTAAAAATATTAGAGTACATGTTTTTGATACTATAGAATGTTAAATTGGTACAAACGTATTTTAAATAAGAATTTTGCAATTACGGACTTGAAAAAGGTAAATATGCACGTGTTATTTTCTCTGGACTTAACAATTAAAGTCCTTCGAGCACCCAACACAGATGACAGAAACGCGTTAGACTCGCCCTGGGTTTGACCACAAGGTCGAGCTTCGACGTGAGAATACGTATAGGTTTAGAGAGGAAGCCAAAGTAAGATATGTGAGAGTAAATGCGTAGTGATAAGTTTGTTGAACATTGAATGAGGTTGGGGTAGTTATACTCCCCCCAACCACCGTAATATCCGAGTTAGACGGCTCAAGTATGGTCCTTGATAGTTCGTACGGAATGCTGGGTAAAAGAGTGCTCGCCTTCTGTTGTGGTCGTCCGGTCTTCACTATTTCGGACCAGTGTCCTTCGTACACGTGGAGACACTTGTCTTCCGGCACGTGTCCTTCGACCACATACACGAACAGGACCAAACTACTGGGATTAAGATTTTCATAATCACAAAAATAATCATCAATAACACATAAGTGTTTAAATTTTGCACTACATTTTTACGTTTACAATCACCAAATATGCATAAGTATGTGTGCCTGTGAATTTCATATTTATGAATGTCTTAAAAATAATCCTTAGGATTATGGGCTATGTTTGGCGTTGAAATTTTTGAAGCTTTTTGAAGCGATGAGCGGTGAGCAATGAGCTTTTTGATTTTTATTATTCGTTTGTCAAATGAGCGGTGAGCTTTGCTAATTTTTAGGAAAACTCATTTTTTCAATTTTTCTTTAAGAAGCTGTGAGCTGTGGCTACTGCTCACAGCTCACAGCTCACTGCTACTGCTCGCTGCTACTTTTACCAAATACACCCTTGATAAAATTCTTTTAATAATTACTCGAATAAACACTGGTAGAGCCGTGAGTTGAAACTTCACATGCAATAATATTGAGGTCAACCTTCCGAGTGCGAATGTCAAGTAGTTTTAGCGGATAGGCTTTTGCAAGGAAATTGTTATATTCCTCCAAGCGGAAAAAACTCTCTTTAATGAACCCCTGACATGACATAAGGATTGACTTTTACATATTGCTTTTGGAAAAAAAAAAGTAAACGAGTCGATTGTCACATTTTCGACATAGACAAAGTTATAATACCAACGTCGACATTAACAATAGTACTCTTATTGTGTCATATGATAGATTGATCATATCATCGATCGCCTAGTTTGAAAAAGGGTCGAAAGATTGGGATGTGTTATACTTACCCTCCCTATATTGTCACATCAGGGAGGGTTTGATCAAACCGTACAACTCGTGATGCACAACATACAAGCCAGCGATGCATCTAATAATTGAATACCCTCTCTATGGGAGGGTGTGGATAAACTCACCCCGAAAAATTAGAATGCTCAGTTCTTCATATTTCTTGGGATATTCTAAATAAACAAACATCATTATCTAATCATTTAAAGAAAAATATAAAATAAGAATAAAGTAGTTGTGTTTTTAGGCAATAATTGTGTTTTTGATTTTAATGTCTCTTTTTTCTCCCCCATGTTGATAGAGTTATCTCTCTCCTTTTCTTCACTTTCTCTCAAAATACTACTCCCTCCGTCTCATATTAAGTGTCCACTTTCTAAATGCACAAAGTTTTAGGAAAGTGGTGCCAACTACACTCTCCACCAATCAAATATCACTATTACCCACTAAAGTCTCTTCTCATTGGTTGAAAATATTCCCTGGACACTTAATTTGAGACATCTCAAGATTTCATTATGAACACTTAATATGGGACGGAGGGAGTATCACTTAACAAATTGCATAAACCCATAAGAACCAAACAGTGTACAACCTAAACACATAAATCGAAATGCATCAAGAATTTATTTAGTAAATCTTAATAAATCAAACATCTAACCAAAAAAACGTGGTTTCCATCTGATGTGACGGTGATTATTTCCAACGATATTTTTTGGCGACATGGCGAACGAAGGTGGTGGTTCGTGTTGGTGTTTTCTAACTATTTTCCAGTGACATGGCGAACGTAGTTGGCTGGCCGACTATTTAGATGGCGCCACAGTGGTGATAGCAGAAAACTCGATGAACCAGATCTGAACTTGTTTTCCGGCGATAAAGTGATAGATTGGTCGGATATTTAAAGAGAAAAAGAATGTAAATTTTGAGGGAAGAAAGAGGGTAAATTGGATGGATTTGTATTGTGGGGTATAATATAAAAACCCCTCCTAGGGTCAATCATACAAACCGTGAAGCACACAGTACAATTACTCAATGCATGCAATGATTGCAAACCCCCCTATAAGATCTGAATAAACTGCCCTTTTGTATTGTTTGAATGAGCCTTTTTAGTTTTCCAATAAAGTTGTTAAATTATATATTGATAATAAATGGCATTCTCAGTTTTCAATTCATTGACTAAATAAATTCTCGGTGCATATGGTAGCACCCTATTTCTTCGTGAACATTATATAGATGTTTGGTTCCGTAACCGAAAACATATTTATTGCATCAACATTTTTAATGTGTAATATTTGCTAGAGGGTAGTTTATACGGACCTTCTTATAGGGGGGTTTGCAATAATTGCATTCATTGATTGGTTGTATTGTGTGCATCATGAGATTGTACTATGTGCTTTACGATTTGTACAATTGACCTTAATGGGGGTTTGTATAGTATACCCCATTAGAGCACCTCCAACGGTTGGTTTTTGGTGGTTCAAACCAACCCAAAAACCAACCAAACCATTGGAGGCTTGGTTCAAACCAAGCTTGGTTTGATTTTTCAAACCACCAAAAACGGGCCCCACCATGGTTCAAACCACCAAAAACCACTCCAATGGTTTGTTTTTGAAATTGAAAATTAATGTTTAAGTGTTGTGGCTGGTTTTTGGTTGGTGTATTGTTGGAGTAAAAAATGTGATTTTTAAGAAAGCTGATGTGGCAGTGATGTGGCTGGTTTAAACCAGAAACTGTTGGAGATGGTCTTAGCTAATGGTCTCTATGTCTAGCTAGCAACTTATCCATGTTGTACAAGTGTCATTCTTTGTCAGTTTGTCGTTTCATTGTTGGCAAAACTAATCGTGGTCTTTTCTAGACGAATTCGACAACCAAAAGTTTATGGTGAGTTTATGCACGATGGAGGGTATCCAATCATTAGATGTATTACTGGCTTGTACGATGTACATCACAAGTTGTACGATTTGATCAAACTCTTTCTGATGTTGTCACATCAGGGAGGGTATGTATAAAACACATCCCAAAGTTTATTCTAGACAACTAAGACCATCTCCAACGGAGAGGTTTTTATTGGTTCAAACCAACTTGCCTTGTTTGTAACCATTGAAGGGCTTTGTTTGAACCAACTTAGTTTGAAAATCCAAACCACCAAAAACCAATAAAGTGGGCCCTTTCCAATTTTCACTCTCACACAAATATATATATACATATATTTATATATATATAAATATATTAAAATAATGGGGTTTGAGAAGGGATATTGTTGGAGTAAAAAATAAGGTTTTTAAGAAATCTGATGTGGCAATGACATGGCTGGTTTTTGGTGATTTTTGTTATTTTCCGTTGGAGATGATTTAAGCAAAACAAAAAAATTGAACTTGGGCAAAAAGCTAAATTTCAACCATAAATATTATTTGAAATTACAATTTTGGGATCTTAAAAATAAAGGGTACAATACTTTAAGAAATAAAAAAGTGATTAATTAGGGGTACTGCTTCTGAATGATCCAAGAGCCTTGATTGCACCTGCTCTCAATATAAATTGGTGATAAAAGGCTGCAATTGCTGCTCCAATAAAGGGTCCCACCCAGAAAATCCACTGCCACACAAACAAACACAACACTATTTCAGACCAAAGTACTTTTTTATAATGCTTAAAGTACAATCATTTTGAAGATAGTTGATCTAGATTTGACTATTTTTGCTCTGGAGCAAGTACTTTTCTTAATAATTCAACATTGCAATAAGTTGTGTACCATGTGTTGTCACATTGCACAAATAATCAATAATGCATCATGGTAAAATTGTACTCAATTAACTTATCTAGGGTAAAAATAACAACCAAGTGTTGTTTGGTTTTCATTTGAAGTAGTATATCTCATAGCAATTTACTTGTAATTTATTCCATTTTATGTAACCATCTATCTTAAATATAGTTACAGAATTATAATGTACCTGATCATCCCAAATTTTTTCCTTGTTGTAGATAACAGCGGCTCCAAAACTTCGGGCTGGGTTAATACCGGTTCCGGTAATCGGAATAGTGGCCAAGTGAACCATGAACACAGCGAACCCAATTGGAAGAGGTGCCAAAACCTAGAATAAAAATAAAAAAATAAGTCAATTGTCACATTTTCGACACGTTAAAATGTTAAGTGGGCACATGTAACAAACTTAAAAACAATAAACGGTTAGTATTCGTACTGGAACGTGGGAGTCACGGGCACTTCTCTTAGGATCAGTGGCCGAAAAGACGGTGTAGACAAGGACGAAAGTGCCAATAATCTCAGCACCGAGCCCGGTTCCTTTGTTGTAACCATCGGCTAGGGAGTTGGCTCCTCCGCCATACCTGTTGTATAGACTTTTGTTGAAAGCTTTGACTAAGCCCACACCACAAATGGCTCCTAGACACTGAGCCACCATGTACATAAAGGCTCGGATCAATGACACTTTGCGTGCTAGGAATAGACCGAATGTAACTGCTGGGTTAATGTGACCTCCTGCGTAGTTACACATAAATGTTACCAACTGTACAAAGTAAATGTCGTCCACAAAATTACATTTTTACCCTTTTGGTTCTTGTATTATAGGAGGGCATTTTGGGAATTTTATAAAGTGGGGCTAGTTTCTTGATTGATTTTGTTGTCACTAGTTTACCGGTGCAAGTTATAACACGTTATCAACTTTTATAAACTAAAGAAATATGTCGACATTTTGCCTCGTTAATTTCATACTTTCATAGTATCTATGGTGGTTATAGAAAATGATTTTTAAAAAAAAGCTTACGTAAAGATAACTTACACTTTCACCCTTATATACTTCATGTTAGGTGCCATTTTCTTTAAAGTTATATTTCACTCTTCTAAAAGATTTCACCAAAATTATTCTTTAAAGGGTTTTGCTAAGCAATGAATTTAAGGCGTATTAAACAATATATTCTTTTTATATTTAAAGTAATTATGCATTTAATGCACAATAAATGAACATAAAAATTGACTTAAATATATGTTATTTTTTATTTAACAAAGTATAAGTTTTCTTTTATATTTATATGGTCATTATTTAGCAAAACCCTTCTTTAAATAACTTCATATTTACTTATCCTATATAGCATAGGCAAAAGAAAGTCTAAAAGTTACCAAATTACTCTTGCACATTCCTATTTTTTAGGGATATTTTAGTAATAATAAATGACTAAGCCTAGTTTCATATTTTGTCGAGGTTCAACTAGTACTACACTCTAGAAACAAAAGGAAAAAAAACAATACTCCGTAATATGTTCGATGCGGATATCTAACTCAGATGTACGCGGTTTAACCGAGATATAAGCGAAAAAGTAAAAGCAAGATAATTAAGGTATAGGGAAAAAAAAGGAACTCACCAGAGATACCAGCAGTGCAGTAAACAAGAACAAAGATCATACCACCAAAAGCCCATGCAATACCAAGAATACCAACACCACCACACTGGTCTGCGTTCAAAGCAGGATCGGTAGTACTTTTGTACCCAATAACAGTCAAGACCGTTATATAAAGAAACAAAAGAGTAGCAATGAACTCAGCAATCAAAGCCCTGTAAAAAGACCACTTTGTCAACTCTCCAGGGTCAATCAAAGGTGCTGGTGGAGGGTCATGGTAGTCCTTGGCTGAGAATGAACCTTGCTCAGGGACATCTTTAGTCATTTTGACAACGTTTTTTTTGTGTGTGTGTTTTGTCAAGATAATGAATGGTGTGAGTGAGTGTGTTTGTGGTGGTGTTTATATAAAGGGGAATGAAGATAAGAAGGGTGTAGAATGTGTAACGGTCATTTTTGAAGTAGGTGAGTTGTAATTATTGTTAGTGGAAATTATTGCCGTCCATAGGATGAGTTTATGTAATTTGTAAAAATAAGATTTCGTTTTCACCGACCCATTTTTAAATTTTGATGACTTGATATTGATGTTGTCCCACCACCTTCTAAAAACTAGAGAAAATTTTGAGTTTTTAACTTTTTATGATGAATCTTGAAGAGGTATCAATGGATCTTTAATTATGTTCAAGTGATGTCGAGAACAATTTAATTATAGTTTCATGCTAATTAATAAGGCTGCTTAGGAAGCAGGGGTGTTCAAAAAATCCGAGAAACCGACGAACCAAGCCGATCCGCTCAATCCAAAACCGTAAAAAACCGATAACCTAAGAAACTGAAACCGAGAAAACCCGAAACCGGAAAAACCCGCCTATCACGATTCGATCTCGGTTTTTACTTTTAATTATCTGCGGTTACCCGAACCGAACCGTGTATAATATACATGTAGGTTTCAACAAACCATTCATAAAAATGTACAAGTATTAACTATATTATTGCACTTGTTTTATCGTATAACTCATTTTTACTTACCTAATGTGATCATTTACTAACGTCCATGGACTACATATGATTAAAGTGATTGTAACCTATAAACGTCAAATAAATAGTATTAGTTATATTGATACAAACGATAATTTGAATGTTTTTACTGCGACGGAACAACTTTACTATGACTCTAATCTCTTCAATATTATTTAAATATACTACAATGACATATTACATTCTAATATATCTTATTGTTTGTCCGATTCGATTTGATTAGTTTTTTAAATGGTTAACCGTGACCCGAACTGCGGGTAACCGATCATTTCGGGTACCCGCATGTCCGGTTATACCGCCTAGTATGTTTCGGTTTCGGATAGTAAAATGAACTACCCACCCCACGATGGATAGTTAAAATCTCTAACTAAACCGAGCCGGACTACCCCGTGAACACCCCTATTAGAAAGTTAGAAATATTGTAGCAGGCCAAAGTAGTATAACACTATAACACGTAGGAGGAAGGGATCCGATGATTAAAAAAATAAGAAAGATTTATATCCACACATTTTAATTAAAAAAATAGAAGAAAATACATCTATTTTTGTTGATTTATCTGAAATATGTTACTATGATTTCTTCTCACCATTCCAATTTTAATATTACTTCTTATTTGATCTTAATTTTAGCCAATATAAGGGATAGTTTAGTAGAAGAACATTTTAAAATGACTCTAAATTATATGACTCTAACAAGTGACCCCAATAAGTTATAACTTACGAGTTTTAGGCTTGGGACACTATATTCAACTCTCGAGTGTTTAGTCGTTACTGCTCGATTACCCTATCGAATTGGGGATAATAGCTATTTTTAAATAGATACCGGCCATATGTTTCTTTATAACGAAAGTGAATCTAAGGGGCCGTTTACTTTCAACTTAATGTCCTGTTTGGTAACAAAACTGGCTGGAAACAGGAAACTTTGGTGTTTCTTTTTAACTTATTGCAAAAGA
>Scaffold355053
CTCTTTTATGTGATCACAAAAACACATCAATTTGCTATTTTACATGGTATCCAAGCTTTAGGCAAGATACACCTACAAAATTTGCCATCCTCCGGTCATCGGCTACTCGCCGGTGATTCGAAGGGATCCTAGTTATTTTCGTTTTGTCTTTGTTTTTATTAGAATTTTGTTTTTCATATTCAATGTATAAACCCTAAAACCTAGCCGTCAAAATATAAAAAAATATGCTGAGTTGCCTTTAACCAATCATATTTTTTCCTTCCTTATCAAATTGTTTTCGTTGTTGAAGATCATTGTCGTTTTTGCAAATAGTTGGTCGCAAAATTGCCGCTCTTACCTAAAGGCAAAGCAAGTCATGACGTAAAAAAAATGTCACACAAAGGAGGAAGTCGCAAGTAATTAACAAATATGCTGCCAAANNNCCAAGCTTTAGGCAAGATACACCTACAAAATTTGCCATCCTCCGGTCATCAGCTACTCGCCGGTGATTCGGAGGGATCCTAGTTATTTTCGTTTTGTTTTTGTTTTTATTAGAATTTTGTTTTTCATATTCAATGTATAAACCCTAAAACCTAGCCGTCAAAATATAAAAAAATATGCTGAGTGGCCTTTAACCAATCATATTTTTTCCTTCCTTATCAAATTGTTTTCATTGTTGAAGATCATTGTCGTTTTTGCAAATAGTTGGTCGCAAAATTGCCGCTCTTACCTAAAGGCAAAGCAAGCCATGACGTAAAAAAAAGTCACACAAAGGAGGAAGTCGCAAGTAATTAACAAATATGCTGCCAAATACAATTATGCCTCTGTTTAACCAAACAACAAAGAAGATGATAGAAGAAAGAAAAAAAAAGAAAAAAAAGAAGTGGCTTTTAACATATGTCCAGTTTGTCCGTTCGGAAGCCTCCCGTTCAAACTGCGGGGAGTGTTAGATGACTAGGTTGGTTGGCACAAGCCTAATTGTAGGCTTCGGGCCCACTAGGTTTACGGTTTAAGATTGCTTGTTCACAAAGCTATGTATTTATTATAAATACATATGCAATCTCTTTTATTTGATCACAAAAACACATCAATAAATATATCTTTGCTATTTTACAAAATAGTCATCAAAAACTTATTGAATTATATTGAGAAAATAAGGTAATGACAAAAATAATAAGAACATTACTAGTTGATCATATGAACACTTCTCATTTCGAAATTGCAAGCATGGCATATTCACAAAGGAGAAAGAAGACAGAATACAAGTTCAAACCATGGGCCCTTAAGCATGATTCATGAAACAAATATAAAATAAAGGGAAAAGAGAATCGAGGCTTTTAAGCATAGTCTCCAGCGGCTGGAAGTGCCTCATATGATCCAATGAAAACATCACCATAGATGAGTCCAGCCAGCCCACCACCGATCAATGGGCCGACCCAGTAAATCCAGTTTTGTGAGAAGTCTCCACTAACCACAGCGGGACCAAATGATCGAGCTGGGTTCATTGATCCACCACTGAAAGGTCCAGCAGCCAAAATGTTGGCTCCAACAATGAACCCAATGGCAATTGGTGCGATGGTTCCAAGAGCTCCCTTCTTAGGGTCGGCTGCTGTAGCGTACACTGTGTATACTAGAGCAAAAGTTATGGTGATCTCAAAAACAACTCCTTGAAGACCACTCATGCCATCTGCAACTCCATGTGTTGGGACGGCCTGTTAAACACCGAATATGTAAGTAGGCATCCAAGATTTTAAATCAAACGCTCCGTTATAGCAGTCATATGGTACTTTATCACTATGCTTTTATGAATAACTTACCAAACCACCTGTAACGAATTGTAGGAGGAAGCATGCAACAATGGAACCAAGCGATTGGGCAATCCAGTAAAATAGACCGGTAATGATGGTGATGTTACCACCAACAGCCAAACCGAAGGTGACAGCGGGGTTCAAATGTCCACCAGAGATGTTGGCTGCCATTGACACACCAACAAATAGTGCAAGTGCGTGGGCTATGGCTATGGCAACAAGCCCAGCAGGGTCTAGTGCTGCATCGGATGTGAGCTTGCCTGCAAATTTTTTACAAATTAGATGCTATATTCACACAGTAAGTTGTTGCATAACTTGTCTTGATCATTAACACTTTTTTTTTTTATTTTGTATTTAGTTATTTATATTGCTATAGAAAATGGCACTTTTAGGTATACAAGAAATTTTCCAAGCTAAATTTGTTCAAACCGGACGGATTCAATAAATACTATAATATGTTTATCAAACCGGAACATGTACTTGTTGTCAAAACAGCTGAGTTTATCTTAAACATTTTTGTATTTGAATACGTCAAGCAGGATTTAGAACCACTGAGACGATACTAGTATAGAACTGAGTGGGTATACACATACGCCAAACTCATGTCAAAACTGCTAAAACTAGTTTGATTATACAGGTTTCTCGAGTCGGTTTTAATATGTGGGTTAAGAAAAGTAGAAAACCGAACATACCATAAGCAATAGCTGAGCCGACACCGGCAAACACAAAAAGGAGAGTGGCAATGAACTCAGCCAAGTAAGACTTAACTGAAGCACCACTCAAAGAGTCACCAATGCTACCAACTGCCAACTTCACCATTTTTAAGAACTTTTTTGTTTTTCTTAGAGAAAGAAGCACTAAAAGTCAAAGGAAATGTGATGGTTGACTTGCTAAAGTTGTGATTAGTTGATGCTTCAGTAAAGGTTTATATAGTGCATGATTCAAATTTTATAACATAAACTTCCATATAAGTGGGGTTGATATACAAATATACAATGTCACTATTAACCATTAAGGGGCCCATGTATAGATAATTTGTGCTGGCACCGTCCATGTAGCCAGGATGGCTGATTCCTGGCCATTAATTGGCTCCACTCCCCGGCCTTTATTTGAATATATTATTGGATAATCGAAAGTCATTAGAACTACCAAATTATTGGCGTTGTGTTGATGTCATAAACATTGTACTGTGTTGTAAGACAAAAGACATTTCATCTAAGGATATGTATTAATTTGAAACATATCACTACTAGAAAGACTACGAATAGCTAGCAATGAGCAAAACTCGTTGTTCATGCAACAGCCATTTTTAATTGCAAGATGGTGTTAGCAACAATATTAACAGCCAACACGGTTTGTTGCAATATAGCCAGTTGAATTATGAAAGTCGTTGCTAATGTCATCACGTCGTTTCTAATTTGCAATGAAAACTAATGTCGTTAGTAACTTCATCTAAGTGCCAAATCGTTGCTAATTGTCCATTTAGTAAGATCATTGCTATTTTAGCGACAAACATGAATTTAGGAATGACTTCTTAATTAATTAGCTATGCCACGGTTTGAAATAGGTTGTAAATTTAGCAACAATGAGTGGTTGCTATTTAGTTATTGTCATATTTCAATCTAGAAAGGTTGTACACAAATAGGGGTGTCATAAAAGCCGACCGACCCGAACCTGAACCCAAATATGGCTTTTCAGGTCGGGTTAGTCGGGTCCAAAATTATATTCGGGTCAATCGGGTCAACCCGAATTGACCCGAGTTCTAAACAAGGTCGGGTTCAGGTGTAATATATGTCTCTTACTCGGGTTCGGGTAAACCCGAGTGACCTGAGTTTCATTTTTTTTCTTTCTAATTTGTATGTAAACACCAAAATTTTATAAGTAATTTTTAAATGACCTAGACCCCAACCCGAGCTGACCTGACCCGAATTGACCCGACCCGAGTTGACCCGAACCCGAATTGACCCGACCCGAGTGACCCGATCGAGTTCTAAACAAGGTTGGGTTCGAGTATGTTTTTTTAAGCCTTGACCCGAATTGACCCGAACCCGATCAGGTCAACCCCCTACACAAATGTGAATATAGTAGAATATACTTTTCCATATCAACCCACATGATATATACGAACCAAAAGACATAATTAATTCAAAAATGCCGTATGGGATTGTGGAGGAGATAAAGCCCCGGGTCCGGATGGTTTCTCTTTCAAACTTATCAAGAAGCATTGGAATCTATTGGGTGATGACATTACTACATATGTTAAGGACTTCCACTTATCAGCCTCCATTCCACGTGGTTGCAACACTTCTTACATCACCCTGGTTCCAAAAGTTGATGATCCCATTACAATTAGCGACTTTAGGCCGATAAACCTAATTGGATGCCAATACAAAATAATTGCAAAAGTCCCAGCAAACCGTCTTGCCTTGGTCATTCTATCAGTTGTGAGTGAAGTGCAAATGGCANNNNNNNNNNNNNNNNNNNNNNNNNNNNNNNNNNNNNNNNNNNNNNNNNNNNNNNNNNNNNNNNNNNNNNNNNNNNNNNNNNNNNNNNNNNNNNNNNNNNNNNNNNNNNNNNNNNNNNNNNNNNNNNNNNNNNNNNNNNNNNNNNNGCATATGCCTCGGTTCTTGTCAATGGTTCCCCAACTAATGAATTCAAGATTGGAAAAGGTCTTAGACAAGGTGACCCTTTGTCCCCATTTTTATTCATTTGGGTGGTTGAAGCTCTAAATGTGGTTTTCCTAGAAGCAAGAAACAAGAACTTTTTCTTAGGAGCTGATGTGGGGAGGAACAAGGTCCCAATATCTCATCTCCAGTTTGCAGATGGCGCACTTATTCTTGGTCTATGGTCTCTTCCCAATGCAAAAAATTTGACAAGAATCCTTACTTGCTTCCACATTGCTTCCGGACTAAAGGTAAATTTTAACAAAAGCAAACTTTTTGGTATTGGGGTTCCTCAAACGATCTCAATTCAGTTGCTTGTTCTATTGGCTGTCAACCATCTCAACTCCCTTGTACTAATTTGGGATTACCCATTGGTGCAAATATGTCAAGATGTTCCAATTGGTCCCCTATAGTAGATAGGTTTCAAAAAACGCCTTTCCACTTGGAAATGCAAGAATCTTTCATACGGCGGACGTCTCACTCTAATCAAATCTGTTCTTGGAAGCTTGGGAATCTATTTCTTCTCCACTTTCAAATCCCCGGTTGTTGGGTTATGGTAGTTAGATTAGCCGTTATACGACTAGAAGTGTGTGAGCCTATTGGGGGCACACACGTTAATACACGAAAAGTACGTTTATTAAATAATTAATATATATACTTGTTATATTTATTAAGTGTTTAATATGT
>Scaffold362663
CCAAGTGGTGCAGAGAACTGATCGGGTTTATGTAAGCCTTCCAAAGGACTGACCTCGTAAGGGTCAGTCTAGCTTCCTTGCTAAGCCTATCTATTTCTGTAAGCATGATGATGTTTAAGGCAATAATATTGTATTTAATTTGTTAAGCTTTGTATGCATAATGATTTAGTGAATGCATAATGATTTAGCGTTTGGACTCACTTTAACCCAATACGAGAAATCAAACAACTATTTTCAAGTAAATATACTAATTCTTATTTTGGCTTGTAATCAAAGATGTAAAAAGATATGCTTACTAGCTATAAGCCAACGTCTACTTGTACTCAAACTCGATCCTATTTTTGACACGTAAAGTAAAACCGAATATGACCCTGTAAATTTAGGCAAGGTAAGGTAAGTCTAGAGAACAAAATTTATATTCAGACACATTAGAAATAAAATAAAACACTTTCATATAAACAACCTGTGAGACTCGATCATAATGAAATTATTACCAAACGACAAAATCGAAATCTTTCCCCTAGTACATCATAAAGCTTTGAAGATATGAGATATCATACACATTGTGATGACATGGATTGATTGAGCCATATTGGCCCATCCACCCACTATATTCTGTTTTCTTTAACTTCACCAAAAAAAACAACCCAAAAATGACCCATAACCAAATTACACAGGTCATTGTGGTCCCGGATACTCTTTCTAGTTTCTACGAACTCAAACCAAATTAAGTATGTGGTGCATTGACCAATAACAAAAATAATAACTTAGGTAATTAACATCTCATAAAAAAGAAATAACATACAAAGAAAGTGATTTCTTCATGCTTTTACAACTGATAGCGCCTAGAATTTTATTCAATACGCATAACATAAAAAACATTTGAAATTCTAGTAGTCGGCGATGGGAGCATGTTCACTAGTAATGAAAACATTTGGGTAGATAAGTCCAGCTAAGCCACCACCAATGAGAGGTCCAACCCAGTAAATCCAGTGTTGAGAAAAGTCGAAGCTAGCCACAGCAGGCCCGAAAGATCGGGCTGGGTTCATTGAACCACCAGAGAACGGGCCTGCAGCCAAGATATTGGCTCCCACAATGAACCCAATTGCAATAGGGGCAATGGTTCCCACTGCACCCTTCTTTGGGTCACATGCGGTGGCGTACACTGTGTACACCAACCCGAATGTGATGATGATCTCGAAAACCACCCCTTGAATTGCTCCCACTCCTGCTGCACAACCGTGTGTAGGGACGGCCTAAAAAACCAAAACACCACTTAGCATTTAACATAATATAAAGTATGGAACATCCACATATACATCTATAAATATACTATACTTACTAGGCCTCCAGTGACGAAACTGAGAAGGAAGCTAGCGGCAACAGCTCCAAGGAGTTGTGCAATCCAGTAGAACACGCCGGTTATGATAGTGATCTGGCCACCAACAGCCAACCCGAAGGTGACAGCTGGATTAACATGGCCACCTGAGATGTTGGCAGCAATAGACACAGCCACAAAAAGTGCAAGTGCATGGCAAACAGCCACAGCTACTAGACCAGCAGGATCTAACTCAGCACCTGCTGTTAATTTGTCTGCATCAAACAAATAAAAAAACACGTTAAATATATTTTATGTACGTATATACAAATTAACATTTGGCCTAGCAGTATTCAGGGTCTGGTCTAGTTGTGTGTGTGAGTTTTTAAAAAAATCGTACCATAAGCGATAGCAGAGCCGACACCAGCAAAGACGAAAAGCAAAGTGGAGATAAACTCAGCAATGTAGGCTTTGATGGAGCTGCCGCTAAAGGAATCATCAAAACCACCAAAGGCAATTCCAGGCATTTTTTTATAAAAATAATGGGAGTTACTCTTAAATTATTATGAGTGAGAGAGTACTGAAATGGTGACTTTGATGAAATATAGAAGAGCCTTTATATACTAAAATTTTCTAAATAATGGGACACGAATACACGATGATGAGGTTGACATAAGAGTGTACATTTTTTTAAAATTGTTGTATGCTATGGCCTATGTGGTATTAGGACATTTCCAATAAAGTATTAGATAATTACTAGAGTCTTATTTTGTCAACATGCATTTATATTTGTTAAATATTAATGTATTAATCACTCCATACCCTGTTTCGGCGGAATTGAGTATGTTGTTGTATAAAGGTAATCGCTATAACTTTATATAAACTTGGTTATGAACACATGAATAAATGTTCTGAGATGCATTTCATTAAAACTAAAGACGACATGTAAATATAATTTTTCTTTTTTAATATTCTTTTCGGAAATATACTTATCTCTTTAAAAGATTTTACACTTAGCTAGAAAAATCTGTGTGATTCACGGGAGCTCGATAACCCTTCTTATTCCGCCCTGTTCATAAATAAATTTTAATGCTAACTTCTCAACCATCAATGAATTGTTCTCCCTTGTTGATCATGTTCATCCCACACCCAACCTGATAGGCTATTTTAATGCAGTGATTCACACAACCCTCTGGTTCATTTGGCGTGCAAGAAATGAATTGATCTTTGCTTCCAAGCATCCGAATAAGGATCTAATCCTCAACGACATCAAACATTACTCCTACACTTGGATATCTAGCAGACTTAATAATTGTTCTCTTAATTAGATAGAGTGGTTTTGCAATCCTTGTAACACTCTATTCTCCACTTTATAACTATGTTTTTCTAGCGCCTTGCTAGTTTTTAATCAAATTGCTGTTCAAAAAAAAAGTATCACCCTTTTTTTAATTCCGTAATGGAACTCAATTGCATGTCGATCCACCCCCTTTATATTAAAACAAAAACTCACACAATGTAAGGTTTTGTTTATTGTGTGACGTGTTAATAAGCTTTGTCTACCAAATCAATAGAATAATCTAGTTTAAACTAGACATAATGAAGCTTTATTAATTCAAATACACGGTTGATAATTGTCCAACTCAAACTAATGATAAGAAAAAGAAAAAAAAAAACATAACTTTATTAATTATTGTGATGGGCCCATCCAGAACAATAATTGAAGTAGAGAATTAGTAAGACCTTTAATGGGCCCAGAAATGAACCGACTATTTTTGTAAAATAAGGGCGTGACGAGTTGGATGTTGTCGTTGTTAGCCGTAGTCGGTAAAATAGGTTTGGCTAAAATTGGCCGACTGATGTCGATGGCTCGCATACTAGCATCCATCAGTATATTAGTATTGTTTGGTAATTTGATATGCTAAATCGTATAATTTTACTCAATGTTGTAAAAATCGTGAATCGGTAGCGTGACGGTCGATCACCCTGCAGCGATTAATCGGCCAAGGCAGGATTAATCGGATTGGCATTTTTTGCATGTTTTGGGTATTTCTGGAGACCAAACTAAATATCGTAACTGATTCCAAGCCTACTATGTTTCCAAACCTCAATAAAAGGCTCCAATTCTGATTATGAGGCTCATTGTGTGTTATAAGTGAAATAAACGATCCCCAAATTAAGTAGAATGCCTAAATTTTTATTTTTTTTAAAGCTGACCGATACGGCCGATTTTTGGCCCATTTTTTGCCCAGACCGATATTCAAAATTCTACAAGGTCGAAGACCGATAAGCGATATATCGGCGATTAATCGGCCGATACAGCCGATTCTTGCAACATTGATTTTACTGTCACATTAACCAACATGGGGAAGGGATCCGGTAAGAAAAAAAAACTAAAATAAGATTTTTAAGAGGAGATGCATCTATTTTTAAAAGTGCATCTGAAATGTGTGGTTATGATTTCTTCTCATTTTCTTATTTTATTTTTTCTTCTCATTTGATCCTAACTCGAACCAACATATAATTTGTTACACCCCAAAAACGACACAATTTTTTTTTTTTTTACCGAAACTACAATGACCCATCTTATGCGCTGAGGGCCCCTAAAGTGCACTATAACCCCTCTTGTGCACTAAGGACCCCTAAAGTGCACTATAGACCCTT
>Scaffold406567
ATTAATTACTGTATCAAAACCTATAACCACAAACCAAACAAATAAATTTACTTTGATTCAATTCCTTTTCATTAAAAGGTGCAAACCAAACAGCTCATAATTTCAAATAAATGGTACATAGTTGATTCTTCTCGTTTTGACCTTAACAACATGCAAAATATGCTTATTAAACCAAATTCATTTTTTACGCTTTGGAGGTATTGGTTTAGGTTTATATATGGTCTCAATAAGATTATATAATTTTGGTGTATTTTTAGTTTATGAACTTATTTGTCACATTTAAAACGTATCAAGTTTATGAATTACCAATTATGTGCAACTTACAGTTGAGACGAGTATTCTTTCTTTTCTTTTTGAATTATGGTTTTCGACTTTTTGTCCAACTAATTTACATGATTTGAGTTTATCGCCACACATACTCAAATCTAGGGTTGAGCAAATCCACCCAAAAACCGACCCGAACCTGACTCCTCATTTGAGGCCTACGGGGTGCCACAATATTTTAACAAACCTCCCTTTACAACCCCTTGTCACAACTAACCTCAACTTACTCACTTGGGGTCAACCACTTACAACTTTATTTTTTTTATTCAAATTTCAAAATAAACTAAATTCATTTCATTAAAAATAAAAATACAATACATCATATTAAAAAACATACAAAACATAAAATAACGATACGAAAAAAACATAAAAAAACGACACGAGAAATAACGATACGGAAAAAAAAATACGAAACTTAAGCATTTTCCTCGTTGATTTGATAATTCTTCATGATTTGTTCTGAGAAACTTCATCTCCTCCATCTCTAAGGTCTTTATTTCCTTATGTCTCCTCGCCTCGTACGTGGCCATTTGAACGTCGACTTTTTGAGAATATTTTTCTGATAAGTGTCTAGAAAAAGAACTCGTTTGACTCCCCCCGGAGCTTGCCGCGCTCGACGTATCCGTCGACTTTTGTTTCTTTGAAGCTCGACTTTTTTTGGCGTCGTCGAGACGAGGTCGCTTGTCAGGGCCGAATATATCCTCAAGACATGCAATGTCAATCGGGTCCTCGGCATCCCATTTGGGATAATTTCTTAAAATCTCCCAAACGTGAACATACATTAATTTTTGAAAATCACCGGTGTTGAATTTTTGACAATCACCATTAATTCTCGTTCATTTTCCAGTGAGCATATTTTTGCCACGAGGGTCTCGGTCAGAACGAAGGTTGAACATCTCCAAAATATGGTTCAAAAAAAATCATCGGAATGGTCATTTCCGATATCTTGATCTTGAGAAACCTCTACCCAAATTTTCGCAAGCATCTTTTCTTCATCCTTGATCCACTTCCTATTCACACGCGTACCTAGCTCCTCCATGTCATCTTCATCGTCGGCGTCTAAAACCACGANNNNNNNNNNNNNNNNNNNNNNNNNNNNNNNNGCCATGGTTTTTTTTCCTCTACCTTTGGCCGGTTCACGTGCTTGCGGTACTTTGAATTGTGAACCTGATGGTTGTGATTCAAAGTATTGTTGTGGTTGAGATTGAGGAAACGTTGAAGGTTGTGACGGGTTAAAAAACTGTGGTATCGGAAATCGTTGTTGGGGGTGATTTGCGGATCCTTGTTGAAACGCATATTGTTGATTAAGGTAAATTGCCTCAGGAATTTGTAGGAATTTGTGGTGACGACGAGTTAGAATTTTGTGACGAGGGGGTAGACGGGTTTGGCGACCCCCGTATTGTTATGGGTTTGAGGTGAGGAGGTTCGTGAAATAGCTGCCTTCGTTTGGATTTTGAGNNNNNNNNNNNNNNNNNNNNNNNNNNNNNNNNNNNNNNNNNNNNNNNNNNNNNNNNNNNNNNNNNNNNNNNNNNNNNNNNNNNNNNNNNNNNNNNNNNNNNNNNNNNNNNNNNNNNNNNNNNNNNNNNNNNNNNNNNNNNNNNNNNNNNNNNNNNNNNNNNNNNNNNNNNNNNNNNNNNNNNNNNNNNNNNNTTTAATTTAGATTTAGAGAGCAAAGTTATTTAGTTGAATTGTATGTGAAAAATAATGTGTAATGGATTGGTATTTATAGAGTGAAAATTAAAATGTGTTAAGTTTAAAAAAAGAAAAATATAATAATAAGTGAAACGGTAATATTATCATTTTTATTCTCATTTGGGGCCCATCAAACGGTAACATTGTCAGACATTTGCCTCGTCGTGCAGGTGAGGAGTTCTTGTTTGGCGAGTAACGGCAAAGACAGTTGGTATGGTGGCAAAGGGTGGTGAGGCTGCCACGCTGAAACGGCGAAGCGTGAGCAGCCCCACACTGTCCGCTCTAATACGAATAAAAAAAAACTTATATAGTATGGGTTAACGTTACATGACCACAATTTAAAATTTGAAATGTTATCAACCACGTATTTGAAATTATATGTTTCTTCATAATTGGAAATTTTGTTCTTTAAAAGCAAAAATTATTTAAGTTGAAATGACAACATAGCATAAAAAAAGTATATGATGTTCACCCCACATGTTTTACGTCACATTATATGAATTTTTTTGTATATTGAAAGTGACATAAATTTATAAATTTACCTTATGTCTGCTACGTTTATTTCATTATTTGTCAAATCACTCAAACCGACCATGGGCTTTTAAATACTTCATATTTTGGTCTCTTAGGTAGAATAATTAGCTTTTATAAATAAACACATTTGATTGAGAAACATAATTAGAATAACTTGGAATTAAAAGGATAAATTCAGGCATTCAGCAGTCTTTGGTATAATCCGATTTATTTGTCACAATGCTTGTGAAATCATGTGCGACCTATGGAAACGAATGCAGCTCTGAAAATTCGTCTATGGGCAAAAAAATTTCAGCAAATTCGAGTTTTCTAGTTTCAAATTATGTATCAATCTATTTTAAGAATAGATAAAAACTTATTGATCAAGTTTTACAGAATTGGTTGTGTGCAATAAAAAATATACATATCGGGTTTAGTTATAAAAGATTTGTTTTAGTGGAAAGTACCACAAAAGCACAAAATCTTTTAAATGGTCTAATGTGTCGTCATTTTCTCAAATTGATCATACTCAACTCCTCAACTATGCAACTTAAGTACTTTATTGACACGTATCACACTTTTTAATAAAATATATTTTTTGAAATGGCTCACAAACTACTAAACCGACAGCTACTCAACTTGAGAATCTACTCAACTTCATCTAAAAAGTACAATACCCATGTGCAAAAGTACAAGACCCATGGCCCACATACTACTCAACCGACGACTACTCAACTTGGGAACCTACTCAACTTCACCTAAAAGGTACATTGGGAATCACAAAAAAATCTAGTACTTTCTTTTTTTAGATTTTGTTTGTACTTTTTTTTTATTTTTTATTTTCTACACACATGTTTAATAAAATAAACACACAGTTAAAAAAAACACACAGTATTTCACTATCAAACAAACCGATCAAAATCCACTTTCGTTAACCAACCAAACGATCAAATCCGTCATCCAACAAACCCATCAAATCGACTTTCGTTATCTTTGGTGAAGCCATTAGTAAACTAACATAACCAAACATAACGAAGGACTTTCGTTATCTTTGGTGAAGCCATTAGTAAACTATCATAACCAAACATAACGAAGGTCGATTTGATCGCTTGGTTGGTTAACGAAGGTGGATTTTGATCGGTTTGTTTGATAGTGAAGCACTGTGTGTTTTGTTTAACTATGTGTTTATTTTATTAAACATGTGTGTAAAAAATAAAATATTAAAAAAAAAAAGTAAAAACAAAATCTAAAAAAAGAAAGTACAAGATTTTTTTTATCATTCCCGATGTACCTTTTAGCTGAAGTTGAGTAAATTCCTAAGTTGATTAGCCGTCGGTTGAGTAGTATGTGGGCCATGGGTCTTGTACTTTGCACATGGGTATTGTAATTTTTAGATGAAATTGAGTAGATTCTCAAGTAGGGTAGCCATCAGTTGAGTAGTTTGTGGGTCATTCCAAAAAATATATTTTATTAGAAAGTGGGACACATGTCAATAAAGTACTGGAGTTGAGTAGTTGAGGAGGTGAGTATGACCAATTTGAGAATATGATTAAAAAATGACCACCACCAAAAAGATTTTGTACCTTTTTGGTACTTTCCTCTTTGTTTTATTATGGCAGCGATATTATCTTGGAAACAAAAAAAGTTTTCACAATAAATAAAGCCACAACCTTGTTCGTTTTAGACATACAAAAACGTCACTCCAATAGACGATTTCCAGCAAACTTCGCTCAAGAAGACGCCATCGTTTACGTGATCATTTAGCCAAGTTTGTCACGTTCGACAGTATATCTGCTTTGGTCATCGTACCCTGGGAAACAGACGATGAATCTGTTTTTAGATAATCGTGTTAAACACGAGCCTCATGCATTGATCTTTTATTGCTTTATTTTAGTTATCGTTTAATAAGAGTCCGTCTTCTGGTTCATCCCATTATGTCTGTATTTTTTTCTTTAAATACTGTTAATTTTATTATTGTTTATTGTAATATAATTTTATTAATACAAATGTAAGCGTTTCCCTACACTCACTAGTTACTCTTTGGGGAGTGATACTCACACCACATAAATTGATGCACATACCACAATTATGCACATATCATGTTGTAACATATGCATTAGTGATGTGATATTGTGGTGTGTGTGCATCAATTTTTGTGATGTGAGTATCAATTCCCTCACTTTTTGATGCTTTCATGTTCCCTTTTAGCAAGATTAAGTATAAGCACTTATGTAGAACTAAACCAACAAATTTATTTAAAAATGTAATCTTATTTGAGCAACGTTAAAATTTGACATATCTTTATGTTCAAAAGGATGATGAGGTCATGAGGGTGACTTGGCAAAAGGGTGCATGTGATGAAGTAGGCCAATACCAGATGGACATCCCTTTGATATGAGTTGTCTAGCATTATAACAAATGTTTGTATATAAATCCACATATCAATGATAAAGTTAGAAAATCATATTTATTTCTTAACCAAAAAATATAGATGATTTATAAAGTTATCAGGTTCATTTTGAAAAAAATTCATACTGAGTGGAAGAGATTCATCGGGTTCCAGTAAACTTTCGAAAACCCTTCTCAGTCCGCCCTTAGCAAAAAAACTAACCATAAATTGTTTTTTATTTTCTTTACGAGTAGTCTAATTATGAATATCGATACATAGTGTTACTTTGGTGTACTTGTGTACTTGTTTTCGTTTTTTACTTTCATTTGTAACGATGCATTATGATTGATTTAATGTTGGGCCCTCTACACCAAGTTTGGAACAATAAAATTACAAAATATATTTTTTTGGAAATGTTCCAATTTAGAAAATAATTTCAAATAAATGGTACATAGTTGATTCTTCTCGTTTTGACCTTAACAACATGCAAAATATGCTTATTAAACCAAATTCATTTGTACGCTTTGGAGGTATTGGTTTAGGTTTATATATGGTCTCAATAAGATTATATAATTTTGGTGTATTTTTAGTTTATGAACTTATTTGTCACATTTAAAACGTATCAAGTTTATGAATTACCAATTATGTGCAACTTACAGTTGAGACGAGTATTCTTTCTTTTCTTTTTGAATTATGGTTTTCGACTTTTTGTCCAACTAATTTACATGATTTGAGTTCATCGCCACACATACTCAAATCTAGGGTTGAGCAAATCCACCCAAAAACCGACCCGAACTGACAAACCGACTGAAACCGGACCGAACCGAACTGACCTTTTTCAGTTCGGTTTCGGTTTTGTATATTTATTTCGGTTTTTGTCCGTTTTTTGGTTCGAATCCCGAAAACCGACCCGAACTGAGTTATTCGGTTCGGTTTCAGTTTTGATATCTATTTCTCGGTTCGGTTCTCGGTTTGCGTTTTTTCTTTTGTCGGTTCTCGGTTCTGGTCGATTTTTGTCAGTTTGACCCGATGCTCACCCCTCTCAAATCGGGTAAAGTCTTCCCCTCAACCTTCCTGAAAGGAGGGCTTTAGCCGGTTTGAGTATATGTGTTGATAGGCTCAAATCTCGTTGATTAGTTTGTTAAAAGATCAGAAACGATAGTTATNNNNNNNNNNNNNNNNNNNNNNNNNNNNNNNNNNNNNNNNNNNNNNNNNNNNAAAACTTATCTAAATTGTAAGTTTATAAATTGCTTTTTAAGATAACTATAATATTTGATTGTTTAACTCTGAGTAATTCACATGATTTGTTATGTTGGAATTTATCAACCTTTTTTGTAACAATATGATGATATAAAAATATTTGTTTTTGTCTAGTACAAATACAAAAAAAGTTAAATAATTTAAGGGGTATGTTATACAAACCTTTTTTATACCTTTTTTTTATGGGCTATTTGTACAAATCGTGAAACAAATGATACAATCGTTCGGAGCTTGCAATCATTAGAACCCCTTGTAGGGGCCCTTATAAACTGCCCCATAATTTAATGAGGGTTACACTATACATACTATCTATTAGTCAAATGTACAATCCGCGAAACATACAGTACAACTTGCCGCTGTATACAATGCATACCCCTATAGGGTTCGGGATAAACTGCCTTTAATGATTAAAAAGTTTAAAGTAAATGGAAGTCGCTTTCGACAACGGTCGGATAGAAAATGAAAAAAACCGGCCACTTCTCTCCAGCCATTCATTCTTTTCCCGTTGTGGGCCCTACTGCTTAAAATAACAACCTACACCCTCATCCATATTTTTAAACTACTAACTCAAGGCAATTAAGTACATCAACAAAGTATTCAACTATATGTTACTACTTGCTTATTATTTAGGTCGAGTATAATGGTCATCTCACAACTAACTCCACTTTGACATTACAATAGTTTTTTAACACACCATTTTACCATAAACTTTAAAGGCGTATTGGCCATCTCATAACCAAACACATAAAATATCCAATTTATATAAATATACCTCATAATATGTCTAACACTACCNNNNNNNNNNNNNNNNNNNNNNNNNNNNNNNNNNNNNNNNNNNNNNNNNNNNNNNNCCGAGTGTTTCGTTAGGCGGTCTGCACCACCTGACGCGCGAACATAGCAGGGTGTCATTGACTCATGTAGGGCTGAGCAAAGTTCCAAAACCGAACCGAACCGACCCGAAAGAACCGATTTCGTGAAAAAACAGGAACCGAAACCGAACCAAATATGGTCGGTTTGATTCGGTTTAGGTGTGTTTTTGTCAGTTTTTGGTCGAACCGAACCGACCCAAAACTGAAAATAGGAAAAACATGAAACCGAAACCGAGACCGAACTGAAAGGCGTCGGGTCAGCTCGGTTTTTGTCGGTTCGGTCGGTTTTGGGTCGTCCATGCTCAGCCCTAGACTAATGTACCGCGTGTGGAGATGGTTCTTCGCGAGTGTAGGGAGCATACATAACGCCTGGTATGGGTGTTCAAAAAATCCGAGAAATCGTCAAATCGAGCAGATTCGCTCAATTTGAAACCGAAAAAAAAACTGATAACCGAAAAAACCGAAACCGAGAAAATCCGAAACTGAAAAAAATCGCTTATCACGGTTCGATTTCGGTTTTCATTTTTAGTTATTTGCGGTTACCCGAACCGAACCACGTATAATATTGCACAAGTATTGATTATATTATTACACCAATTTATAGTGTAACAAAGTTTTATTATCTAATGCGAACATTTACTAACGTCTATGTATTACATATAATTAAAGTAGACGTAACCAATAAATGTCGAATAAATAATCTTAGTTAATTTGTTATATATGATGATTTGAATATTTTTATTGTGATAGAACAACTTTAGTATAATTTTTATATTTTCAATGTTATATAATATATAGTTAGCTTTGTTTTACTTCATTTTGGAACTACACATACTCGCAAGTCGCAAATTGTTGTTTGCGTTAAAATTCAATTATTTATTTATTATTATTTTTTTATTTTTTTTGAGGGTCACATTGATACCACTAGGCTAAAACACGTAACAACAATTTTGATGATTTATATATATGATAAATTATCTAATCCAAACATATAATTAANNNNNNNNNNNNNNNNNNNNNNNNNNNNNNNNNNNNNNNNNNNNNNNNNNNNNNNNNNNNNNNNNNNNNNNNNNNNNNNNNNNNNNNNNNNNNNNNNNNNNNNNNNNNNNNNNNNNNNNNNNNNNNNNNNNNNNNNNNNNNNNNNNNNNNNNNNNNNNNNNNNNNNNNNNNNNNNNNNNNNNNNNNNNNNNNNNNNNNNNNNNNNNNNNNNNNNNNNNNNNNNNNNNNNNNNNNNNNNNNNNNNNNNNNNNNNNNNNNNNNNNNNNNNNNNNNNNNNNNNNNNNNNNNNNNNNNNNNNNNNNNNNNNNNNNNNNNNNNNNNNNNNNNNNNNNNNNNNNNNNNNNNNNNNNNNNNNNNNNNNNNNNNNNNNNNNNNNNNACTTAATATGCGGTAACAAGAAAATTGTATAAATTCTTGCTCACATGTTCAACTAGGTCAGTGTCCTAGTGATACTAGAGTTTGTAAAGTGAGTAGGTTTTTGAATCATAAAAAAATTAGTATTACAGTATATGTTTAGGGAAACCAGCTATGATAAAAAGCTTAGGCCGAGTGTAATGGTAACTTGACCATCACCTCCACCACAACGCCATATCAGCTTTTAAAGTCATCACCTTACCACCACCTTTAGAGACGTACTAATTACCATCCAACAAAACACATTAAAGTACTTCACTTTATACAAACATACCAAACAATATAACCACACGCTCACAAACAAAAAAAGTAAATAATAAAATAGTGTGTTTCTGTTAGCTGGTGTGCACTTCCCAACCAACACAAAAAACACACCTTCGCGCGCTATGATAGAGGGCCGTCATGGCCTTCGCGTATAATGATGCACAACCATAACAGCCGGTCTTATAGGATGACGAGGAACTCGAAATATTTACAATTGAACATGTAACTTAGTCATGTTATCATAGTTATGAAAGTGTTACAACTCATTTTCATTATACTCCATGATTAAAACAGGTTAGACAACAAGTAGTGCAATATTACCAAATGTTTACTCAAAACCCCAATGATTAGAAAGTAAAAATATACTGTAATTTAAGGGGCAAGTTATTTGGACCCTCCCATAGCGCGAGAGTTTTCAATTATTGAACGCATCGTCGGTTTGTATGGTGTGTATCGCGAGTTGTATGATTTGACCAAACCCTTTTGATGTGACAATATAAGGGGCAAAGGGGTTGTGTTGTACAAACACTCCCTATGTTGTCACGTCAAAAGAGGTTTGATTACACCATACAACCCGCGATGTACATCGTACAACTCGATGATGCGTGCAATAATTGAAAATCGGGGTCCAAATAACTTGCAAACTAGACATTAAAGCAACCAAAAGTCTTGAACTCAAATGAACACTCCCCCATTATAAAACCCCACTAAACCTATCCTCTCAACACACACAAACTCCACTCACATTCTAAAAAAAAAGCTAGTGAGGTCACAAATAAGCAAAAGCAATGGAGGGTAAGGAAGAAGATGTTAAGTTGGGAGCAAACAAGTACTCAGAGAGGCAACCAATTGGTACCTCAGCTCAAACTGACAAAGACTACAAAGAGCCACCACCAGCTCCTTTGTTTGAGCCAGGTGAGTTGTCATCATGGTCTTTCTACAGAGCTGGTATTGCAGAGTTCATAGCCACTTTCTTGTTCTTGTACATCTCTGTGTTGACTGTTATGGGTGTGGTTAAGTCTCCTACAAAGTGTGGTACTGTTGGTATTCAAGGGATTGCTTGGGCTTTTGGTGGTATGATCTTTGCACTTGTCTACTGTACTGCTGGTATCTCAGGTATATATATATTCTCTTCTTGTAATTATACTCTTTTGTTATACATATACTTATGTACTTGTTCAAAATTTTAAATATAAATTAGATAATTGTTTAGTTACTATAGATCTATGTAATATATACATGTTTTTAGTGATGAAATTCACATATAACTAGGTAACTTCTATTATTTGTTTATTTTTCTTAGCCTCCTAGTGTATATGTTACCTATCACTAGTATGTGAATTATATCAAGAAAAGTTGGTTACCATGTTCATCTTTTTAATTTTTATCATAAGTTTACATGTTGAGTAAGAAATAATAGTATTGAGGTAGTAGAAATTTACTTCTAGAAGTTAAGAAGTGTGTTTCTATACTTTTGTTAGAAATTAACATGTTTACATAATAAAGGTTTTGTTACTCTAGATCTATGTGAAATTCAACTAAGCAGTTTTTAACTTTGTTTACACACCATATTTGTTTTTGTAAGCTAAAGTCTCAATCATAGTACTAAGTTACTGAGGTAGAAAATCACTTTCACATAACATGGCTTCTTCAAGANNNNNNNNNNNNNNNNNNNNNNNNNNNNNNNNNNNNNNNNNNNNNNNNNNNNNNNNNNNNNNNNNNNNNNNNNNNNNNNNNNNNNNNNNNNNNNNNNNNNNNNNNNNNNNNNNNNNNNNNNNNNNNNNNNNNNNNNNNNNNNNNNNNNNNNNNNNNNNNNNNNNNNNNNNNNNNNNNNNNNNNNNNNNNNNNNNNNNNNNNNNNNNNNNNNNNNNNNNNNNNNNNNNNNNNNNNNAGCCAATGTTGTAGCCCATGGTTACACCAAAGGTGATGGTCTTGGTGCTGAGATTGTTGGGACCTTTGTGCTTGTCTACACTGTTTTCTCTGCCACTGATGCCAAAAGAAGTGCCAGAGACTCACATGTTCCTGTATGTGTCCTCTTCCCTCTTGTCTATTCAGTATTTACTCTTGGGTTAAATTTGCTAGAGTGACAAAGTGAAAATAATAGAGTATAATCATTTAAGTAACTTCATTACATTACGTATTAGCTAGTGAATGATACAAAAGAGTAGGTAAGGTTAGGTTATATGTCTCTATCTTGTTTTGATGTCTTTGGTTCCATGTGCAATGTATTATAGTGCTTTTTGTGGCCGTAGTTTGTCAGATTTATGATTAGGGTATTTTGGTAATTTTACTTGGAGTATTCATTGGAAATTGTAGTACTTTATAGTGGGCCAAAAATAACAGCTTTAGTAACTAGTGATGATGGGTATCCCATGCGGTAAAAGTGAAACTAGTACATTGGATTTACCTTGTGTTTGACTACCTTTACTTGACTTTACTATGCAGATTTTGGCACCTCTCCCCATCGGGTTCGCGGTTTTCTTGGTTCATTTGGCCACCATCCCAATCACCGGAACTGGTATTAACCCCGCAAGAAGTCTTGGAGCCGCGATTATCTACAACAAGGACCATGCATGGGATGACCAAGTGAGTCCTTTGTTTCATTACATTTTATGTCGAATATATTAGTAGTACTAAATGACTAATTATGTTTTATGTCTTTTTGCAGTGGATCTTCTGGGTCGGTCCCTTCATTGGAGCTGCACTCGCCGCATTGTACCACGTGATTGTCATCCGAGCCATTCCTTTCAAGAGCAGATCTTAAATTTGTATTGCTTAATTTATTGTCTATGGATTGTTGTTGTTATCCACCCGAATGTGGGTCTGGTGTTTATTTTTAGTGTTGGTTGACCAATGTTTGTACATTATCTATCTGCCCTACCCTGAGTTCGTGTTGTATTGAAGTTAAATTAAAAACTCTTGTGGTCACTTTTTATCTATGGAATGAGCATGTTTGAACTGAAAAAGGTTTCTTCTCCAAGGTGTCCATGGATATACTCATTATTACTGTGAGCATATTACCTTTTTAATAAAATGGATAACAATAGAAACATATTACCTTAGGGTGTGTTTGCTTTTTAAAAAATCAGACGTTTTGTTTGTTATCCAGTTAGACATATAACATCTTACTAAGTAAGAGGTGGGTGACTTATCTTACTGCCTCTTACTTGATAAGAGATTGAAGACTCGTGTTAATATAATATATTTGATGGTTTATTAACTATGTTATATTTATGATAAAAAGTCTTGTTTCATATTTATATAAGCTACTTAAATAAATTGCAGAAACGAACACTTAAAATCATTCGGACAATTATAAAAAAACAAACAACATTATTTCGTTCAGATTTAGACTTTCTAGCCACCTCTTACTGGTAAAATGTTGTAGTCAGATTGAGACCTAAAACATATTAATGAAACAAACACACTCATAGAGTCTCTAGTTTTGTTACAACACCACCACTTAACCCTGAGAAAGATGCAAGTATTGAAGGATGTAAAGGGATTGTAATCACTTTTAACGGATATTGAGATTTTAGATCACGGACTCGTCAATTGTCCTTTAGTGAAATCGTTTTGGGCTAAGGTAGGGAGCTGGTGGGGTGTGGAGTTGTCGGGATTTTCTTTGGATGACTTTAATAATGGGTCCAGGGTCTCTTTCGCTAACAAGTGGGCTGCTAAAGCTTTCGGTGGGGTTACTTGGTACCTTGTTTGGTTTATCTGGAAGTGACGGAATGAAGTGATGATCGCGTCTCGGCGTCTCCTAATAAAGTGCCTTCTATTATCCGTAAATATATTTTTCCTCATCATGGCTCGATTACGGGTTTCAATAGGTGCTCTAAATTGGTGTTGATTGGTCCATGCATATGTCTTCTCTCACCTTTTGTTTTAGTTCGCTTGGGAACTAGTAGGGTATTAGTCTCGGTGTTTTTTTTTAGCCGTTTGACTTTTATTTTCTTTTCTTGTATTTTTTTCTTTTGTCTCTTGCTTGGACTCTTGGAGCTTTTGATGTATATAACCCAAAACTTGATGAAACCGTAAAGTGAACTTGTTGATTAAAATACATAAAGAAAAAGTAAAATAAAGAACTTATATTTCTTGCATCCCAAGAGAGAACAATTTCATAGATAAGATTAGTAATATTTGTGACATACAATAATTTCGTTATTACTTGATAATGACAATTTGATATTTTATTTTCATGTTTTATAACAGTTTGGTAGGCCTAGGCCTTTTTATGCGTGGGCTTGATTCTTTCTTCTTGGGCTTAATGAACATCACATGATATGATTCAAACTTTCAAAGTGGATTAAGATTGAAAGGGTAATGATGAATCATTTTAACTTGATATGAATATAATCGGTAATGTTCTTTTATAATTAAAAATAAAACTGGGTCCTTCAGTTAGTTCCATTATTTTGTTTTTGATAAAGAAAAATGATTGACATGCCTAACTTTATACCTAAACCACTTAACATATGACAAGTAGAGTATGATATTTTTCTCTCCTCATGATAGCCTTTGATTATTACACGTGTTGTAATCTAATTGTTAGACATGAAATTAGGCATGTCAATCACTACTCTTTGATAAAACATTACCAGTAATGTTTAACTTGAGAGAATATAAATCCATTGACAAAACCATAGCTTGATAAGGGTGCTCGGAGTGGGCTGGCGGGTTGCACAGCGGGCTCCTCATACCGCCGGTAACACCATTCCGCCTATAGCGGGTTGGCTTAAACGGTTTGGTGAGCGGGTATATTACCCGTTGGTGAAGCCGCTATTGTGAACGTTATATGGGGGTGGTTTGTAACTTTTAATTCTTTTGAAACTTGTCAATTTGGAACGTTGGGCATTCAAAGCAAAAAAAAAAAAAAAAGTTTGGCCGGATCTTGGCTGTGATTGTTTGGCCGGATCTTGGCTGTAATTGTTTGGCCGGATCTTGGCTGTGATGGTTTTTTGGCCGGATATTGGCTGTGATTATGTTTGGCCGGATCTTGGCTGTGATAATATTTTTTTTATTAATTAGAGGCTGTGATGATATTTTTCTTATTGATCCAAGTTGTGAAATTGGAACATGATTTAAAGATGATCTTGCATCTTGGCGGGGCAAATAAATTCAGAGGATGGTAAAATATTGCAACCTTTTGAATATTTGCAGCCATGGCTGATTTATCCACATGTTCCCATCGTCTAAACAGATCTGAGCCTCATTTTTTTTTTCCTAAAACTTTTTTTTACACAACTTTTATAAAGTATAAAGTTTCTTCTAATTAATGTTTGAGATATGCATTTTGTGATTAGTTATAAAATGTTTTAGTTATAAATTGTGTAGTTTAATAGTTTAGGAGGGAAAAATAAAAAATTTGGGAGGGCTGGAAAATCATGAGCGCGAGTAAAATTGGTTGAGAGGGCTGGAGAGTTGAGCTGAGTTGGCATAATTTTATTAGCTAAATTTGGAGGGTTGGAAATTTCATCACTCCTTGTCCCCTAATGGTTAAAAATAATACGTAGAAAAGTTATTCACGTAATTAAATATGAGAAGTATCTAAAACTCATGTCTCGAGACAAGACAAAGCAAAATATATTCAATGTTATCCTTTTTTAGTGGGACAAAATTAGCTATTCATTTAGAAAGGAAAAAAACATGGTTTTGATGTGTTAGGTGTCCCTTGAAATTATGGTTAGTTATCTATGTACTAATCTCACAAGTCACAACATGTTTCATGAAGAATTCATGTCATTTTAAGTGATTGCTTCGAACTCACTCTAACAAATCATAAATTACCCACAATGGAATTTAGGTATTCCATCAAACATTAGCATAAAATACTTATTTTTCAATTGGATTGGGTCGGATCGAGTCATGGCTTAAAACATGTAATAGGTCGAACTAGTCAAATTCGTAACAAGTTAGCCTACATAGACCATTGTTCATATGATTTTCTCTTTCACTTAAAGAAACGTCGAAAAGAGGAACCAAGATCCCATATACGAAAACATAACTATGTTGATTAACATCTATAAGAGCGGGGGTGCAGTGAGGAGTTTTTCCTCCTCATTCGGGCCCCACGGGGTGCCACGTCACCACAACAAACCACAACTAACAACCTCCCTCCCCAAACAACTAACCACAACTTACTCATTTGGGTCCACCACTATCTATTTTTATTTATTTTATTCAAATACCCAAATAAACTAAATTCATTCATTAAAATAAAAATACAATACATCAAAATAATACAAACAATACAAATAACATTTAAAAAAAAAAGNNNNNNNNNNNNNNNNNNNNNNNNNNNNNNNNNNNNNNNNNNNNNNNNNNNNNNNNNNNNNNNNNNNNNNNNNNNNNNNNNNNNNNNNNNNNNNNNNNNNNNNNNNNNNNNNNNNNNNNNNNNNNNNNNNNNNNNNNNNNNNNNNNNNNNNNNNNNNNNNNNNNNNNNNNNNNNNNNNNNNNNNNNNNNNNNNNNNNNNNNNNNNNNNNNNNNNNNNNNNNNNNNNNNNNNNNNNNNNNNNNNNNNNNNNNNNNNNNNNNNNNNNNNNNNNNNNNNNNNNNNNNNNNNNNNNNNNNNNNNNNNNNNNNNNNNNNNNNNNNNNNNNNNNNNNNNNNNNNNNNNNNNNNNNNNNNNNNNNNNNNNNNNNNNNNNNNNNNNNNNNNNNNNNNNNNNNNNNNNNCGTCGTGCAGGCGACGAGCCAAAGTTCGGCGAGCTCCGGCGAGCATAGATGGTGCAGCGGCGAGGCTTCGGCGAGCTCCACGTCACCCACAACGAGCTCCACAACGAGCTGCACCCCCTGGTCTAAGACCACAAGGTGTCATGGCTTAGTTGTGCCTCTTCATTCGGGCCCCACAGGTGCCACATCACCACAACTAACAACCCCCTTATCATAACATACCACAACTTACTCATTTGGGCCCCACCACTAACTNNNNNNNNNNNNNNNNNNNNNNNNNNNNNNNNNNNNNNNNNNNNNNNNNNNNNNNNNNNNNNNNNNNNNNNNNNNNNNNNNNNNNNNNNNNNNNNNNNNNNNNNNNNNNNNNNNNNNNNNNNNNNNNNNNNNNNNNNNNNNNNNNNNNNNNNNNNNNNNNNNNNNNNNNNNNNNNNNNNNNNNNNNNNNNNNNNNNNNNNNNNNNNNNNNNNNNNNNNNNNNNNNNNNNNNNNNNNNNNNNNNNNNNNNNNNNNNNNNNNNNNNNNNNNNNNNNNNNNNNNNNNNNNNNNNNNNNNNNNNNNNNNNNNNNNNNNNNNNNNAAAAAAATAAAACATAATAAACATAAATTTAATCCGCGTTGATTCGATATTTTCTCATGATTTCTGCTTGTCTATGGCGAATGATCGCGGCCTTTTCCGGTTCGATGATGAGTTAGAGTTTTGTGATGACGGGGTTGATGGGTTTGACGAACCCGCGTGTTGTATAGAGGCAAGAAGGTTAGTGAAATACATATTCTCATTCGGATTTTGCGACATNNNNNNNNNNNNNNNNNNNNNNNNNNNNNNNNNNNNNNNNAAAAAATAGAGAGTAAGTAAGTAAGTATTATTTAAGCGGTAATATTACCGTTTGGGAATAAATTCGATCACACAAACCAAGAATTTGTCAGAAGAAAACACTCGTCGTCTGCACGATTTCTGGTTTCCGGCGAGCCACGGCGAACCCCGCCGGTGTCACGGCGACCCAGTGGCGGCACTAGGATGAAAGTTCAGGGGTAGCGAAATACGAAAATTTATTTCAGGGGTAGCGAAATACGAAAGATAGTACGAAAAACGTAAAAAAAAACCAAAAATTCCACTAAAATTTCACTACTCGGTAAAAGTTCAGGGGTAGCGGCCCTAGGTTGTATGTAGTTCCGCCCATGCGGCGACCCACAGCGAGGTTGCCACCTCAGCCTCGGCGAGCAACGGCGACAACCACACCTTGTGGTCTAAGAACCTGTTTTCACATAAGGTACATTCACAGAATACCAAACATGCGGAGTAGCAGATCAAGGATACCAATAACGCTGAAACGAACAAAATTTCATTCATCGTAAAAAGTTAAAAACAATTACATAAAACATTCGGGACTCTTGTTACAACATATATCTTTACTACATAGAACATACATTATTATTGTGTTTATAAAGATTGCAAAAGATAGCGATTCACAACCAGATTACTTTGATTGGGTCAACTTCACAGTGAAATCCCAAAGTTTCTTAGCTAATTCAGGGTCTTGAGCGTATCCACTTGCTTTCGACAAGTTGCTGTCAGCAAAATATTGGCCACTGATGCCCTTTAACTGTGGGTGCAGTGCTACGTAACATGTAGTTGCAGCTCCCTGAATTCACAAAAAACGGACATGATTAGTCTTGCATTATCATTAACCAAAGAAAAAACGATGAAAAATTGCACAAGTATCTTATTAAACAAACCTGTGGAATGTTCTTCAAGAAGCTCTTGGCCGCATTTACAAACATAGCGAAGAAGCCACCATGACGTGCGAGGTTTGTGTTAATAACTCCAGGGTGCAGCGAATTTGCAGTAATATTGACTCCCTCTTCCTGCAAAATGGGCCGAAAATAAAAAGTTAAACAAAAAGGCCAAAAGTCTGTATTATGACTCAAGAACCATGTTAGATGATTAGTTAAGATTACCTGTAGCCGTTTTGTTAGCTCATTGACGTACAATATAGCAGCAAGCTTTGATTGGCCATAAGCCTTCAAGGCGCTATAGCTGAAAAACCACAACACAAATTAGTTGGGTCCTATTAATTACCGGTGTATAATTGAATATTTATTGCAATAAGTTCAAGGTTTAGTACCTCTTGTCGTCATTGATTTTATCAAACCAAATTCCTCCTGTGTATGTCACCTTATGAACCTCGGACGAAAGCATAACTATCCTTCCTTCTTTCCCACTTTCGCTTGCAGTCTTTTTCATCGTATCCAACAACGAGTTTGTCAAAACAAAGTTACCTAACAAAATAAAGATTTTACCTTTTGTCAATAACATGTTTGTCAAGAGTGTGAAAACAACATAAAACCTTAGGAAAAGATGACATACCAACATAATTGGTTGCAAATTGCAATTCGATGTTGTCTTTGCTTAATGAGAAGGGAGGAGTCATGATTCCTGCGTTGAGACTTTTGACACAAACGATTCACAAAATTAGTCCATTTATAACATCCCGAGTTTAAACTAACAATAAACGAGTAGTGTTTATATTTTCAAATGAGTTAGTCTTACATCAAGATGTTCAATGGAAGTCCCTTCGCGCAATATTGCGATACAAATTTTCGTACAGATTCCAACGAGCTGATATCCAACTCCATAACATCAATTTTAGCATTGGGAATTTTCTCAACAATGCTGTCTTTCACTTTATTACCAGATTCGACATTTCTGACTGCGATAACCACATGTACCCCACGTAACGCAAGCACACGGGCTGTTTCTAATCCGATGCCACTTGTTGCTCCTGAAATTTCACATACACATCTTTTTTAGTATTTACTAACCTAACAACTAGTATATGAGTAGTTTATTGAATATCACTCAACATACATATATGGTCCATATATATGGACATCACTTATAAATAAATAGTTTATAGAAACAAGCTGCTAAAATCATTTATATATACATAACGGCGCCACACTTGAAATCCGACCCCCAAGTTAAACCATCCAAACGGGCAGGCCCCGGGACCCGAACCACTAGGAGAGACCCGCAAAGGGAAACCCTATAACTCACGGCGGCTTCGCACTAAGAGGAAAATCCGGATTTTCTTTGTCTCTTGCGAGACTCGAACCCGGAAAATCATTTATATATAATTCAATATAAATCATGTTAGACAATTATCCAAAAAAAACTTGAGAGCATATCCCTTTGAACTTTGTAAAGTACTAATCTATATAACTTTAAGATATAGTATTCTAACTATTTGATCTGTATAAGAAAAAACAATGAATCTATATATTAACAGTTGACTTTCTTTCTTATCTACTGATTAAGATCTGTTCTAAAACAATCAATGAATAGTAAACAGAAACATAGGAAAAGAACATTCAAAACTCGCCCTCCCCGTATAACCTAAACAGGAAAAACCTCGTCCGTTTACCCATTTGCAGATCATGAACATAAACAGAAACATATAAAAAGAAGTAGCAAGTAAGAAATATAATATACCAGTAACAATGGCAGTGAGACCAGTTCCATCAACACCTTTTGTAACATCTTCAGCAGTTGATGAAGCTGCATATCCAGACTTACCGGTAAATATTGATATCCATGTCATGTTTTCTAACTTTTTTTTTTTTTAGTTTGTGTGTGTGGATTCTAAGAACACTTGAAACAATGCTTTGTAAGTTGGTGAATATAATATTTTGTGATGATGAACTTGAATGAAACAACTATTTATATAAGTGAAAGTCGTGGGATTCGACATTTAATATATCATGGTATTCTCGGTCTTTCAGGCATGCTAAGAAAAATAATACCTATAAAAATGATTACTACCTCACTTCCAAAATAAATGTCAGGTTTGACTTTGTAGAGTCCTTTTTATTCAACTTTGATCGTAAATATTTTTATTTGTGTTATATAATAATTTATGCAAAATATATGTATGGATTGGCTTTCAAATGTATTTTCATTGTTATAATTTTCATAAAGTATTATATAACGTAAATAAAAATATTTAAAGTTAAAGTTTAACAAAAAAATCTCAAGAAGTCAAACCTGATATTTATTTTGAGGCGGAGGGAGTATTTAAGTAGGATTATATTGTTCATTATTTGGTCAAGATTGGTTGCTAAAGTAGATTATTATTTTCTCCTAGGAATACGACAACCGAACATGTGCACATAATTTTACTAGAATTACAAGCGTCGACATATCTTATTGCCAAATGGCGAAAGATGCTCAAGTTAGGGGTGATTTTTAATTAAAGTACATTTTTTTTTACTAGAATTACAAGCGTCGACATATCTTATTAGGGCATGTTTGGTACCGAGAAATAAGGGTGGAGAAATGGAATTGAGACCAATTCTCGTATTTGGTAAGTCAAAGAAATGAGCCAAAGAAATGAGACCAATTCTCGAGAAATGCTCCCTTTGTATTTTTGAATTCTTTGATTTCCCTTCTAGTTGGAGTGGAAATGGTGGGGTACATGTGAGAATTGGTTGTATTTTTCTTTTTTTAACTTACATGTGTATTTTAGTATCAAATAGATTATTTTAAAAAATAATTTGTTTAATTTTTTTTTAGAAAAATACATTTTTAAAAAATAATTTTTATAAAAAAAATTAATAATTTTTTTAAAATAAATTTTTTATAAAATAA
>Scaffold406793
CTCACAGATAAGGGTTCGAGTGACATAACCAAGGGTGCACCTCAACACTGATATAGCAAGTTGTATGTTTGTTTGAATACATGGATCTGTTTATATGAGACAAAACAAGTACATGTTAAAACAAATAAGACACTACATGTAACATACTATATCTTATATACTCTGTTTTGTTTGGCTGTAACATACATTGTTGTTTTGTTCGGCGACAAACAAATTTCAACAAACAACATTGCTAAGTCGCAATTTTTTCGACGTCTTACGGTTGAAAACGGACAACTTTCTGACACGAACCGGATCGATAATAAGATAAAAAGAACAATAAAGATAGATGATCAACTTTTGAGAGGTCGAACTCTCTCCCAATAATGATATCAAATCACTAAACCATTAATAATATTCTACATAATTGTTTTTACAGCCCTAATGATCTTTAAATACTAAATAAATCCTAGACTTGCCATAATACTATATCTTGTTTACCAAGATAATACAATAAAAGGAAATTACTAGAAAAATAAACTAATTAATAATGGAAATTTCCATTCGAGAAAGAGATGTACGAATAAATGAGCGAAACTGACTCGACCGGACGGTAGAGGTTGTTTAAGAATCAAGATAGGCACCGTGAAAGAAAGAACTTCGCTAGCTTCAAAGGGCTTCGACAGGAAAGTCGTTTCGATCCAATCCATTCTTGGGGAGTCATGATGCTGCGATATAGGATCAAAATCGACTTTCATTTCACTTAACTCATCAAAGCAAGGAGTGGCTACTAGATAGACAATTAGTTCCGAGACTAAGAGATTGGGCTATCGGCCGGTATCAGTTGAAGTCAACAAAGAAGGAAAGCCTTCCCCCAATCCAACATTTTCAGGTGAAAAGAAGATAGATGACTAAGAGTCGGACAAAACATTGACTAAGTTGATTTAATTCGCATGAAAGGGCTTCGGGACAATCGAGGTGTCAAACATCCTCATTTTGTCTGTTCGCAACTTTCTTTCAATTGCTGGCATAAGAAAATATCCTAATGATCAGGGTTGTATCATTACTCCCGCCCACAAAAACACCTTGTCCTCAAGGTGTAGCTGCAAACATTCTTGATTCCGGGATCACATGTTCTCCTTTGTGCAAAGAGATGTCAAAACCAGAAAACTTGTTCCAACCACCCAATGAAGATCATAGTTTGCTGGAATGAAAACCTCTCTTGTACTTTCTTCCTACACCACCAAGTGCAACACATGGTCACATCTTAAGTCAAGCCCATATGAAGGCCGCCAATACCTTGGTTTTGAGCGTCTTTGATCTTCCTCTGTCTCATCCATGCGTGGTTTTAAATTACAACAATGAAGTGTGTCCTGAAGATGGTTTTGCAAATCAGTTTCACTAGCGGGCTGCCAATCATTTTCTTCTTGTGCCCTTAAGGAATTTGTTCCCTCTTTTTCTGGATTCTGTTCCACAACCTCTAAACCTAACCTAAGACCATCATCTTCCCCACATTTTTCTGTTGCCAAGGTTTTGGTTGGAACCCTATTTATCGAGTCCTTCATCTCCCTTAACCTTATTTTTAATAGGGAAATCTGCTGTTGAATCTCCATCATATCTTTAGGAGTGTCTGGTTTAGTCACCGCCATTCTTTGCTGAGATGCAACTCTTCCCTAAGGGTCGTATCACTTTCCTAGTGCAACAGTTAAAATAGCAGCCAATGGCAACAGTTAAAATAGCAGCCAATGGCAAAAGTTTTTTTGCGAGCAATTTTCAATGTATAACATCAAGTTAAACAGAGTCAACTCCAAGAGCATTAAACATCATTTTTTGTTTTTTTTTTAACTTGCAACAATGCCTATACAGCTCCACTGCTTAATCACAAAATGTTAAAATTTATGAGGTAGCTAAAAGAAAGTGGGCTGAAAAGGCAAACACGTCAAACGGGTGAAAAACCACCAAAAAAGATACCATCACACGGGTGAAAATTTTACAGACAAATTCACTTGCAAAAATTGTTGAAAACCATGTCCTAAGTTTTAAGATATGTTCATGAAGTGTAAAAACAGACGAGGAGCCTATTGCCTGCATTATCTAAAACTCGTTTAAAGATAGAAAGAAGTCATTTTAATTTGGTGCTAGCAAGTGTTTTACTTTCTTCCTTCGTGGTGTCTGACATCCTATCTCTTATCCTTCAACGTCAAAAGGCCATCATATATCATCTAAAAGGAGAGTCAATTACTATAGAAAACAACAATAAGATCCATAAAATCATAGGTCAATCAGATAGATAAACAACATATCAACAGTTTCGACCGCCACTTTTAACAACCTATCACCACCCTTGGGCACTAATCACCTCCCTTAACCATTCATCACCTCCATTCTTGACTCTATCAACCAACATCTCTACCCTACCACCATTTTCATCCTATCAGCATCAACATTTGTAAAACCCACAAAATTCACCTAAAACAACAACCAAACTCAACTCAATTATAACTCAAACTTGATATAGAAAACCCAGAACCCTGAATTTCTTCAAAAAAATCAGAAACCATATTTCACCTAATAGAAAGTCATAGCATCACAAAATCGAACACCAGAACCACATTACTTCAGAAGACTGAAAACTAACACTTGATTCATTCAAGGCAAAGTTAATGACAGTTCAACGGCCGAGTAAACACAGCAGGTGAGGGAATGTGAACATGTACTCGAAAGTAGAATTCAACCATGGTTGCGAAGCTACTTCAACAATTGTTCCAACGGCCGAGTAAACACGTGTCCGTTTATGATTGGATTTCCTTATCTTAATTTTGGGGTGGGGTCCACAGTATAAACCCTTTATAATATGGTATAGATTAGATAGTAATACAATAAGTGACTTTTATATAATATTGGTAATCACAAGGGGGGATTTTCCTAACACCAAGTAATATCCCCCAGAATAACTGAAATTGCAACTACATCTGAACTTATGTGACTAAAATGTATATTTTGAAACTTCATACTAATCACTATTGTGGCTAAAATTCAAATACTAAACTTCACTTGAAACTTCAAACCCTTTCCCTGGCCACCGCCAAAATGTTTGCCTAGTGAGTTTCAAACCCATTGTTGGGAATCAAAGAATATATACATGATATATATGAACACTGGAATACATAAACTACATTATAATCATTTACTAGGCTCTTTTTTTAATATCATCCAATATATATGTAAGAGTACGAATTTAGCGGCATACCAGGAACAAAGATGATCATAGGACTCCAAGTCCAAGCAATGAATAAAAGACATGAGAGCTAACTTCGACCAGGAGTGATGTTGTGAGATGCATTTGAAGAAACAATCCCACACAGTACCCTTGGAATTGTGGTGGGAATACAAGACACAGAAAGAAAATCTACCCTCACCTTCAATACAAAATCAATCAACAATGATCGCATACTTTACTATATAATGTTAAAAGATATGGCCTACTGATGCTTGGATGTCTGTTTCGAAAAAGTGTTTATTATCTCGAAAACAATTGAATTTAGATAACCAGATATTCAGTATCTTAACATTCAGTTCTTTATAGCAACTTCTTACATGTTTCTCTGAATCTGATTAGCTTCATCCTAAAAAAAAATACAATCATACTTGTGTTTTTGAAGAACAGTCATGAATGATAATCAAGTATATAAGTTCCATAGATAGTTCAGCCAAACACCCCAGTATCAAACCTCAAAAAGATGTCCTGTAGTTAATCTATATCATATACATGGAAAACCCCAAGATTTCTGGTGTAGTTTGATTCTGGCACAAAGGCTATGGGAGTATCTCGATATTTGTATAATCAAAAGTCAACTGCTCTATCATCTGTATTGACTCCTCCACAATCCATTTAATCATTTTAAAAAACAGAAGCTGGAACTAATACAATAACTAAGATGAAGCCACAGTAAGCCAGCCACAGCAATCCACAACTAAATGAGAGATCAAATGAGTATGCGTATTGTGAACGAAACTATATAATATAACGAATAAAAATGGTAATAAAATGTTGTCTCTTATATTATTATTGTAAATACAATACATTTTATAAGAAAAACTATGATAAAGCATTGCAGTCAAGTATGTCTAGCGTGAAGGTTGTCTGCAAGGAGGCTGGTCAAGCATGTCCTGTGCTTCTAGACACAAGCTCATGCGTAAGCACTTGGGGTGCGTCTGTCGCATGTATTTGGACCAATCTAGGGTTACCATATCAGTATGAGTTTTGACTCTCATTTGCTTCTCAAGCTTGTCTTTTCATTTGTGCCAAAACAACCAACGATTATTATAATAAAATGTAAATTACTAATTCCATTAGCTTCTTTAAAATTTGACATCCATTATCATACTCCATCTCACTAGAATATATTAAATAGCTTTGACATTTCTCCCCCATTCTCTATTTCATTAGACACACACATACATGTCCATTTTTTCATTTTGGGTCCACAGCTGAGTTCTCTCTGTTTGAAAACACATAGTGGTTCTGCGCATGGCTGAGAATGATGGAGGGGCAGGCGTTAATGGACATTATGGGGAGACACTTTTCACTCTTCATTTTTGCCAAAAGGTGATTACTTTCTTCTTTGTTTCTTCTTCAGGAGTTTATATCATATGCCATGACCACCCAATTCTTCTTTAATGGTATTTTTGTTTTAGTTTATTTGTTATGAAGTTAAAAAATCCATCAGTATCGAGGGGTTAAATGCATCAGATGGTATTCCTAGATGTACCCATGTTACATGTAGGTTTCTTCATGATCTAAAAGTTATAACCCTTACTGTTATATGAACCATGCCTTAATTGACAAAAGAACAAAATTAGAAGATATACTTAGACACTTTGTGGTCTATTAGTCTTCAAAAAGGATCAAGCACACGCACATGAGTATTCAACATTTGTAAACACACACACATACATACACACACCTATACATGAACTATACATATGTACACATTTGTTATTGTTGCTGTAATGGTGTAGGATTTATTATTTTTCTTTAAAATTCCCTTTTTAATACGTATATGAGCAAAGATTTATCATATAGCTCCTCTGTATTTCTAATTATTGCGTATGGTTTTAACTCTATGGCAGCTGATAGCAGAATTTTTGGGCACATACTTCATGGTATTTGCAGGTTGTGGCGTAGTGATGGTGGACTCCAAAAGGGACCATGTGATTGGTCAAACCGGAATCGCCATAGTATGGGGGTTCGTGGTGATGGTGATGATTTACTCAGTCGGCCACATCTCTGGTGCCCATTTCAACCCTGCAGTCACCATTGCCTTTGCCTCTAGCAAGAGATTCCCTTTTAAAAATGTGAGTCAGTTAATATATTTAGGTTACATTATTGCCAATTGATGTTTGTTATTATTCTTTAGGTGCCCGCATACATAATTACTCAAATCCTTGGATCAATCCTAGCATGTGGAACGCTACGGTTAATATTCAACGGGAGAAACAATAATCTAGGAGCAACAGTTCCCACGGGATCCGATCTCCAATCTTTGGTGCTGGAATTCATTATCACATTTTATCTCATGTTTGTCATCTCCAGTGTTGCCACAGATGATCGAGCTGTTAGTACCGAATTTCAAATTTAACCATTATCTCTATTAATTTATATTCTTAACAGAGGTACCAAAATATAAAATTCATATACAATTAGAGCTGACATTCTATTTTCGAATTAAAAAAGTTAATTATATATATTATAAATTCGGGTTGACTTAATGATAACTACTCTAATAAGTCTTTTTAAATATATGTTTGACAACTAACTGTCTTTTTAATTTCAGAATTCAGGAATATTCTTTAACCTTCACATTTTTAATTATGTTGATACAGATAGGAGAAGCAGCAGGGCTTGCCATTGGATCAACTATATTACTTAATGCCATGTTTGCAGGGTACAATATTTTTATTACTAAAATGTCCCACTTTTTTTTGTAATTTATTTTTTAAAGAGTTCAAAACTTTTTTTTTTTTTTTTATATATATATTTTTTTATTATTATTATTTTTTTTGTTATTGTTGTTGGTGAAGACCAATATCAGGTGCCTCAATGAACCCAGCCAGGACGCTAGGCCCAGCCATTGTGTCAAACCAATACCGAGGCTTATGGGTCTACATCTTGGGACCGATTGTAGGAGCCATAGCCGGGGCATGGGCACATAATATCATAAGGTTCACCGATAAGCCTCTAGCTGAGATCGTCAAGAATTCATCTATACTCCAAAGAAATATCGTGCGCTCGGTATAAATTTCAGACAAAAACAAGGAACGGTTCAAAACCCATAGTTGTATTCTTTCTACGAATTGCATCTCATGTTGTTTTGATATTTCTTATATGCTTTTTGGGTTTTCATTTCTTAATTCTATTTTACACATTGTAAAGACTGAATACTACATGCGAAAACGAATTGCAATTCAATAGCGAGGAAACGAGCCCAAATCAAAGGTTGATATGGGTTGAAGCAATCTTGTGTGTAATGGATACAAGATAAAAATAAGCATGAATGGAATGAATACACAGGATACACGATGAACACGATAGATTTATATAAAGTCAAAAACTAGATAAGCAATATACAAATCAACCTACATAAAGTAAACACTGAAAGCGTATATACATGTTAAAAATGAATCTTGTACACAACAACCAATTCAAACATATTAATTTCACAGCTATACAAGTTCTATATTTTAATCATCCAATGTACATGGTAGAGTAAGAGTTCAGGCATACCAGGAACAAAGATGGCCATTTGGGGCTCCAGCAAAGCCATGAATAAAAGTCCGACAGCTAACTTCGCCCAGGTGCTGTGTTGCGAGATGCATTATTATTCGACGAAGCACTCCCACGCCGTACCCCAGGGAATATGATCGGAATACAACATAGTAGCGTGAATAGCAACTCCACTGAAAACAGCATAATGCTAATCCACATATATATCAACCACTTCCAATACCATAACATCCTCTTCAGAAAAGGAAGTTGAGACTCGAGCTTTAAAGATGCCGAGTATATTTCAGGAACACCACCCCCTCTTGCAAATTCCGCTCGTTGTTCAATTACAACTCTTGAGCAGGATGTAGGAACATACTTTTCAGTATACCCTTTAAATTTTATGTCCAAAGTTTGTGTTTCTGATGAATAGCCGGTCAGGATAGAAGCCAACTTAAAGAACGTCGACAGAAGGCGGATAGGCTGACTTTTAAACTGCAACATGCAGGGTTGCCGTGTACTTGCAAGAGTTTTACCATCACTAGAGAGAAAATCTACCCTCACCTTCAATACAAAATCAATCAACAATGATTAAAGACTGGACCACCATTCGATGCTAAAAAATCTACGTGATCTAAAGAATCATAATCATATAGCCAGGTGCTTAAAGTCAAAATATTTCATACATATCTCAATATTCGATTCTCTTAAGGCAACTACTTACATATTTATCACAATATGATTGGTCGTATCCTAAACTATTAATCAAATATCAAATAATCAAAGAAATTATCAGTTCAGACAGACGATCAATGATTTCAAAAATTTTAGTTGCACAACAGTTTAGACATACATCCAAACGCCCTCGTTAACAAAATTAAAACACGACCTGCTAATTCTTATCACATACCTCGAAAATCCCAAGATTCCTATTGTAGTCTGATTCAGGCAACGTTAACGAGACAGTCGCCTGCAATTCATGACCAAACGGTATAACCCGCGTTCCACCAAACCCCCCAATCTCACTCTTCCCACCCTGTCCAACTGCTCCCAACCCCTCACAAGAAATTATCGGCACAAAAGCCATAGGACTCTCTCTCGTATAATCAAAATTCA
>Scaffold417680
GAAGAAAGGTATAAACATCATTTGTGTTCTTCTAATTTGAAGTAACTTACTTGATATTTGTACCAAGGTTGATGACTATGATGTAACCGACATGGAATTTATATGCAAAATGGAATATCTATACATGCACCTTCATTTATCCTCACTTAAATGGGTATGATCGAATCTCTGCAGCAGCAAATGGTGTGTTAATAGTCCATTTTGGAACATATATACTCGAAATTTATAGGGGCACAGTTTGTGAAAGGTCATGTCACAATCGATATGATCTATAAAACATTAAAACATTTACTTGTTCACGTAATTATTGAAAACCATTGGAATTAATCTAAAACGATACAATGCTTTAGACGAAGGGTACCACCTCTGTAAAGCAATTACATTGCATTTTAATGGTTCCTAAATGAATCTTAAACAAGGCATGAGATTCTAATACCTAAATACCACAAACTTTCATACACCTACAAACATTTTTATTTATTTTTCCGCAATTTTCGTAAAAATTGAACATGCCTTCTGAAATGATCTCAAATATGGGTAGTGCTTCTGAAAGATCCAAGGGCTTTGACTGCACCGGCTCTCAAGATGAATTGGTGGTAGAATGCCGCGATGGCAGCTCCAATGAAGGGTCCGACCCAAAATATCCACTGCAAAACCAATTTACAAAACAATAAGTTAGGATCATACATAAAACGACTCATTTTCAAAAGGTAAATATGTCTAAAGCTTCACTTGATCATCCCAAGCCTTCTCCTTGTTGTAAATAACCGCGGCTCCAAAGCTCCTAGCAGGATTGATTCCGGTTCCAGTGATGGGAATGGTGGCTAGGTGAACCATGAACACAGCAAACCCGATTGGTAGTGGTGCCAACACCTATATCGCAGAATATAATAAATCGTTAGTCCTTTTTACCCAAAAAAAAATAATAATCATTAGTCCAAGTTGACTAACACAATTGTGAATTTAATACTTGATACTTATAAGAAGACTATGTAAGTATGCTTTAATTTTTCGTTATATGCTTATAAACGTATAAGTAATAAACCGTTTTTTGGTTCAAATGTTAAAGATTGTAAATTTGAAGCAGGGAATAATAGGCATACGGGGACATGGGAGTCTCTAGCACTCCTCTTGGGATCAGTAGCCGAGAAGACGGTGTAGACAAGAACAAAAGTACCAATAATCTCAGCACCCAACCCGGTGCCTTTGTTGTAGCCATCGGCTAGCTCATTGGCACCACCACCATAGGTGTTATAGTAAGTCTTATGAAAAGACTTGACTAAGCCAACTCCACAAATGGCTCCTAAGCACTGAGCCACCATATACATGATGGCTCGGGGCAATGACACTTTTCGAGCCAGAAATAGACCAAACGTCACGGCTGGGTTAATGTGGCCACCTGCACATTCACATAGATATTCATTACTGACTTGCTGTCCTTTTAAATTATGTACCGTTGGATTCCTTACAAGATTGCAATAATTGATTAATTGTGACCACACATGATAAGGCACATCTCTAAAATTAGTTTAAGGTAATTAATAATGAAGTATCAAAAAATATCAATAATTAGTAGTGTATTATTAGATCAATAATATTCACATCTATTTCGTACAGATTAATTCCAAGTTGTACTATAAACTACGAGTAATAGTTACTTGCATAATATAAATGAAACAAAAGCACATGAAAGTAAACAATTCCACACGCATATTCTAGTTGTAAGTGGTAAATAAAACCGTAAATAATAAGAATCGTTCCATCTTAGATACTTTAAATGTTCTGATACGTTAAAACTACAATTTAGTGGAGTCCGAAACAAATCTAAAATAATTAACAAAACTTTACTTAGGTATCCATCAGTTTAAAAAAAAACAACTTATAACAAATTAACAAACTTGTTCAAACTAACTTTTAAACTATCAATTTAACTACTAAAATATACCTACATTTCCATACAGAAAATAAAATAAAGAAATAAATTTGGTTGAATAATTTACACTTCTTAATTCGTAATAATTCATTACAATTTTCTTTTCTTAAAACTACCAATTTTTTTTTTTTCAAGTTTCAAGAAAACACTTACTTAAAAGTCACTCGAAAACATGTCAAATACTGTATATAAAGTTATAAAAAACTTATTGAGATGACAAAAAATACAAGTAATTTTATGTCTAAACCGGCGTATATTGTTTTATTGAGTTGTAAGGAAGTAGATCTATTTTGTTAACAAGAAAATGATATTACGCATGTTCAGACATAAAACTAGTAATAACTAATAAGCCCAAAATACAACCAAAAAAGAAAAAAACAGTGTAGAAAACTTACCAGAAATACCAGCAGTGCAGTAAACAAGAACAAAAATCATGCCACCAAAAGCCCAAGCAATACCCAAAATACCAACACCACCACAAGCATCAGTTCCATTAGCAATCTGACTCTTGTAACCAATAACTGTCAAAACAGTTATATAAAGAAACAAAAGTGTTGCTATGAACTCAGCTATCACTGCTCTATAAAATGACCATTTTGTCAGCTCTTTGCTGTCAAAGAACTTTGCAGGTGGTGGGTCGTGGTAGTCTTTTCCTGTGAATGAACCTTGCTCTTGCTCTGGCATGTCTTTAGTCATTATGTGTGTGTTTCTAATTTAAGTGTGGGAAGGTGGTGTATATAAAGGGAAGTGACATGTGGGGGGTCAAGTGTAATTATATGATAGCGCTGTTTCGCGGACGAAATGAAATTTTGTTTTGTAGTATTAATTTTCGCAAAGTTTCTATATTTCAAAATGCGGCCGATTTAGAGAAATTATTTCTAATACTATCTTAGTTACTACTACAAGACTGGAGGGACTCGTAGCAACTCACTCATCACCATCTCCTCTTATTTTCACTCACCATACAAGAGTAGTGATGACACCCACTCACCTTTATAAAAATATACTTCACTAAATACCCTACACACACCTACAATATAAATAAAAAACAAATATTTTTTCAATTTGGGCCCACAAAATTGTGTTTATCTGCTTGGTGAGTTACTCACCATACGACCATTTTTTTTCCACGAGTGACTTTGACATGGGGAGTGGTACTTACTACGTGAGTCACTCACTCACTCTCAAAAACTACTCCACTCCTGGATGCGTTTGGTATGCGATCATGAATCATACTCCCTCCGTCCCAATTTTATAGTCCCACTTTCCTTTTTCGTCTGTCCCAATTTTATTGTCCCATACCAAATATAGAAAGTGAATAGGTAGTGAGT
>Scaffold429395
ATATTGCAGGCTATCCCAATTCACGCTGTTGCGGTAGGCGTGGGATCGATTCAAGGGGTGGTTATGGAAATCATCATCACATTTGGGTTGGTGTACACAGTGTACGCCACCGCATGTGACCCAAAGAAAGGTGCAGTGGGCACAATTGCCCCTATTGCAATCGGGTTCGTTGTGGGTGCCAATATCTTAGCCGCAGGCGCGTTCTCTGGTGGGTCAATGAATCCAGCCCGATCTTTTGGGC
>Scaffold466867
ATTTATTTTAAAACGAACCAAACTAAACAGATGGACTTACAATTAAGAACGGAGAAAAAAATATATATCATAAAAATTTATTTCATATATCTTTTTAAAACATAGGTTACTATTGAGTCAAAAGCTTTTTGGTTTTAGCGAACGTATTCATTTTGTGCATTTGGGTGATTCATAGTTCGCTTGGATCATTTTGCCCTGTAATAATGTTTATATAAAGTTGATATCGTTAATGCTGGTCTAAGTTTATGTTTTTTCTTTTTTTATGTTTAAAAGTCATCTTGATGCATGCATCAAAATAAAGTATTAAAAGGGATAAATTGTGTAAATCAGTTTAGCCCTTGTAAATTATTGGTTTTTTGTCCGATAAAAAACATATTAAAGTAGCAACATTGCTTCATTGTCAAAGAGAAACTATTTGACTAAGACTTAAATTTTTCTATTTGATCATGATATGTAACCGAATCATGTTAACACCATCAAAGATATGACATATCATCCAATGATCTAAAATGAATTGATGTTGATATATGAGTTGATCCATCTTCTCTCCCTCCTAAAGCGAGCACGTAAAAAGTTTATTTGATCTCAGACCAAAACCAAACACCAATGTAGTTGATTTGAATTTGAGTTCATCGTGTTAGTATCTTCCTAACCATTCATATATGGGTCAAATGAGCAAACTTTTATCCACTATATGCAGTTGGGAGCGGAATTTGTGGGAACGTTTATACTGATATTCGCAGCAACAGCGGGACCAATAGTGAACCAAAAGTACGCAAACTCGGAGACACTGATTGGAAATGCAGCATGTGCAGGGCTGGCAGTGATGATAATTATATTGTCGACAGGTCATATCTCAGGAGCCCATTTGAATCCGTCTCTTACTATTGCATTTGCAGCACTACGTCATTTTCCATGGGCACAGGTCCCCGCATACATCTTAGCACAAGTATCAGCCTCCATATGTGCTTCTTTTGCTCTTAAAGGTGTCTTTGACCCCTTTATGTCTGGTGGTGTCACTGTCCCTACTGTTAGCAATGGCCAAGCGTTTGCCCTTGAATTCCTCATTACCTTTAATCTCCTCTTCGTTGTCACAGCCGTTGCTACAGATACTCGTGCTGTAAGTATAACCTATGATTCATTTTCCTTCTTTTTATTTCTTTTAAATCTTTAGAAACCCAATCTCAATGGTGGACGTTGTCTATATTCAGGTGGGAGAATTGGCGGGAATTGCAGTTGGAGCTACTGTTATGCTCAACATTCTTGTTGCTGGCCCATCAAGTGGTGGTTCAATGAATCCAGTGCGTACATTAGGTCCAGCAGTTGCAGCAGGGAACTACACGGTGATATGGATCTACATGTTGGCACCAACACTTGGTGCCCTTGCTGGAGCTGGAGTCTATACGTTGGTCAAACTTAATGCAGTTGAAGGAGAGGAACCACGTGCTGTCCGAAGCTTCCGTCGTTAAATGCAGCCGATGGTTCTATTGGCATACAGGATATGTACAAGTTACGTATCACTGACATCTATCTTTGTTTCCTAAGCCGTGTGATATAAATAAAGCGGGATATGGTCTCATGTCCCTTGTGAATTGGTGTGCAAGTGCCTGCAGGCGAATGTGTGTAGTCCAATATCGTTTGCTTTTCATGTTGATTATTGTAATAAAAAAAACGCATACGCGTGTAACATTTGTGTTTGTTTCATGTTATAATATACATAATCTGTGTTGTGTATCTCTTTGGCTTCGCTATCGCTCATGACTTGTATTGTAGTCGGCCCGGAATGCCTCTGTGTTTCTCATGGAACACTTAGATTTGTTGCATTCAGGTCCATTTTTGTCCTGGTGGTGTTGCTTTTCTAGGCTGGAGACCTTTTTGGTTGGTACTACTAAAATGGTTTTCCTGAACCCATTCTTAATAAATTTCACTACCCATACTCATATTACGCTAATATGTGCTTTTTTTATCCACTGTCAAGGAGGCCTAGGTTAGGCGTCTAAATGTCCACACGAGGTCTTAGGTCCAAACCTAACAAGGCAAATTCTTAGGAGTGACCTAGAAAAGAGTTCAAAAACAGTCACAAAGACTTGTACTCCCTACGTAACCAAAATAGGAAAAACCTCATACATTTACCTGTGCTTTTTTTAGCATAGTAGGTACTAAATAGTTTTGAAACTCTATATTTTAATTATATCTGAGATTTTTCAACTAGAAATGTACATGACTAATGTTTTACAACAAACACGTCATGTGCCTAACAAACATTACTGAACCCCTACCATTCATTGTTACGGTATTCCATTCACCAGCTTGTGAAATCTTTGAGCCATGGCGTGATGATTCTTGTCTTCATATACCTTAATAAGTGATTGTATTGTTCTAATTATCACCTCTTTCTTTTGGTTCCACGTGGAATCATGATCAGTTTCAAATTGATTCACAAGAGATGAACATAACGCCTTGAGCCACTCCTCAAGAAACGATGATTTCTACAAGGAAATAACAATACACATGAGCCCACCAACGTTAAAATGCAAAGAGATCAATGTTGATCCGAGCTTACCTTGACAAGAAAATCGTGTACAGGGTGATGATGAGTTACTGAAGCAAGCCCAAGGACGTGCAACATGGTTGATGTTAACTACAGTAAAGTGAGACTGAACCATGAGTTTAGCCTGAAAAAACTCAATCACAGATGGTATTGCGTATAGAAGGTAAAAGGATTTAAAAAAACTGAACCTGCTTCTCAAGTGCAACCCTATATTTAAAACTTGATGGAGCAAACATCTGGTCTGTACCAAGATTCTCTAGTGTGTGCTCGACCCCTTGAACAACATCTGAATAGGACTTCCCATAATCTGCAGAATACACAATATAAGTAAGATGAAACATAATGGTTCAAGTTTACATGAGATACAAAGCATGGTTAGGTATATATGATTAAATATATTTATATTTTTAGATTTAACTAAAAACAAAACAAGAAGAGATGAGGGAATGACTCACCAAGTATAGTTGATGGGGCAGCCAATGCAGCTGCCGCTTGTATCCTGATCTTAAAATTAGACGAATCGCGGAGCAGTAGTAGCAGAATACTAAAAACTGAAGAAGCCCTGTGGAAATCAAAGTGAACGATCAGTCGGTTCTACTTAATTGCAAAAGGAACAACAATCACATGTGACTCGTCATGCTCTTAAGAGAATAGAAATGAATAAACAGTAATAATACAATCATAGAAACTTATGCGATAATAAGTTTCAACTTCTTACCAATCTGTATCTTGCAGTTTTAATGTCTCGTTAAGAAATAAGCTGCTCAACGCATGACAAACATTCCACCGCACCTGTTTGTATACCAACGCCCAAGCATTAGAGAAAAGTAAAAAACACAACTGGTGCGAAAAAAGAAAAGGATAAAAGAATAAGCACTCATTTTCAAGTTGAAGTTTTAGGTTTTAGGAAATACCTTGACATTTCCGGTTGTGACACAAGAAAGAAAAGCCTGCACCATTCTTTCCAGCCAAGATGAATCAATTGCTACTGAAACATCATTGGGAATAATGTTTGTATTATTCTCTTGCATATCTTTCCTTGAACAAGGAACGAATCTTGATAGATTGCCAAGGGCTCTCACGGCATTTGCTTTTATCTAAGCAGCGGTAACAGTGAGCAAAAAGAATCAAAAATAAAAGAAAACAAGTAATACAAAAACATGTATTTTGATGTTATTTACCTTATCTCCATCCCTTGTAAGCCTTAGAGAACAATCAATCAACAGAGAAACCATCCTCGAGCATTCCTCAAGATCTATCATGTCAGATATGGATGAAGTTAAGTATCATATAAAACAGAACAATGCATAGGGGTATAATTGACTCACCTACAGAAGACCTTGCTAAGGTATATCTATCAATAGAGTGGCGAACAGAATCACATAAGTTAGCTAAAGCCCAAGTGGCTGCAATCCGGACCTAAAGATAACAAGGTATACTATATTTAGCTTAAAAACAAAAATACATCAAAAATGATTGAATGAAAGTGATGTTACACTTGGAATAAAATAATAATTACCGGGACTAAAGAATGACGACTATTGACTTCTGCAGCATTAATAAACTTGCGAAGGATCTCCACACTACATCATTCAGACATTATTATGTCTCATCAGTTGAAGTGTATATGCACAGCTTGAATTATTCTTTAAGATTTGAAGTACCTTTTTAAAGCTTGAGGAAAACATGCAATCACACCAATGGCACGACAAGCAGCAGATCTTACTGATGGGACATCGTCATCAACAGCAGCATTGACCTACAGAGTTTTTCAAAAAGTGAAATGGATATTATATATCTAATAATGAAGGTAATAATATCGATGGTAAATGGTTTTATCAAAACTTACAGAATAAGCAATAATAAGATCCTGATTTTCTTCTGGAAGAGAAAAGAAAACACTGGATGTTATTCCTGCAAAACAAGTGATAGATGCAGCCCTTACCTACCAAATATAAAGAAAAATGTGATTAGCCCAAATAACCAAATAATCATTTATAAGATAAATGCAAAATGTCCACTTCTATAACCAACCATGGCTGATTTATGAAAGACAGTTGATGACAGTTGCTTTTCAAGAGCTTCACACCACTGCTGGCAGCCAGACACAGAAGCTGGATGGTCATCACTAGCCACTGATTGGCTCTCTAGTCCGTATGATGGAGCTGATGATATCGTTTTGACTTTGATGTAATCATGTGTAAAAGGACTGCTGAGTAATTTATCATCAGAAAGATCTTCTGTTCCCTTAAATCCGGAGATAGCACGCAGACATTCATCCAGTAGCTGTTATACAGGTTAACTCAAATCAATAAAAAAATTCAAGAACCCCTTCTTTATGTATAGATTGTGCTAGTAACACAAATTTTAGCAGACAAATAATTATAGAGATTGAAGAAAATATTAAATCTGACAAGCAATGCGAGTTCTTACCTTGATTGCATTGGTTATAACTTTTTCCCCAGTTGTCCCAACAGAGTTTCCAGAATTTACAGTTACCGCCCTTGAAGAGCCTCCACGAAGATCTAAAAATTCAGAAATGACAGAAGAGACTTGTTTCCAGCATAGAGTCATTATATTTGGGTAATTGTGTGCCACAGCCCTAAGAACCTGCAATTAATGAGTAATTTAATACATGCTTTGCTTCTTAAAAAGAATGTTGTC
>Scaffold474048
AAAACTTCTCTCTACAAACTAACTCCATGGAGTTCTTGATCTTTCAAGATCCAAGACCACCAGAATAGATCCACACAATCAATATGGTTATTTCCTACAACACCAATTGGCGTACGGCAGATGTACACTTCAAAAGAACACTTATACTTGTTCGACCAGTTCAATCTTTCGCTTCAGAAAAAAACTTAAAATGATCAGGAAGATTATCGGAGGTATAAGATTGAATACCTTCGACTATTTGTAGAAATAGTCACCGGCTCATACGAAATCTTCTTCGAAAAACCCGTGCAGGATACTTACAGTCTTGATCGAAATAGTCGGCACGCAAACGTTCATCAGCAATCTCACGTTCACGAAAGATATGCCCACGTGCAATCGAAGGTCCAGCTGNNNNNNNNNNNNNNNNNNNNNNNNNNNNNNNNNNNNNNNNNNNNNNNNNNNNNNNNNNNNNNNNNNNNNNNNNNNNNNNNNNNNNNNNNNNNNNNNNNNNNNNNNNNNNNNNNNNNNNNNNNNNNNNNNNNNNNNNNNNNNNNNNNNNNNNNNNNNNNNNNNNNTAGTGTAAGGTTGAAGAAGATAGTGTAAGATGTAGTATATTGATTTGTGGAAGTGTGAAAAAAAGTGTGGTGTGAAATGGGTATTTATAGGAGAGTGAAATTGGTTTTGATTTTTTTTTATATACATATAGCCGTTATTAAGTATTAAACACAAGGGCCTGTTTTGTAATTTTCCATTTTGAATTCATACGCATGAAATAGCCGTTTAAGGGGGCGAGAATGATTTTTNNNNNNNNNNNNNNNNNNNNNNNNNNNNNNNNNNNNNNNNNNNNNNNNNNNNNTTACCCTTAACGCAGCGTTAAGGGTATAACGCAGCCCTTAACGCTGCGTTAACGTGGGATGGTCACAACAGACAACGCACCTTAACGTGCGTTTAACGTGCTCTTGACCCTCACCGTTGTGAGTGGTCTTAGAACTAGGAGTACATATATGTAACTATTTTTTAACAATCTAAGATTCTAAATATCTCAATATATATACAATAGGGATAATAACTTTAAAAATTATCTTACTTGTCTAAAAATACTGTTCTAGGCATCGAATAAATTTTTTTGCTTATACGGATACTGAACTTTCAATTTTGGACTTTTTGAGGTATTAAACTTTCAATTTTGAACTTTTTGAGGTACTTTTGTGACATTTTTGCCCCTAAATTTTTAATAATTTGAGGGGCAATAATGTCACAAAGTATCTCAAAAAGTCCAAAATTGAAAGTTCGGTACCCATATAAGCAAAAAAAATTATTCAATATCCAGAAGAGTATTTTTAAACAAGTATGATGCTATTTAAAAGTATTATCCCCATATCAGTTTCACATAATTAAATAAGATTTAAACGCACAACCATTTAATTGTGAAACTTGATGAAAGGGTTCCATTGGAGGGGTTCCATTAGAGCACATATGTAACTTTATATTATCACTAAATTGACACCAAGTTTTCATTATATTCTGAAGATAATCATATTGGCTTAAATAAATAAAAATCTAAAAACAAATTGTCTATCAAATTATTATTAGAAAGAGTAACAAATTTGAGAACTAAAATCCATCACTAGGTTTTTCATTTTACTTGGACGAGTCACGAGTGAGAGTATAGGCATTTCGATAGCTATCAATATAACACATAGACCATATATGTCCCATAGATGCGTCGATTTGATGCTGTCAGGGACTACCTTCTGGGTATGTATTGTGGAATCGAATCACTAATTATTATTCGAGGTTGATAGAGACTACCTTCTGAGTAAGTACTGTAGAATCGAATAACTAACTTAGTATTGTACTAATTCGCCTTTCAAAAAAAAAACATATAACACATAGACCATATATGTAATTTACTTTTTTATTGTATGACTAAAAGTAAAAATGCATACATAAGCTTGGATACTATAGCGGTAGCCTACGTTATTGTTATTATTTTTTTTTAACGGCGACTTTCATTTTTTGGATTAGAGTCGCACCCGCCTAAACGGCAGGCTCTCGTCCTCCACTACCCAGGCTATGTTGTTTTAACCGGGTCCACGCTGGTGTAATAGAGACTGTGATCGGTGTCCGCCCGGAAACCATACTGCCTCCACACGATTTCTCGCACCCGCCTAAACAGCAGGCCCTCGTCCTCCACTACCCAGGCTATGTTGTCTTAACCGAGTCCACGCTGGTGTAGTAGGGACTGTGATCGGCGTCTGCCCGAAAACCATACTGCCTCCACACGATTTCTCGCTGGAATAACAGCTGGAATAAAACCGGGGTCAGGCTCAGACTCAGATTCGAACCTGCGCCCTTTGCAACAGGTTCTTATCTTCATCGCCAATGCCAAGTGAGCTAGGCCCACTGACCTACGTTATTGTTAATTAATTTATACTTGTTTCGATAGGTATTTTCTGTCCGTTAATTTATATTTCTTTCATCTTACAAACATTTACATCTCTTTTCTTTAAGTTTGTTATGCATTGACATCTTGCTTTCACAACATTTATAAAACACTAATCATACAATTAAGAAATATACAGCATGTACTAAAAATAATTGATAATATTCATTAAAAAAACACAAAAAAACATATACAGCATGTACTAAAAATAATTGATCAACTCTATCTCATCCCTCACTAGCACCATAAATACCAACCTAGCTTTCAACACCACACACTTCACACCAAAACACTAACTTCTATCCATCTCTATTCTTTGAACATCATCATCAGCCATGACAAAAGACGTCGAAGTAGCTGAGCACCATGGTGGCAAAGACTACCATGAACCACCACCAGCACCCTTGTTCGATGCTGATGAGCTAACCAAATGGTCTTTTTACCGAGCTCTTATAGCCGAGTTTGTTGCTACACTTCTGTTTCTTTACGTGACGGTTTTGACCGTTATCGGGTACAAGAGCTCTACTGACCCTTTGTTGGATCTTGATCAGTGTGGTGGTGTTGGGATTCTTGGTATTGCATGGGCTTTTGGTGGCATGATCTTTGTTCTTGTTTACTGCACTGCTGGTATCTCTGGTTAGTAGTAATTTCTTTCTTGTGTCCCTAATAGTTATTTTTGCATGTTTTTAATGATGGGATATTGTTCTAAATAAGTAATGTTTAATTAGTTTGACATACAGTTTAATGAAAATGTCTTAGGGCATGGTTGGTAGGGTTTTTTTTTTTTTGAGCCGTTAGTTTTTTTGTTAAATAATCTCATCTAAATACATTGACTTCAAGCTTTTATTTCAAACAAATAGCTAATAAATGAAAAGTTGATTCATGAAGCTTTTTAAACATTCTGGAGCTGTTAAAACTTTAAATTACTAATATACCCTCCAAACATTTGTTTATAATTATAGATATGTCCTTTTATGTCATTTTACATCTTATATTTTACATCTTATAATTACATTTAACAGCTAACTTACCAAACACTTTTATTAAAAAAAAATACAGTTTGTAGTTTGTAGCCTACAGTTTACAGCTTACAGCTAGTTTTGCCAAACATATAATAATTTGATAAAGTAATTATTGATGAATTTGATTTGGTCCATCAGTTTGTTAAAGATGAGTATTTTATATCGTTATGTATGTACGTAGTAGTAAAAAAGTATTGAAATGAAATGGATAGAAGTCATAGAAGAACTCTTGTTGTTTGACCTTTAAAAGTAGATAGAACAACCTTCTTAATTTTCCAACAGTGTTTGATATTTGCTTTATTAATAATTAGGTGTTTAGCTAATTAGCTTATGTTATAGATATATTAGCTAGACAGCTTTTAATGTTTGGACAAATATACTTATCTGCTTATTTTATACTGTAGGAAATAAATACTGGAACTAACCAAGCCCAAAACACTGCCTCCATACAATTGTACAAACAAATTAGAACACTTATATTTAAACGTTGTGGTTAACTTGCATTACAGGAGGACACATTAACCCTGCTGTGACATTCGGGTTATTTTTGGCAAGGAAGGTGTCATTAATTAGAGCAGTAATGTACATGCTAGCACAATGTTTGGGTGCAATCTGTGGTGTTGGTTTAGTCAAAGCTTTCCAAAGCTCCTACTACAATAGGTATGGTGGTGGGGCCAACACTTTGGCAGATGGTTACAACAAGGGCACTGGACTAGGTGCCGAAATTATTGGCACCTTTGTCCTTGTCTACACCGTCTTCTCTGCTACTGACCCTAAGAGAAGTGCGCGAGACTCTCACGTTCCTGTAAGCATGTCATATCTTCTTATCTTATCTGTTTCTTTCTTATCATAGGAATATGCTATTTTTGTTTTGCAAGACAAAATAGGTATAGAATAAATAGTAAATAGTTTTTTTGGGTTTGAACAAGATACAACATGTGCATAGGCAGTCTCAATATAAATCGTATACAGAAAATAAAAAACATCTCCAAAAAAAGTACAGGGTTAAGTCTAGCAAGAAAGAAAAGAATT
>Scaffold511010
AGAATGATCTTAGTAAAAAATAAAAACAGAGACCAGTATTTGTGTATAGTTTTCTACACCAAACTATATGTGCAATCATGCTAGAGGCATCCTACATATGTTGATTTTTCCAATGGTCTTGGTATAGTTATATAATGATTATTTTATATTTTGTAAACAGGCGCTGGCGGCCGGCATACCAATTTTTGCCTACACCATTAACATTTGAATCCTCTTTTCTACACTTAATGATATGCATTATTCAATCATGTAGTGATCATTTGATTTGATGTCACCAAAAACCACTCATCTTTTGCTTATTAGTTTATAAATTATTGGCAGTCTTTCAAAAAGGAGCCACTTTTAAACAATATCTGCTTTTAGGTCCTAATGGATTTCAAAAGGTAAGTACAGAAGATCTTTGCTAATTCTCATGTTTCCATGTGTTTAAATTCTTGGTTGATCCGTATCTTAGTTGATCTATATTCATTCCCCTAAAGCCGTATTGTCATGTGGTGCCTCACAGCACTATGAACTATTTAGGCTGTCAGTTTTAGGCAGTTCCTAATTATTTTTAACTAATTTGGGATGGCCTTTCTTGACTTCAGCTGACATTTTGCGTCAGTACCGAACTGTTTTTCGATTATAATTTTGCAAAAAAAGGAGCGGGTCCTTGCGGCCTTTTTAGCTGTTTCAGGCCGAGTCCCTTTTGGCCTATGCTCATTAACAAACTACTAACACTCATCTGCATCATCGGGATAAATCGTGATACATGGATAGGAGGGAATAGAGGAAGTTTCAGTCACAATGAAACAAGTACATAATCTACTTGGTGAACTGGATTTGGTGAAATTGTTTTAGTTGGCAACCAATTTTGCATTGAATTATTTAACCATTCGCTTTGTATTTATGTGCCTTTGCAACCAATTGGGATCATATTACATGCATAACAACAAGTATTTGATATGTGAAACTAAGTTCCATCTGCCATTGTATGCCAAATGACTTGGGGCCTTATATACAGAATCTTTTATGAGTGGACTAATGGAGTATACAGATCATGCCAAAATGTTGTAGATCTATCTCATTATTTTAACTTAACTAGTCTATCAAATATCAATGCCTTGTACTTTCATATACACAGTGTCATCTTTTCGAGCCATTGACAATAATCAGTTGCTGCTTTGCAGGTCTCATGTCACTTCTTCAGCAAGGTAATAGTTTCTTGTCCGCTCAACCTTAAGTTCGTCTTTAAATTTTTGTTACTCTCATAATGGAGTTCATCTTATTCGGCAACGGATTTAAAACTTTTGAGTTTTGACTATACTGTTCTCCATGTCAATTATTCGTTAGTAAGTCTCCAAAATATACATATATATTACATGTCAACCAAGTGGTGGGGTAAATTAACTTGTGCTACATGTAATCTCATAGGTGATGCCATGAAGTTTACATGTCATCACTTATTAGCCAAGTATGTGGGATGGGAAAGCTATAAACGTAAAAACAATTCACATGAGGGGTTTTAGAAGCTAAAATGTGATGCCCGCTAGAGGGACTATGGGTTTTAAGGATTTACGAGTTATGGACTATTGAGATCAAAGAAAAGTCAACAAATCATATATGCAAGTCAACGATAACCATGTGGATGATCCGTGTAATTTACTCTAAAAAACATACAACTATGTATTATCATTCATCTTATATATTGATTGATCTGCAATTGATATCATATATAGTAGTAACAAAGAATGATCTAGTTAAATATGAAAGAGACCAAGTGTATATATAGTTTTCTTTGCCAAAGTATATGTGCAATGATGCGACATCCTATATATGCTGATTTTTCCAATGGCCTTCGTAAAGTTATATAAAGATTATTTTAGATATCAGAAACAGGCACAAAGCCTTCTAGATACCATTTTTTGCCTACACCATTAACATTTGAATCCTCTTTTGTACACTTTATGATATGCATTATTCAATCATGTAGTGATCATTTGATTTGATGTCACCATAAACCACTCATCTTTTGCTTAGTTTATAAATTATTGTTAGGCTAAAAGGAGCCAATTTCAAACAATATCACTTCATTGATGTCAACCTTTTGTTAATTATGCATATAATTTTGTTACTTTTAGGTTCTAATAGATCCCAAAAGGTCAAGTGCAGAAGATCTTTTTTCTCATGATTCCATGTGTTTGAATTCGTATACGTATGTGATCAGTATATATAAAGTGATGGAGGAGAAAGCAGGAGATGAAAATTATATATATAGCAAATCATTAGGCACTTATTAAGATATCACAGTCTCACAGATACTCGATCTCACTTTCTAGCAAAAGTTATCAACACAACTTCGTGTAACCTTATTGACCTTGTTTGTATCTGTATACTTTTGTAACCATGTCGAATGTGAATTCAAGAGGTATCAATAACAATTTGTCCATGAAAACAGTGGAAACACCAGAAGACCATCAACTCAACATCGCTAACGTGTTTTGGGCTCATTATCCTCCTGATTTTCTCCGAAAGGTAACATACGATTTCCATCATTGTTGATTTTTATACTTATGTTATCGGCTAGCAGGTACAAGCATTCCGTTTTCATGGTTGTATTAAATAAAGGCATATAAAAAATAATTGAAAATCATTAACCATATGAGTTTCTCCCGCGCCCTTTTATTCATATATTTTCTGACTATGCTACAGGTTGTGGCGGAGGTGGTGGCAACTTTTGTGTTGGTGTTTGTATCATGTGGGTGTGCAGCGCTTGGTGCTAGCGATGAACCCAAAGTGTCACAGCTTGGCATTTCGGTTGCTAGTGGTTTGATTGTCACGGTCATGATCTATGCAGTTGGACATATATCCGGTGCACATATGAACCCTGCAGTCACTATAGCTTTCGCAACTGTTAGACATTTTCCTTGGAAACAGGTACATTATCAAGTATTTATCAAATCCTCAAATGCATCATTATATCGTATCGTCTGCAAGTTGGCCCTCCATATTTTTTAATATGATAATAGGAATATTTATGTTATACAGGTTCCTTTCTATGCGGTAGCGCAATTTACAGGATCCATAGCAGCATCATTTGCCCTAAAAACACTATTGCAACCAATAGAAAATATAGGGACAACGACACCTTCAGGGACAGACTTACAGGCTTTGATCATGGAAATCATTGTAACTTTCATAATGATGTTTGTCACTTCAGCAGTGGCAACTGATTGTAAAGCCGTAAGCACTAACAAAATAAACAGATGTTACATGTATTTAATCCTTGTGGACATGCCTAATAAAAGTGTTAAATATGTTGCAGGTAGGAGAGTTAGCGGGTATAGCAGTCGGATCAGCTGTATGCATTAATTCCATCTTAGCAGGGTAAAGCTTTGATATTAGAATTTTAATTTTAAGTAAATAATATTGCTCTAGCAATAAAAACTTATATTGTAAATGAATATTTAGGCCAATATCGGGAGGATCAATGAACCCAGCACGTACCATTGGACCAGCGTTGGCTAGCAACACGTATAAAGGTATTTGGGTTTATATTGTCGGCCCCATAACAGGAACGTTATTGGGGGTGATGTGTTACAGTTTTATTCGAGCAACAAACGAACAAGATAAGGAAATCTCTTCATTTGGATTCCGTAGAATAATAAGCAACTCTGGACATGTTACTGTAAAAGATCCTGAAAGTTCTTTTAATTAGTTGCTATACTAGCATCAACTATCAAATTTTGACTAGCAAACTCTCATGTATTTTAAAAGCTTCATAATGCACACAATCTCTTAACACGGTGACAGTCACACTAGTGCGCTATCCTCAAAATAGCTTCAAGTATGTCACGCGTTTGTGATCAATCTAAAAACCAAGAGATATTACCTTAGATCCATGGCCAATTCAGTCCAATTAGCTTAGTTAAACTTCATCCAAAAAA
>Scaffold526414
TCGTTCTTTATGTTTAATTCATTGGTCCTTGAAATAAATAATCTTTCAATTTCTCTTCTTTTGCCTCGATGCTCCAAATAAAATTAACGATAGACTCGCAGTTCCGTGCTCTTTCCAATCTCGTGCTCGGTTTTTGTCTATTTTGTCTGTCTTTTTGTCCTTTTCTCAATATCCGTACCTGCACATGCATAAACACAAAAACACAATATATTTGGCATATTTGGTTAGCTTTTGGTCTATTTGGTCCATTTATTTAGGTAAAAGATATGTGTAATTTAGCACATATCAGGTCCTAACACGATCCTCAAGAGTATCACGAGATTTTGGCGCTTGAGCTTCATTGTCCATAGCATGGGCTTTGGCACGAAGTTCTGCTCGTTTACACCTGTAATCCTCAAAAAGCCCTCCATGGACAACAGGCGCGGGTCTCGGTGAATACCAGTTGAAAAACCGAATGCCTTTTGTGTACCATTTTGAATCAGCCTCAGATTTAGTAGGATATAGATCATGGTTTGTTTCTTTTGCCTAGCAAAAATACAAACAGAAAGTAGGATAACCATTAACCATAATCAAAGTAAACTAATATACATTTCTATCGTAAATCTTTAAAAAAGATATTACAAAATAAACACTTACCTGAGGAAAAAGCATTCCAAAATACTCCCATTCTTGAAAAGGAACCTTCCTGGACCATGAAATTGCTCTTGGGATAACATCAACATCCTTGCTCCACCAAAGACAGCTCTGAGTAGAAGACTCTAAAATCCATATCTTAAAAAACAACTTTTATTAAAAGAATATCAGGTGACAAAATAATTCATTGAAAGAATTCGTGTAATAATTCTAACCATGAAACAGAAAACAAATCCATCCAAAGAATATTCCACATTCTTTCTTGTGCACCTATTTCGAAGGACTTCGTACAACTGTCTCCAAATTTGTTCCCCCCAAGGAAAGTCATTCCAGACTTCCAAGTTCTCAACCAATCAGAGATATATATCATCAACCATGGATAACATGCCACGCCCCATAAATATGACCTTAAGTGATAAGAGAAGGCAAACTCGGACGGCGTCTTCATCAGAGAGTTTTGCAAAAAGCTCTTCATCCTCAATCAAACATAGAAGATCAATGGTTTTTAAATTCTCCCCTACCTTCTGAGGAAATACACGGTCCCGAAATATGATATCACCACTTCTAAACTTCCGAAAACTAGGCAATCCAAATTTAAAACCTGTTATCAGGTGAAATTCACGGCGTCCAAAATGAAGTTGATGTCCATTAACAAAATAAAGTAGTGCCAAATCATAGTGGTCATCATCATATGGAAATTGTTTCTGAAGCATATAATGTATAAGACTCTCCTCGTTCGCAAAGTAATTTAAATCCAACCATGGACCAAAGCATGTTGACCGAAACAGTGTATGACGCTTTTCAGATAATCTGTCTTTAATCAATTGAAAGTAATGCAGTTTGCTTCGAATGTGAACCTTGGCATCATATTCCTATATTAATAAACAAAATGTTATAACAAGAAATACTACAAATACAAACATCACCATAAATTAGTATTGCAACAATAAAGAAATTAGTATTGTAACAATAAAGAAATTAGTATTGTAACAATGAACTGTCAAACTACAAGGATACTTGTGGGCTTCCTGAGAACACGGAAGTGTACTAATCGATACACCCTAAAATAAGCACACATACTACAATATTCTGAATAACATGAAACAGTCAGCCATGAAACATGGTGATGTATAATCCATAAGCATTGTGACCATTATTGAACTAACATAGATTTTTCATTTTTCGATTAACATAGATGTTTGCTGGTTTACGCTTTTGTCTATAAGACATCATCAACATGCGATGCTTTTTTGGCAAATATTGATGCAACTGTGAGAGATCAACTCTATGACTAACATCTGAAGGTTTGTACCTACAAGTATTGGAGATGAATTCAGTGATTCAAAGGCAATTTTGTCTGATTGGAGTTATGTTAGTAAACCCGTGGGAATATCAAGTAATGATGCATTCAACATACCAAGATTATTGGAGCATGTTAATACCACAGCTGATCATAGTGATTATTTATGGTATTCAACAAGGGGTTTAGATGACCTTATACCACTCTACATAGTTGATAATCTCATAAACCCAAAAAGACACTTTAAGTCTCATAAGCTAATCCAAAGGGGTGATAATCTCATAATCTCATACCACAGCTGATCATAGTGATACTACTACTAGCCATTCAAGTTGCTATGAACAAACCCTAAGATTAACCATTCGTATGAACAAACCCTAAAATTAACCATTCGTATGAACAAACCCTAAAAAATTAACCATTCGTATGAACAAAATTAACCATTCGTAGCCAATGCATACTACTGAAATTATTACACTAATAAACATAATTAAAGAAAAAACTAACCATTTCGTATGAACAAAATTGATATAATCAGGTTGTTGATAATGTGTGTGGATTTGTGTGTGTGAAATCAAAGGATAAACAGATTTGTGTGTGTGAAAATACATTGTTAATGATAATAAACTTAAAATTAAAATAATTTCAAAGATAAATCAAATCAAAGGATTTGATTCAAATTGGAAGATTTTGCTTGTTTCCAATGTTACTTTTTAGTACAGTTCGCACATTAGCAGCCATTCGCACAACCGTCATTCGCACATTTGTTTTAAAAAAGTCAACTGGGCACGTGGGTATTTTGTGGAGTTAATCATTGGTTTGGTACCAATTTTTCGGACACGTATCAACCATTTTGTGGATTCGCACGTTCGCACAATCGCACATGACTCTTTTGGGAAAACTCATTATTTTCATACCACAATTTGAAAAAGTTTTTTTTCAACTACCATTTTGGTAATTAACCCTAATCCAAAACTAAATCCTAATTTATGTTATATCTTCATGCATTACAATTTGGTTTACTTTTTAGCTATACGTTTCCCACAACAAATATCGACATTGGCGATTATACTAAGTTTTACGAGTCATAGACATGTAACTTTTTTCTTACAAAACTCGGTAGAGAGGGTTTGTTAGATATTGGGTGTGTGCGAGTGATAATAATTAAATAATCTGGATATATTCTCTGAATCATGTAGATATCACTTTCAGATAGAAGTATTTCGACTCTATATGCTTTAGGTATCACGAAATCTTCAATTGGATAATTCAGATAATCACAGTTTGTTTCTAAGGCACGAGAGAACAAAACAATACACAAAAAGTTTTGTTATGTAAGTTATGTTTGAAAGAGATCAAGTATGTTATATTAACACAACCGAAAGTTAGTTATTTTCGGTTAAAAACGGTTAGCGGGAAGAGTCACAACTCTTGATAAAATTCGTATTTTGCTAGGAAAAATTGGTTGGAGGAAAAAACAGGTAATACCCGAATCCCAAAAATCGGTTAGGTTCTGGGGTACTAGCCCAAACCCCGTGAGGGGAGGCTTTCCCTCGACCCCAACATATGGCTCTGCTCCTTGACCCTATAAGTGGGCGCATCAAGCTAGCTAGAACGAGTGTGCACTCCGCACTTCCTGACTCGACTATAAGCTAAACCTAACTAAGCCCTTGATCTAAAGTAAATCACAATTGCATAAAACATAAGTGATGACACTAAAATCACCAACATTGCTCCTTCATTTTAGTGTAATCATTGATTTACTAAAATAAACAAAACAAACCAAACTCATACATAAATGAACATGTCTTAGAGACTCAATTTTCATATAAAATATTACGCATTTTTAATATTCGAGAATCAGGGTGTCCCGTGGATTGAACCCATCAACTCGTTTGAATACTCGAAGATAATATACACATAACTTTCTACAAATTCTTATGTAGATATATTTGATACTATTACAAGCCTTGTGTTCATATGTTTCATGAGCATACAAAAGGCCAAGTCCTAGTTTCTTTAAGCTCCATGCTCACATAGGTAGTTCGTTTAGTCTTGCACATGCAATGCAATTTTTTAAAAGAACTATTAAGAATATCAACTTCAACCTAACCTACTTGCCACACATACCTTGGGATGATATGACATGTTCCAATCTCTAAGTGTAAGCTTTTCGCTTTGAATTCAACTTCTAAAGTTGTATTAGAAGCAAATTGGACGTCTCACAGTTAGAGATTTAGATGGGCTTTAATCCCATCAAGCCGACTTGTGCACTAAGTCTATAGCTAATCTCTTAGTCAAGTGATTCGCCAAGTTTTGTTGAGAACGGACAAAATCCACGAAAATTGCTACATTCGTTATTAACTCACGAACCATGTTGTGTCTAAGATCTAAGTGTCTAGACTTTCTATTGTAAATTTGGCTATATGCCTTAACCAAAGTGGCCACATTACGAGAATATGTGAAAATACGAGATACAACAATATCTATGTGAAAATTCAATTATACACGACTTGCACACATTCCAAATATTCAATTATACCCAATTATGTAACCATTTTCTAAGTACGTTTTTATTAACATTTGATTATACACGACTTTGTATTTCTAATAAAAACATAAACTCGATACGAACAATATAACTTTGCTAAACAAAATTGTACAGCTTAAAATCCTCCATAAACAATGCAATTCTCAATGTCGAGCAACATGGTGATGATGATAGTATAACGTCAAATGCGTTCACAGAATGTGTTCGTAGTAGTATTCCGCTCCAGCTGCCCCAATGAATGGACCGGCCCAAAAGATCCACTAAAAACAGTAAAGTTATTATTGTACGTTTGTGATAAAGTTGAAATGTTGGACTAAACTTGATGGCCTAGAATATGTATTCTTACATGATCATCCTAGATTTTCTTGTTGTCATAGATCACGGCAGCCCCAAACTACATGCGGGGTTGAATCCAGTCCCGTTTATCGGGATTGTGGCTAAGTGAATCATGAAAACCGCGAATCCAATAGGTAATGGTGCCAATGCCTTCATAAAACCTAAATAAACTTAATGAATGGTAATGTATAACACGCATTTAATAAAAACAATACTTACAGGAACATGAGAATCACAAGCGTTTCTTTTTGGATCCGTGGTGGAAAGGACGGTGTATACTAGGATAAAAGTGCCAATGATCTCGGCCCCTAGCCCGGTTACTAGACCATAGCCCTGTGAATCCGTGATAGCTCATTAGCACCACCACCATTGACCATATAATAAGTCTTTTGTATAGCCTTAACCATACCACACCCGCAAGTTGCACCTGAACATTGAGCCAAGATGTACATCAACGCCCTAGGGACGGTAACTTTCCTAGCCAATAACAAGGCAAACGTCACGGCTGGGTTCAAATGCCCTCTTGGTTATCATCAAATATATACAGTAAAACCTTTATAAATTAATAATGTTGGGACCGAGATATTTTATTAATTTAGCGAGATATTATTATATCGATAAATTAATAATTTATTAATTTAAAGAGGTTTTACGTATGTCTTTAAATTTTCAAATTCAGTATACTAGTTACAATATATACTAGTTAATGATGAAAAATAATTAAAAAAAAAAAACAAGTTTTATTAATTCACATTCACAAATTAATTGAATTTGTTAAGTTAATTGTTTTTAAATAAGTAAAAAGTTAGTTTCGTTTGGACAAGTTCCAATTACGTATGACCTTAATTGAATTTGTACAAGTTCAAATTACGTATGACATTTATATATATGTATGAAATTTTTTGGTAATTATTAATTTATAGTTTCGTTGGGACCAATATATACACTAGTGTTTCAAAAAAATTATTATCTTATTATTTTATCGATTGAGATCCAAATTTGTACTGGTCACAAGTTGGGACCGAACAAATTATTAATTTTATCGAGATTATTAATTTATCAAGTATTAATTTATACAGGTTTTACTGTATCCAGTAGGGATTTAGACCAATGCTCAACACTATACCATATTCACTTTAGTAAACAAGTAGTAGTACATAACAGGACGTATACCATTGAATGCCAATGTGGTTTTCTTTGCATAAAATTCTTTTACAGATTTTTTTTTTTCTCTCTTGATCTACTGTACCTTTACTAGTTCCATTATATGTTGTTTCGACTTTCGACCATTGACATACAATCGAGTGAAAATCCTACGATTTAATGCAGTCTGACCTGGTAAGTTAGACAATAAGTTGAAAACATATGGAACATCAAAGGAAAAAGTACAAAAAGTAAGAAAAATGTTTGGATTCACCTCAAATGAACCATGTACTAACGATTTATAAAACTAACATCTTATGTATCGGGTTTCACCATATTTTACTGGTTTTAGAAGAGTTGAGATCAATATAGATATAATATTTGTCATAAATACAAAGAATCAATCTTATAAATTCATTTCTTTTAAAACAACATATTTTGCAAACGATAAATCTTCAAGCTACAAAAAATACACCATCGCGACGAGAATTAAATTATCTATCTATAGATATGCACTTCTCTATACTTTCGACCNNNNNNNNNNNNNNNNNNNNNNNNNNNNNNNNNNNNNNNNNNNNNNNNNNNNNNNNNNNNNNNNNNNNNNNNNNNNNNNNNNNNNNNNNNNNNNNNNNNNNNNNNNNNNNNNNNNNNNNNNNNNNNNNNNNNNNNNNNNNNNATTTCCGCCCAGAAAAATCACATGTGATAATCACGTATGATTTTTCTGGGCGAAAATTTTGAAAAAAAAAAGTTCGTCGAAAGTATATAGAAATGCATATATATAGAAAGATAATTTAATTCTCGTCGCGATGATATAATTTCTTTCGCGTAATGATTAACGGTTTGGGAGATATTTAATTTTTAAAAAAAAATTGAAAGTTCAAAAAAATGAGTTGCAAGGATTGGTTAATTGGATATATGACAAATATGAGATCTATATTGAAATTTTGCCTTAGAGCCAATGTGACATATGTGCTAACATATTTGGAGTTTGCATTGCATGAATCAAACTCACCAGATATAAATGCGGTATTGTAAACAAGGATAAATATCATTCCGCCAAAAGCCCACGCAATGCCAAGGAGGCCAACCCCGTCACACTGATCAGGATTCTTGGTTGGGTCATTTTGGCTCTTGTAGCCGATGACATTCAGGATAGTAACGTGAAGAAACAAGAATGTGCAAACAAACTCGGCAATGATGGCTCTATAAAACTACCATTTAGTCAGCTCCTCGAGCTCAAAGAATGGAGCTGCAAGGGGTTGTTGAAAGCCTCCATCGCCCTTTATTTGATCATTGACACCTTCTTCTATGTCTGTATCGGTATCCATTGGTTTTGTATTTTGATTTTGATTTGAAATAATTTAACATGTATTGATTTAGAA
>Scaffold572816
ACCCTCCCCGTGCATTACCTCTTTATCTATAGGGTGTCCAAAATTTATAAAGCACTCTCTAGAGGGTATCTGCCCTTCGTAAATTACCTCGTTATCATATAGGGTGTCCAAAATTTATAATGAAAGCACTCTCTAGAGGGTACCCTCCCTCCGTACATACCTCGTTATCATATAGGGTATCCAAAATTTATAATGAAATATATAAATTTTGGACACATATATGATAACGAGGTAATGTATGAAGTGAGGTACCCTCTAGAGAGTGATTTTTTGTTATACCATGAAAACAAATTTTTTTAGATATAGAATCTACTTTTTCCCCATAAATTTGGTACCGTACTACCGTGTATGATGTTTGAGATGGCCGATTGGCGGGGGTCAAAATATGGTAATCACATGCATTGATTGATACAGATAGGCCCACCCATACAGTAAAAAGAACCAAACAAAAAGGCCCAAAAAGCAATAGGCCCACCACTATCTTATCTATAATTGCATTGTTTCCACCGACTTCACTCATCTTTCAATATCGAACTTAAAATGCTTGAACCAAACATATAAACATAAACAAACAAAAACCAAACTCCATTAATGTTTCATAAATAACAATAAGATAGAAAAAAGAAAGAGAAACAAATAAATTGCTTTTCTTCCTTTATTACAATGACAAATTGGTTTGGTTTACATCACAAACTAAATCAATTAAAAATCGCTTGAGAGGGGAGCATGTTCATGGTTCATGAACACATTGGGGTAGACAATTCCGGCTAAGCCACCACCGATAAGAGGTCCAACCCAGTAGATCCAGTGGCCAGAGAAATCACCACTGGCCACAGCTGGACCGAATGATCGGGCTGGGTTCATTGATCCACCAGAGAATGGGCCGGCAGCCAAAATGTTGGCACCAACAATGAACCCAATAGCAATGGGTGCGATTGTGCCCAATGCGCCCTTCTTGGGGTCACATGCGGTGGCGTAAACGGTGTACACCAAAGCAAATGTGATGATGATTTCCATGACAACTCCTTGGATAGCTCCAACTCCAGCTGCAACTCCGTGTGTGGGGATAGCCTAAAAAGATACACTTTGTATAAGTATATATGCAATAAGCTATTCTTAAGTAATACGATAGTCCATTTATTAACAAAGGTTACTAAACTTTGCGTTTTAACAAAAATGTTCATAACATATTTTTAACTTTTTGGCTTACCAATCCTCCGGTGACGTAGCTAAGAAGATAGCAAGCAACAATGGATCCAAGACATTGTGCAATCCAGTAAAAGATACCGGTTAGGACAGTGATTTGACCACCAACAGCCAATCCAAAGGTGACAGCTGGGTTGACGTGGCCACCAGAGATGTTGGCACCAATGGACACTGCAACGAAGAGTGCAAGTGCATGGGCAACTGCCACAGCCACCAAACCAGGTGGGTCAAGTGCTGCATCGGTTGTCAACTTAGCTGCAAAAAAAGAAGCACAAATTTATACGTGAGCAAAGAAACTTGCATGGGCAATAAAAACTTCTACAATGGCGAATATATAGCTAGGTCCACAAATTTTGTTTGACATAAATAATGTACGAACTAAACAAGACATGACATGTAACACAAAATTTTAAGAACAAGTTCATTTATGAGAATCATGATTTTTGACAAAAGTTTACAATACGCAACAAAAAATTCATGTGGTTAACAGAAACCCGAGAGGCGAAACCCTCGTGGATCCGCCTCAACATTTTCGTAGAACTATTGCTAACAACCAACTTACTTACGAGTTACGACTAGTGACTAGTTGTGAAATAAAAGAAGTATTTACGCTTATTTTGAAGAAAAATTTGTTAGTGACAAAATGTACGTATTTTTGTAAAACTAGCTAGTTTGAAGTAGCAAATAGTTACGTACCATAGGCGATAGCAGAGCCGACACCAGCGAAGACAAAGAGGAGGGTGGAGATGAACTCAGCAATGTAGGCTTTGATTGAGCCGAAGCTAAAAGAGTCATCAAAACGACCAAAGGCAATTCCAGGCATTTTTTTAAAAATGATTTTAAGAACAATAGGGAGTGATAAAGAGATGAGGAGAATTGGGAGTGGGTGGTTTACAAATGACACTAAAGCCCCTTTATATAATGAAAATTTTCAATTATAATAATGTGAATAGTTTTGAAAACAATTGATATGGCCAAAATATGTGTATTTTTAAATTTGAAAATGCTGAGTTAAGAGAAGTTTGGTGTCATAATCAAAGTTATTGATGATCTTGTACAATAATTGTGACTAAATTATAAATAAACTTGAATTGACATTTTATTAGTAAGAAATGAACTATCACATTGTCACACATCAAATTAATGAGTGTTTTCTATATAATTTGTCCATTGTTTTCCTACCTTTTAGGAAGGAAGATGAAATAGATGATGAGGTAAGAAACATTGGGTTTGTCTTGATAATAAACTATGAACCTAAAGGGGTAATTATTTTCACAAATTTGGTTCTTGAGGATTGATAGGGGGATTTAATTAAACTTGTTCAACAAAAACTAACGAATAGACGTACTAAAAGTCTATAACAAACTCGAGCAATTAAGAACAAAAATACAGTTTAAAGAAAGTTTTACATTTGTGGAACAAATTATTCAACACAATGAATTGAAGACGGAGATATTGGTGCATNNNNNNNNNNNNNNNNNNNNNNNNNNNNNNNNNNNNNNNNNNNNNNNNNNNNNNNNNNNNNNNNNNNNNNNNNNNNNNNNNNNNNNNNNNNNNNNNNNNNNNNNNNNNNNNNNNNNNNNNNNNNNNNNNNNNNNNNNNNNNNNNNNNNNNNNNNNNNNNNNNNNNNNNNNNNNNNNNNNNNNNNNNNNNNNNNNNNNNNNNNNNNNNNNNNNNNNNNNNNNNNNNNNNNNNNNNNNNNNNNNNNNNNNNNNNNNNNNNNNNNNNNNNNNNNNNNNNNNNNNNNNNNNNNNNNNNNNNNNNNNNNNNNNNNNNNNNNNNNNNNNNNNNNNNNNNNNNNNNNNNNNNNNNNNNNNNNNNNNNNNNNNNNNNNNNNNNNNNNNNNNNNNNNNNNNNNNNNNNNNNNNNNNNNNNNNNNNNNNNNNNNNNNNNNNNNNNNNNNNNNNNNNNNNNNNNNNNNNNNNNNNNNNNNNNNNNNNNNNNNNNNNNNNNNNNNNNNNNNNNNNNNNNNNNNNNNNNNNNNNNNNNNNNNNNNNNNNNNNNNNNNNNNNNNNNNNNNNNNNNNNNNNNNNNNNNNNNNNNNNNNNNNNNNNNNNNNNNNNNNNNNNNNNNNNNNNNNNNNNNNNNNNNNNNNNNNNNNNNNNNNNNNNNNNNNNNNNNNTTTTTTACTCGTAAAATTTTTTTTGTGCACCTGATGAATTGCTGTCCCGAGTCCGCCCCTGTTCTTATTCATGAATCATTTGAGGTTATTTCCACGATGGTTAAGTATTCTAATCGGCCGGGGCAGATTGAGTTTTCTATTGTCATATTTGCATGGTCCGTGCACAGTATAGACAAAAATGCTAAAACTTGTGCTTCTGGTTTATCGAATTGCTTCGTGTAAATTTGGTTACCTTCTCAATATACAAATATTTGTGGAGTGTTCTTCATAGATGGCGCAAACTGTTTGATGTGTGTATTCTTTAATTGTTCCTGGTACACTCATGAGGTTCTAAGTAATGAAGAATATGCCTTGATATGTATAGTCTCCTCAAGAATATGCTTTTGCTTTGCATCAAGATTACTATTATGGCTCATTGATTCTCAAATCTTAGGTTGTGTTTGATTTCTTAATAAAATCACTTAATACCTCTTAATCTTAATGGTCTATAAATCTGAACCGTTAAGAGCTTTTGACAATTAAAGGTTTTCTTTTCCCCTCATTTAGATGCGTTAAGAGGTTTAAACCTTTTGCCCGACAAGACTTGAAAGAAGATCTTACTACCTTTTAATGATATAGAAGCTAATTTTTTGTATTCTAATCATTCAAACGTTTAAAAAAACAAACAATATTATTTGATTCACATTCAGAGTTTTCCGCCACAGAATTAGACTCAGACTCAGAGCCTCTTAACAAAACAAATATCACCTTAATATTTACATTGTAAGTTGGCTTGTTATAATGCTTGAGATCATTCAGTTCGTTTCATAGTGTAGATTCATGAGATAGCTTCGTAATTTTCTCATTTAAAGTAATAAAAAAAAGTCCTACTTCTTCCAAAATTACCTATTTTCACAAAATTAAGAACCGTTTATAAGAGCCTTTTGGCATAAATGGTTGCACACTTGCACGACTAGTAATCTACATTATCGTGATAAATTAAATTATCTTCATCATTAAGTTATTAATCTAAAATTTGTATAAAATTAATCAAAAGAATAGTAAATGCTTGTTGTATATGCATCTAGATTTAAATTAATTATATTTATTTGATATTTTAGATTATCCATCACATCCCAAAACGTTTTTTATATCTGCAAAGGAATAACGATTATTGTAGTTTTTTATAACGATTAATGGCTAGCGGAGCAGTTTGTTGCTCGTTTGACTTTAACCACTATGTAAATTCTATTTTGATGAATTAAAAAATAATATGCTAACTAATACTTAAATATATTTAACAACATACAGATATGATAGATAATTGTATTTTTATATATTAAAAAGTTGGATAATAGAATTTTGAAGATAGAAAGGAATATAATGTTGTCTATGCTGGCTGTCAATAACATGCTTCTTATGGAAGTGTCTAGATACATCATATGTCTTGTTATGTTTGTCGTTTCAATCTCTTCCATCACTCCTACTCCAACGCAATAAGATGAATAATACATTATGCACATAGGATATGGCTGAAAAGGCTTAAATATATGCTAAATTTTGTGTTTAAATCACCCTATTTGTTTGTGGAGAATTGGATCCTTGCGACCAACAAAATGTTGCCTAATAGTTTGAAGCATAAATTTAAAAATAGTTTTAGTTCTCTTGATCGTTTCTCATACATTATACAAATATCGTTCTAACTTGAAAAATGTTGTACAAAAAATACAGTCTTTGATTAGATAGTCTCAAATACGAGTATATTTCCTTTTTTAACTGCTATAAATCTAAAANNNNNNNNAAAAAGAGACCAAACAAATTATACTTATTGGACAGCTCAAAATGGAAAGTGTCGTATGTTATTTGCATAAGTAGAAGCATGAGTAGAAAAGCTAAGATAGGCTTGTTTTCTCGTATATCATGACATTTAGCTAATTTATCCTAGAAAAATAGAAAACAACAACTTGTGGTAGATTTCTACAATTTTATTTTATTTTCTTCTAGCTTTTGGGTTACTTCCAGAAGCATGTTTTAATAGTAATACTCCTAGCTTACTAGCTAGTCAATAATATATGGGCTAACTAGCTAATCAATAATGTGGTCTAACTATGCGTAAAAATGTAAAATCATGGTTCTAAAATTCGCGCAAAGCCTCGCAAAGGCGTGAGGCGTGGTCATGCCGTCACGCCACGTGTTATGCCGTCTTATGTCACGTCTTTTTGTAAACTCGATATATATGAAATATAATATAAATATATAAATATTTTCATATTTTGTGCCGCCTTATGACACGCCTTATAAACGCAAATGCTTTGCCTTAACCGCTAAGGCTTGAGGTTTGGTCATGCCGCCACGCCACGCTACGACTCGCGCGCTATTTATAACGTCGGTAAAAATCAAGCTTTTTTGTAAATCGGATTTACATATTTATATTACAGTCATTCATATTTTAAGGGAATCTGTCACTTTATATTACGGAGTACAATATTAAATTGTCATTCATATTCTAAGATGATTCACCATAGCAATCATGAAGTAGCTCAAACCATAGTGAAATTGTCTTTGTCTTTTCAAAAGTACATAAATTATTTTTGTAAACTTAACTATCTATGGGTAGATTTTTGTAAGAATAAAGTGACACTATGCTCAAATAAACCTAATAAACTCTATTCGAGGTTGTTTCTACTGAAATTTCAATAAGTTATACGGATATAATAATCACACATATGAGAAGATAATTTTTATGAAGAATAGAATATTTGTTTTTTAACGTCAATGGGCCTACTCAATAATAACTATGATTGATTAAAGTTGGCGAAGAGGAAAACATAATGAACAACTTTGGGCCACAAAGTGCACCGACCATCTTTTAAAAAATACCATAGATCCCAACTTTGCATCTCGTCCGTCCATCTAAAATACCATCCACGGTTATTATAAATCAGTATTTTTTTATCCTTCCATTTAAGGAAAGGGCAACATGGTCTTTCCCCAGCCTTTGCTTTTTCTGCTAATTCACCCAAC
>Scaffold576800
TGTATTAGTAAGATCGGTTCACAACCGATCTATATATGTTTCTCTCATAAAGATCACTCTTGTATAGAGCGGTTCAAAACCGATCTATATATGGCATTCTAACCGATCTATATAGCTTCTTTTGTAGTAGTGACCATTTACCGGTCTATTTTATAGTTCTTGCAGTGATTTGTCATTTTTGTTATATGCAACGTAAGTACATAACTGTTCGAATCTGGCCCTGTTATGCGAATCGTACGTACTCGGTATCTATAATGAACAATTGTTGAGTATGCACAAATCTGATGTGCAGGGACTCTTGGAACAAGAGGGTGAGAAATGAGAGAATATACACACAATACTAATATATTTTCCACACTATCAAATTCTGTACATATGAGGGTTATTTATACATGATGAAAGGGTATGATACCCCATCATGAACCAACACAATGGTTCAAACATAACTACCTATAACTACCTTATAACTACCGATAACTACCACAGACTATTAATTATACTTCATTGATTAAGATTATCTTTGATTATCTTCGTTCCAACATTCACGCCCTTAATCAAGATAATCTTAAACTTGTTTTTCTCTGTTCATGTTCATCCGTATTTATTTCTTCATGGCTTTTCGGTTTCAAGTTGAACCAAATTTCAGCACGGTTAGTGCCGCCATCTTGGTTTCAATTTTCGGCCTGACTTCTCATGATTTCTCAATTGATCACGATTTAAGCGGGTTAACGCCGTCATTGTGGGGTTAGCACAACTGAAAACTGAAACAATCTTGTTCATCCCTTTGGTTAATAATCACCGATTCTACTTTCGTTTTTCTTAATGAATTCTGATTGCCTTGTAAAACCTTCCTATCTTTCATGTTTGATTGCCCTTCAAACGTTCGGTGGATGATCCTCCTGATCATCGGACTTGCTCTTGCAATAATATGATCTCTTTTCTGATTCTGGTTTTAAACTTTCTGATTCTGCGTACTTCTTGCTTTAAAGGCGATGAATTCTGGACTGCTTCTGATGGTCACAGGTTTCTTTCTTCTTCTTCCAGGATCTCTTAACCGTGCGCTATGATGCCATGTTCGAATCTGGCCCTGTTATGCGAATCGTACTTACTCGGTATCTATAATGAACAATTGTTGAGTATGCACAAATCTGATGTGCAGGGACTCTTGGAACAAGAGCGTGGGAAATGAGAGAATCTACACACAATACTAATATATTTTCCACACTATCAAATTCTGTACATATGAGGGTTATTTATACATGATGAAAGGGTATGATACCCCTTCATGAACCAACACAATGGTTCAAACATGACTACCTATAACTACCTTATAACTACCGATAACTACCAATAACTAACAGACACAAACTAACATCAGACTATTAATTATACTTCATTGATTAAGATTATCTTTGATTATCTTCGTTCCAACAATAACTACTTAATTTGGGTGCTCAAGGGATGTCTAAGATCGTCTTATAATCTAGAAGAGCTAGAATGGCCAAAATTCACCAATCCTTGATTGGCATAGTCTAACAATTCAAGTGCCATTGTTTTGTTAAAATCTATACCGGACTGGACATTCCGATTTCGTTGAACCAGAAAACAATGATTGAGTCACCGCTTCTGCATGTATCCTAGCCTTCGGTTTGTTGCGTAGCTACAAATAAGCTGTAAACCAAGCAGCTGGTCAATCAGTTAGTTCCCATGTGTTATTCTCATTTTAATAGTTCAAATTATTAGTTGACTAATCACACCAATGAAAATTTCATGAGATCCCATACTTATCATTAGTATATTTTTTACATCAAAAGGTCCCATGTGTTACATGGGCAGTTTAAAATTTTATATATGCATGTATGATGCAAATTTCATTATATCATTTATACTCTCTTTAAGCATTTATGCATTCAACCATTGGAACTTTGGAAGAGGGCTTTTTAATTGAGCAATTGGAGCTTTTTGGTGGTCCTGACATCAACAAAACATNNNNNNNNNNNNNNNNNNNNNNNNNNNNNNNNNNNNNNNNNNNNNNNNNNNNNNNNNNNNNNNNNNNNNNNNNNNNNNNNNNNNNNNNNNNNNNNNNNNNNNNNNNNNNNNNNNNNNNNNNNNNNNNNNNNNNNNNNNNNNNNNNNNNNNNNNNNNNNNNNNNNNNNNNNNNNNNNNNNNNNNNNNNNNNNNNNNNNNNNNNNNNNNNNNNNNNNNNNNNNNNNNNNNNNNNNNNNNNNNNNNNNNNNNNNNNNNNNNAGTTCATTGCCACACTTCTTTTCGTGTTTGCTGGTGTCGGGTCAGCTATTGCTTTTGGTATGATGGTTTTTCTTTTATAGATTGTCTTTGAGCTAAATCATTACAAGATATTCTAAGAAGAAAGTTAAACATACCCGAGAAACTTGTGTAAACTAGTCTCAGTGGTTTTAGAGTGAGCTTGGCGTATTTATATACCCACTCAGTTCTAGTCTTAGTATTTCAAAATTGTGCCAGGGGCATTCTAATAGCCGCACAAATGTTTAAGATAAATTCAGCTGCTTTACAACATGGGAAATAGGACAACACATGTTCCAGTTTGAACAACCAGGGCTAGTATTTATTGAGCTATGTTTGAACAAATTTAGCTTTGAAAAATTTGCGTTCACCTAAATTAAAAGCGCCATTTCGTAGAATTCTATAACATATAAATTAACTACAACAAACTAAAAAATTGTTAATATAATGTCTAACTTTTACAAACATGCAGGCAAGCTCACATCCGATGCAGCACTAGACCCAGCTGGGTTAGTTGCAATAGCAATAGCCCATGCACTTGCACTTTTTGTTGGTGTCTCCATGGCAGCCAACATCTCTGGTGGACATTTGAACCCCGCTGTCACCTTCGGTTTGGCTATTGGTGGTAACATCACCATCATTACCGGTCTATTTTACTGGATTGCCCAATTGCTTGGTTCAACTGCTGCATGCTTCCTCCTACAATTTGTTACCGGTGGCTTGGTCAGTTCTCTTATCTTTTCATTTGTAAAAGACACATAAATTGGTTCAAGTTTTTATAAGAGCCTATTTCTTATTTTTTATTACATGAGTGCTAAATACGAGCATTTGGTTCAAAACCTTGGTTGCCTACTTACATATTTGGTACTCGACAGGCTGTCCCAACCCACGGAGTTGCAGATGGCATGAGTGGTCTTCAAGGAGTTGTGTTTGAGATCATCATAACTTTTGCTCTAGTTTACACCGTATATGCAACCGCGGCCGACCCTAAGAAGGGATCTCTTGGAACCATTGCACCAATTGCTATTGGGTTCATTGTTGGAGCCAACATTTTGGCCGCTGGACCATTTAGCGGTGGATCAATGAACCCAGCTCGATCGTTTGGACCTGCTGTGGTTAGTGGAGACTTCTCTCAAAACTGGATTTACTGGGTCGGTCCATTGATCGGTGGTGGCTTAGCTGGTTTAATCTATGGTGATGTTTTCATTGGATCATACGAGACACTTCCAGCCGCTGGAGACTATGCTTAAGAACCTCTTTTTTGTTTCACTTTGTTTTCAGTCTTTGTTATAAAAACCCTGTAAGATTGAACGTGTATTCTGTATTCTTAATTTCCTCCTTTGAAAACTGTAATTTGGAAATGTGAATGAATAGAAGTGTTCAAATGATCAACTAGTTGCATTCTTACNNNNNNNNNNNNNNNNNNNNNNNNNNNNNNNNNNNNNNNNNNTTTTTCATTATCGCATTGGCTCATAAAAAGTTGATAACTTATTAATGATTCCAATTATATATCTTAAAGCTAGCAAAATTAAGAAATCACATAAATCTAGTTTGACTATTCAATGATTTACTTGAAGGTGATTCTTAAGTAGTTTAATGCACCTTGAGTCAGTCTCTACATTCTTTTTTTAGCTTCTACTAATGCATATGTACAGAACTGTAAAATTGTGCGTGTTATTCTAGCTTTATCCAATCTATTTGCGTGATGTNNNNNNNNNNNNNNNNNNNNNNNNNNNNNNNNNNNNNNNNNNNNNNNNNNNNNNNNNNNNNNNNNNNNNNNNNNNNNNNNNNNNNNNNNNNNNNNNNNNNNNNNNNNNNNNNNNNNNNNNNNNNNNNNNNNNNNNNNNNNNNNNNNNNNNNNNNNNNNNNNNNNNNNNNNNNNNNNNNNNNNNNNNNNNNNNNNNNNNNNNNNNNNNNNNNNNNNNNNNNNNNNNNNNNNNNNNNNNNNNNNNNNNNNNNNNNNNNNNNNNNNNNNNNNNNNNNNNNNNNNNNNNNNNNNNNNNNNNNNNNNNNNNNNNNNNNNNNNNNNNNNNNNNNNNNNNNNNNNNNNNNNNNNNNNNNNNNNNNNNNNNNNNNNNNNNNNNNNNNNNNNNNNNNNNNNNNNNNNNNNNNNNNNNNNNNNNNNNNNNNNNNNNNNNNNNNNNNNNNNNNNNNNNNNNNNNNNNNNNNNNNNNNNNNNNNNNNNNNNNNNNNNNNNNNNNNNNNNNNNNNNNNNNNNNNNNNNNNNNNNNNNNNNNNNNNNNNNNNNNNNNNNNNNNNNNNNNNNNNNNNNNNNNNNNNNNNNNNNNNNAAATCATTGAAGAGTTCATCAAAAAAATTACTTGGAACACATTATTGGAGGACCTTTGATTCAGACGTGTTGAAGTGAATTACTTGAAATGCATTAAAGGAGAACACACAAACACTGCACTATGATGTCCAACATTGTTGTTCGCCCGGTTGACTTGGTTACTATTTTTTGCGCGAAACTGTTTTGTTGGTTGAAATTTGTTTATATTCAGGTTTGGGTTTGCCTCATCATGGTGAGTTGGCAGCTTTTTCAATTGATGCAAATTTAATTGTCAGCTTATCCCTTATCTATATCACGTTTTCACAATCACTGTAACACCCCCAAAATCAGGACCAACGGAAGCATACAAGTCACTAGGGTGCTACCCAATTGGTATCACAACAGAAGCTACAAAGAACGGTTTTACCTTAACCGTTTAGAATAAAATTCATTTACAAAAATGTTAAATTTACATAATTCAAGAGTAGTGCGGAAATAGG
>Scaffold576976
TGTATTTGTGTGGCTGAACCTTCAATATAATTCGTCATGTTTCTATTATTTTGATGGTCATGGGATACTTGCCTTTAGCAAAAGTATTAAGACATAACTTATGGCATGGCTATGCTGCTCATTAATACCAAGAATAATTTGTTAGATAAGAGCTCCAGTCGTGTGCTTTAGCAAAAGCTCATTTTGTACTTCACTGGAGCCACAAACATATTCTACACTTTTGTTGGACACGCTGTCACAGTGTTAGTATTCAGTCCTAAATTAAAGTTTAGTTTTCTTTTTCTAGTCAATTTAGGTTAATAATGACTTGAGTTACATGTTTATTGCAGTGAAATAATGCACGCGATGTGGAAGCCACAGAAATTTTACATATATTTGTTTGAAACATTATATGTGTTCACATTAACACTCCCATCAGCTGCTGCAATGTATTGGGCCTTTGGTGATCAACTTTTAAACCACTCATGCTTTTTCCCTTCTGCCAAAAACTCGTTTTCGTGATACAGCCATTGTCCTTATGCTCATCCATCAGGTATAACTGCTTGAATGGTTAGCTGACTTACTACGGCTGTTTGATTCTGTGTTGAGCGATTTGTGTTTGTTTTGCTTGGCTTATCTTTTGCAGTTTATAACATTTGGTAAGCTTTCAGTTAATAATGTGTATTTCATATAAGAAATACCTACTATTTCATATCCTTTCATACTATATAAACGACCACTCTACACCCTCACTCTCACCACAACACAACAACTAATTATAACAAACTTACAACATTCGTAAGAGTTTTCCAGCAAAAAATAATAATAATGGAGGGAAAAGAAGAGGATGTTACATTGGGAGCTAACAAGTTCCGCGAACACCAGCCCATTGGGACCGCGGCTCAGGTCCAAGATAAGGATTACCAAGAGCCACCACCAGCTCCGTTCTTTGATTCATCGGAGCTGGCTTCGTGGTCTTTTTGGAGAGCCGGGATTGCTGAGTTTATTGCTACCTTTTTGTTTTTGTATATTACTGTTTTGACGGTTATGGGAGTTGTTAAGTCGCCTACGAAATGTGGCACGGTTGGTATCCAAGTTATCGCGTGGGCTTTTGGTGGTATGATCTTTGCACTCGTTTATTGCACAGCCGGAATATCAGGTACGTATCTTGAATAACAACATTTATAATGTTATAGACATATAGTAACGATTGTTGCATAAGAAACTATATTAATGGGTCACGCCTAGTAAGATATAACAAAATCATGTTGACTTTATAGACTCCGATCCTTTATACTATAACACAATGCAACATATTAGTAATATTCTACTAGCTAGTTGTTTATATGGGTTAACTAATTGGGTAAATTTGTAGGTGGACACATTAATCTGGCTGTGACATTTGGGTTATTTCTAGCAAGAAAGTTGTCGTTGACCAGGGCGTTATACTACATTGTTATGCAATGTCTTGGTGCGATTGCTGGAGCAGGGGTCGTTAGAGGGTTCGAAGGTGGTACCACTTACAAACTAAATGGTGGTGGTGCAAACACAATCGCACATGGTTACACCAAGGGCAGTGGTCTTGGTGCTGAAATTGTTGGCACATTTGTCCTAGTTTACACCGTTTTCTCAGCCACTGATGCCAAATGTAGTGCCCATGACTCTCACGTCCCAGTACGTTCATTCCCCGCTCTATAATAATTAAGTAATTTTTAACATAATTAAAAAAAAAGATGACCTAAGCGTATGTTTTGTTTGATTTTTCACATATTGGCACCATTACCTATTGTGTTCGCTGTATTTTTGGTACACTTGGCGACTATTCCTATCACCGGAACTGGTATTAACCCGGCTAGGAGTTTGGGAGCTGCCATTATTTACAACAAGGACCACGCATGGGATGATCACGTAAGTCTTTTACCTATTATTTTACTTTTTTATAGTTGTATAATATTTGACTTTTTAATGTATTACGTATGTAGTGGGTGTTTTGGGTAGGGCCATTCGTTGGTGCAGCACTAGCAGCATTGTACCATACAGTCGTCATCAGAGCCATACCTTTCAAGAACAAACGAAGAGC
>Scaffold578897
AAGTGTGTGATTTACACAGTAATTGTTTGAGTTAAATTATTGAAAGTGAAAAGGTACCATTTTTAGTAATTTTAAAATGCCATTGGTCTTTCCCAAGAAAATGTAAGTACAAAAATAAGATTTTGGAAATATTTTGGAAAGATTTTGAAAGATTTTATAGCCGTCGTTCGCACATTCGCACAATGTCGTAAGCACGATCTTTTTTAAAAAGTCAACTGGGCACGTGGGGTATTTGGTGTATCTAATCATTGGCTTGTACCACTTTGTCTGGACACGTGTCACGTTTTTTGTGGGTTCGCACGATCGCACAATCGCACATGACTCTTTTGGGAAAGTTGATTATTTTCATACCTTTTTTTGAAAAAGTTGAAATTAAAGTACTATTTTGATAATTACCCCCTAATTTTTTTTGGAAATTTTTAAAATGGCTAACATCTCAGGGAACATTTATAAAGTAATCTCAATTTACAAAATCTGAGTTAGAATTATGTGGCATGATGTATAGTATTTGTCTATTTGATAACAGTTATAGAATGATTTATAGTTGGATGCAATTTTTTGGTGGCAGTGCACTCCTTTATGACCCATAAAAATATGAGATGTTGATGCATTTAGTTAGATGTTCATTAAAAGTCGTAACTTTCTTGATATATCAACAATCATAACTCAAAAGCTTTCTGTGATACATTTAAAAAACACAAGAGGTGAGCTGCTGCAATAAAACCCTTTGGTTTTGATCTTATTATTTGGGTAGCGAATGCACCTATTGATTCATTACAGCAAAACAAGAGGGGATTAAGTGGAAACAAAAAGAAAGACAAGTAACTTAAAAACAGAGCATACAGGGCACATTAAAAAAAAAAACCTAGTGCCCTTAAACAAAACACTCTTCATGAAAACAAGCAAATTTGTACAATTTCTTAAAGCAGGAAAAACATTGCATTTTTCATGCTCTTGATCTAGGCATTGCTCCTGAAAGATCCAAGAGCTTTAACTGCACCAGCTCTCAATACATACTGGTGGTAAAACGCTGCGATGGCTGCTCCAATCATTGGTCCAACCCAGAATAACCACTGCACACATTTCACATATTAGCCTATTTGAACTTGTGAAGAACAAAAAAGGATTAAGATATAAATATAATCAACTTACTTGATCATCCCATGCTTTTTCTTTACCATACATGACAGCAGCACCAAAACTACGAGCCGGGTTGATTCCAGTTCCAGTAATTGGGATTGTGGCTAAGTGAACCATGAACACCGCAAATCCGATAGGAAGAGGTGCCAACACCTTCAATTATTAATTCAAACAATTGTCATACTTTGTCAAAAATAAATAACACAATAAAACAATTGACTTGTAGTATTCTAGTAATCTAGTAACATAAATAATTAGTACTTACAGGGACATGGGAGTCGCGTGCATTTCTCTTAGGGTCAGTGGCCGAGAAGACGGTGTAAACAAGAACAAAGGTACCGATGATTTCAGCACCCAAACCGGTTCCTTTGCTGTAGCCATCAGCAAGCTCATTAGCACCACCACCATAATTATGATAGTAAGTCTTTTGGAAAGCCTTAACAAGACCACAACCACAGATAGCACCCAAGCATTGAGCCACAATGTACATAAATGCCCTTGGTAGTGTTACTTTCCTAGCCAAAAACAGCCCGAATGTAACAGCAGGGTTAATGTGTCCTCCTGAGATACCAGCAGTGCAATAAACAAGGACAAAAATCATGCCACCAAAAGCCCATGCGATACCAAGGATTCCAACACCACCACATTGGTCAGTGCTGTGGGCGGGGTCGACTTGGGACTTGTAACCGATGACAGTCAAGACAGTGATGTAAAGGAACAACATTGTGGCAATGAACTCGGCTATAATGGCTCGGTAAAAGGACCATTTGGTGAATTCTTCGGGGTCGAAAAGGGGAGAAGGTGGAGGGTCTTGGTAGTCTTTAGCACCGTAGTGATCATGTCCACCAACCTCTACGTCTTTGCTCATTTTCTAGCTCTTTGATTGTTGTTATTTGAGTGTAGAAGAATGTGTTATAAGAGTGAGAGATTTTGTTGATGAGAAAAATGGATAACAAGTGGTGCTATTTATATGGGTTGTAAGAAGAACTATCTGGAACCTTACTATAAAAAGTAGCATTATTTTTCTCTCTTATTTATTGCCTCAATTATTATCAAGTCACTAACAACTTTGTAAATTGATTAAAAACTCGGTTACATTTATTGCCTCAATTATTATCAATTTTATAATTCGGTAAAACCGGTTGAATCAAGTACCGGTTTACTTAGCGAAAAACTGGTTTTTAGCAAAAAGTCGGTTTAGATTGACGGTCTTAATAATTTCAAAGGCCAGGTCAATTTAAAATGCATTCTATTCATGCATGGGAGCATTCCTCCAATAGTATCACTCTCTTATAGCAAATGTTCAATCGGCGTTTGAGTTGATCAATTAATGAGGATTTTTAGAAAAATAGTTATTGGGTTCAATCCCACTCATGGCTTAAAATCATTGTAACGTGTGCTCATTGTATCAGACTAGTTTTTTTGGATAAGAGTTAGTCAACACTTAAGAGACGCATATAAGTTAGGATTTCTCCGTCATACACATTTTCTATTATAATGTTGTTACATGCAACATTATTGCTACTCCGTAATAAACTACACCAAGTTAGGCACTAATCTGTTGAGATCAAGAATATTACTCCCTCCGTCCCATATTAAGTGTCCACTTTCCAAATGCACAAAGTTTTAGGAAATTCCACTAACTACATTCTCCACCAATCAAATATCACTATTACCCACTAAAGTCTCTTCTCATTGGTTGAAAATATTCCCTGGACACTTAATTTGGGACATCCCAAGATTCCATTATGGACACTTAATGTGGGACGGAGGGAGTATTAGTATGTGTAGCCGACCATGATGCATAATGAAGTGGGCGTGTCACTCTCACCCACCACCGTCCATTTTCAACATCGCCCACATTATTTCATCGTCCAAACACTAATATTGTGCCATCTGGATTCCACTTTCAGAGCTGTAGTGGAGTGTTTATTTTTTGTGTTTTTGCTAACCCAGCCAATCAGCGAACACTCTCTCCAAGATAAATAATACGTGGCTGTGGTACTGCCACGTAACTAGCTAAATTTTCTTTCTATTTCAAGAAACCAAAATGAATTTGTTGACGTAGAAACATTTTAAGTAGAAATTTAAGAACTTTCATGTTTTTTTTTAACATGTTTTTTCAATTTGATATTGCGAGCCAACTAATCTCACGGCGATTACCTTTTCGAATAGTCCGGAGTCATCACAGGTGAACCTCCATGGCCACAAGGGGCTTAATTTTCTCCCTATTTGATTCGAACCATTAACCTACTATTTGAAAGACTGTTATTCTTATCGTTGATTCACCCCTTATGGTTCAAGAACTTTCAAGTTTACAACGTTATGGTTGTTAACATCCAGATTCTAATCGTAAAATCTTACGATTTTATGATATTATAAAACAAAAATGATCTCGTTTTTACGTAGGATCTTTGCTAGATAGGATATTAATACGACCCCGACCTTGACCATAGGATCTTAAGATCTAGTTCGATCCGAAGTTACGTTTCACGAACCACAAATTATAAAAATAAAAATTTATGTATTAAGTTTTGTAAAATACGAAAAACAAAATGCTAATTGTATTAAACATTTCATAATCATAATTTTGACCAAAATTTTTATAGTATATGATATATAATAATATGTGGATTTGCATAATTTTACAACGCCTATTAATAAAATGACACTATACTAAAATCTTAGGGTCACGATCTTGCAATAAAATCTCGATCTTAAAAACCTCGGCTACTTTAGGTGTTCCATGTTAATAATAGTTTCTATGTGGAACCAATAAATTAAACAGTTTTCATATATATCTCGGATGTTTAATGATAGCTATGTCATCAACACAAAAGTTGTGGGTTTTTGTCTTTTAAATGACGAAAGTGAGACTGTAGTTGTTTGTGTATGAGTTTGCCTTTAAAATGAATGAGAACAAGGTTTTAAATGCTCGCGCTTTGCATCGGGGTAAAATCCCCATCTACATTGTGTAGAAATTTTATATTTTATCTTTTACGTAGAAAAATTTGTGTCTATTTCTTTTATTTACAACAAGCAATTATAAATAAGGGATATCTTGGTTACAATTAAAATAAGCAATTGGCTACAATTATCCCTTAAAATTACACAAGGATTCAATGACCCACAAAAATAACTCAGAGACTCACAAAAAAACTCATAGACCCACAAATTGTAGCACAAAATTATAAGGAGTTGGCTACATAAAATTGTAGCTAATCAATTTATATGTTAAACTTACCTTTACTATGCTAACCGAGCTAACTTCACTACAGTAATCGAGCTACAAAACAATTTGAGTATAGTTATTTTAGATACTAAAAATTACCAATATATCAAAGGATCAATCCCCATCCTTCATTTTTTTTATCTAATGGCTGAGATTTTAACAGGTATTTACACTACAAGGGTATTTTTGACACATATAATAACTAACTTTTAATTCCTGTTCTATTTTTTCACACATAAAAAGTATGTTTTTTCTCTTCTAGTTTTCACTTTACTCTTACCTAACCTCCATATTGTTAAACAATAGCTTTTCATATTCTTGTATTTATTTATTCATTCATTACTTTGTATTTATGTACGTCTTTATTTGTGTATATAATGCTATTGCCTCCTACCATTTTGGTAAGGAGTTTCACCTGTTCACATGGTATCATACGCCAGCTTTTAACCTTCCCATCTTCCCTCCCTCTTCTGCTGTGACCCTTCACTTCATCTCCCTCACCATGTCTTCTTCATCTTCTTCTGAACAAGCAATCACCATGAACAACATCTTACATTCAATACAAATCAAGTTATCCTCCTCCAACTATCTTCTATGGAGCAATCAGATGTTACCCCTCTTTGAGATTCAAGACCTAATGTCTCATATTGATGGCTCTAACCCTGCCCCACCCGCTACCATCACTGCCGATAACAAAACTGCTCCCAATCCCGTGTTTGAAGCTTGGAAAAATGCAGATCGGAAAGCCATTATTCTTCTTAATGCGTCTCTAACCGAAGACGCCTTCTCTGAAACCATTGGTCACGAAACGGCTCGAGCAAAGTGGGTTGCCTTAGCCGCTGCATACTCGAATTCCTCCACCGAAAGGGTTCAAAATTTACAAGATCAGTTGCAAGCTCTCACCTGTGGTGATGCCATTGTTGCCGAATTTGGTAGGAAGTTTAAAGTGATTCTCGGTCAACTTGCCGCTATTGGACATCCGGTCAGTGAATCTGACAAGGTTCGCTGGTTCTATCGTGGTCTAGGACCGGCTTTTGAGACTTTCTCGGTTGCAATTCGTGCTGCCCGGCCTGACATAACACTTCGTGATCTACAATCACAAGCAGAAGGTATTGAATTCTTCTCTAAAAGTGTTTATGGAACAACCACAGGGATTCATCAATCCGACTTTCCCAAATCATGTGTGTCGCTTGAATAAAGAGTTGTATGGCCTCAAGCAAGCTCCTCGTGCGTGGTTTCACCGCCTCAGTACTTACTTGACACAACATGGTTTCACATGTAGTCGTGCAGATCCGTCTTTG
>Scaffold622246
AGGATATGATCCAGAGTAAATGGAAAACGTTGAACCGTGATTGCTCAAAGTTCAACGCGTACTACAAACGTTCCCAACGCCAAGAAAAAAGTGGGGAAAGCGAAGTGGATATCCTGAAATGTGCACGACAAATGTATCGGGACGTGCACAGAGCCGCTCCTTTTAGCAACGAGGAGGCTTGAGAGGTTTTACGGGGTCATATGAAATGGGACGCGCCGGAAGGAATTGATTTAACCGGCGATGAACAACCAAGCCAAACAAATGAGGCGTTGTTTGGTCGTGATGAACAACCAAGGCCAATGGGAAGGCGTGCTGCAAAGAAAGCTCGATCCGAGAGCACGGGAGGAACGAGCACGGGAGCGAGTACGGGAGGAACGACCTCGTCATTGCAATTCGTTGAGGCTATGATATCCGAGTATCGTTCGAAAAGGGAAGCGGCCGAAGCTGCGTATCGGGCAACCCAACAAAAAGAGGAGACGATAACAAGGCTAAAGGAAATGAAATTTTTGATGGTTGATACTGCCGGGAAGGATCCAGACGTGGTGATTGGATCAACCAAGAAAAAGCTCGAATCATGCAAAAATACAACCTCCAACAACCTCCTCAGTAGATTTAGGATTGTCTTTATTTTTATGTTGTAATTTTTAATTTCGTTGTTATTTTATTTTTTAATTTCNNNNNNNNNNNNNNNNNNNNNNNNNNNNNNNNNNNNNNNNNNNNNNNNNNNNNNNNNNNNNNNNNNNNNNNNNNNNNNNNNNNNNNNNNNNNNNNNNNNNNNNNNNNAAATGAAGTATTATTATAAGTTTAGGGTTGAATTTGAAAATATTTGATATAAAGGTGAGTTAAGGTGTGTTAAAGCTGAGTTATTGTTGGGTGTGTTAAAACTAAGTTAAGTTAAAGTGTGTTAAAGCTTACATGGCAGTGTCTTAAAATTTAAGGCTGAGTTATTGTTGGAAGTGGTTTAATAGCAACACTTCGACACGTTACATCACGATATTGCAATTATGTAGTAGTGGTTCAAACCTAAAAGCCTCCTAAAAAAAAGCATTAGAATGTTGACCTCTCAATGGTTAAATGCGGAGCTTGAGCATTTCATTTGGGAGGCCGAAACTATCCTAGCATAAAATTAACTTTTTNNNNNNNNNNNNNNNNNNNNNNNNNNNNNNNNNNNNNNNNNNNNNNNNNNNNNNNNNNNNNNNNNNNNNNNNNNNNNNNNNNNNNNNNNNNNNNNNNNNNAAAGTATTAGATTCATTCATCAAGCGGTTTCTTAATCAACGATATATATGATTCATTCATCTTAGAACAAGAAAGTATTAGATTAGCAAATAAACGAAAGTTAATATAGATAATCAAATACAATCAGATTCTAAAAGAAAGTGACTTTGGGGGAAGGATATGAATTAGAGCTATTTCTCTAAACTGTGACCTGTCAAGGGGGTTTTTGATGCTTTGTAATTAAACTAGAAGGGTACCGCGTAATGCGACGGTGAGTATCCGGTGACTATTTTTGTTGGCGAGCAAATGTTTTTCACTTTAAACGTTTCTTATTTAGGGCCTGTTTGGTAGGGGCTTTTTGGGGTAGCTGTTAGCTTTTTGTTACAAAATAATCTCATCTAAATTAAGTAGCTCCGTTTGGATACATTAACTTCAAGCTTTTATTTCAAACAAATAGCTCATAAATTAAAAGCTGATTCATGAAGCTTTTTAAACATCTTGGAGCTTTTAAAACTTTAAATTACTGATATACCCTCCAAACATTTGTTTACAATTATAGATATGTCCTTTTATGTCATTTTATATCTTATAATTACATTTAACAGCTAACTTACCAAACACTTTTATTAAAAAAAATATACAGTTTGTAGCTCATGTTAACAGCTTTGCAGCTTACAGCTTACAGCCTACAGTTTACAGCTTACAGCATACAGCTTACAGCTAGTTTTTCCAAACATACCCTTAGTATATCTCAAATACTTTATAACGTAGTAGATATATGTTTTATATGTGTTTTTTCTTGTTAAACCGGAAGAAATAAAGAGTGAAACATGATTGTTTTTGCTTTTTCTTTAAAGTTTTCGAATATATAATAAATAAGCAATGCTTTTTATAGATCCATGATGGCTTTTTGGTATGGAACTAACAAAAAAACATTTGTCCATAATACCAAGTCTGAGTTCTTTGTTTGTTCTTTTAAATTTTTGAGTTTTGTATGAGTTGGGTAGAGACGTTGACTGTGTTAGATGATGAGAAATAAGATTAGATTGAAGTTGTTGTTTGATATGGTTGTATAAATAATTGATGGCAATGATATTTGTAGTTGGGTCTTGGGTTGATTGTTCTTAGTCTTTCTTTCTTGAATTTTTTTTATTTATTATTTTTTTATTTTTTATTTATTATTTATTTATTTATTTATTTTTATTTATTTATTTTTATTTTTTATTTTTTGGATTTTGTTTATTGTTGTAGTCAAACGTGGATTAGGATGTTTGTGGGTATTTATAGCAAGATTAAAACCATTAATTAAAAAGGTATTTATGATTTAGTCGTTTTTTTAAAATTATATGGCAGGTTCCTTTTTTTTTTAAACATGTTTAATGAAAGATATCTGTTACGAATTAAGCTCTTTAAGACACTTAAATGAAATAGTTTAACCCCATTGACTAATGGCTTGTTAATTTCCTATTAAAAAAATATTTTTGGTCTTAATCTTTTTAATACTTTTTTATTTAGAAAGTCCTAAATGTTTTATATAGTAGTATAGATTGTAAAGGAGGCATATTGAAAATATTGTTTAAAGATCACCATACTACTTAAACATGCTAGCTACAATTGGAAATCGCCCAAATTGTTCACCTTTTTATTTAANNNNNNNNNNNNNNNNNNNNNNNNNNNNNNNNNNNNNNNNNNNNNNNNNNNNNNNNNNNNNNNNNNNNNNNNNNNNNNNNNNNNNNNNNNNNNNNNNNNNNNNNNNNNNNNNNNNNNNNNNNNNNNNNNNNNNNNNNNNNNNNNNNNNNNNNNNNNNNNNNNNNNNNNNNNNCGACTTCTCAAAATAAACAAGGCAACTTGGGCGACTAGTCGCTCAAATAAAATGTTGACAAGTATCCCCTGATTGTACTTTGGGCGACTTTTTGTGTAAGATACCTTTTCAAGTCGCCCAAGTCGCTCAAATAAAATGTTGACAAGTGTCCCCTAATTGTACTTTGGGTGATTTTTGGGCGACATTTTATCTGAGCGACTAGTCGCCCAAGTTGCCTTGTCAATTTTGATAAGTTATTATTATTATTTTTTTTCTAAAAAACGTGAACAATTTAGGCGAGTTGAGCATTTAGCAAGGTTGCAAAAATCGTGAATCGTTAGTCGGACGGTTGACACCCTTGTAGCTTGTAAACAGTTTAGGCGGGATTAATCGGATTGACATTTTTGACAACTTTTGGGTATTTCTAGCGAGTTTTTGATAATCTCGACAAGATTTTCTTTAAAAAATATCTTGTAATAGATATAAACAACGACTTAAGTGATTAAAACTAGTTTACGACGAGTTTTGTGTATTTCTGGCAAGTTTGACCATCGTTGACAGCCTTTGACCGTCGATGGTTGACCGATTTATACAAATCAAAAGGTTGATGGCCCAATAACGTTTAGGCGACGATTAATCGGCCTTCTAAGTTTTTTTTTGCAACACTGGCATTTAAAGAATTTGCTCTTTCTTATAGTATATCAAACATTTTGAATATAGTTAATTATGGTAATAAACCTATATATCTGACGCATGACTCTACGATTGCCACAAATTATATTGGTTTGAAGATGATTGGCTGGGTTAGCAGAAAAAAAATAAAATAAATAATTCTTACCAACTTTAATTAAACACTAAAATGGCTAGTGGAATCCAGGGGCAGAATATTAGTGGTTTGAAGATGATTGGCTGGGTTAGCAGAAAAAAAAAATAATAAGTAATAATTCTTACCAACTTTAATTAAACACTAAAATGGCTAGTGGAATCCAGGGGCAGAATATTAGTGGTTAGAAGATGAGAAAATGCAAATGGACGGTGTTGGGTGACATTGATTAGTTCGTTAATTAAGGGTCTTTATTTTAAAAGAGAATTGACTTGCACATTCAGATTTTTTATCGAGAAATTTTATTTTGTGCATTATATAATTATACAATATTTATGATGTGCTCTGACTACTTATGCTGTTGAGTGTCCAAATCAAGAAAAAGAGTGTGCAAATCACGTCTTTTTTAAAACGGTACACAAAAATTTTGCTAGGAAAATATCGGATGAATGAGTTATGAGCGTACAAAAATATGGTTTGGTTGTTTTCAGTACTAAAAAGCTGGTCATATCTAAACCAAAAAGGCCTAAACCAACAGTAAAGTTCAAACCTTTTCGTTGAGGAACAATATAATATACAGTATATAAGGTAGGGACCTACTATACATACCCCCATAAGGGGTTTTGTCATTTTATTTCTTTTGTCCCCCTTTGACCATAGTATATCACATTTTTGTCAGTTTCCGTTACATATTTCTGACAGTTTTAAGCGTTTAACTTATTAAACTTTATATTTTCTGTTCCGCACTTTCAAGTTTATAGTTTTTTGAATATAAACAAAATTATAAAAATAAAAAATAATAAAAAATAAATAAAAAAAGGGAAAAAAAATAAGGGGGGTGTGGCCCGTGTTTTTTGGAGGGTTAGAATAACTCATCCCTTATAAGTATAATGTTGATCAGTAAACCATTACGAGGATAACATTCAATACTAAATAGAACAGATGATCACATCAATCCGAACAAAGAAACAGATTCTGAATTAATTTGGTCACTCGCTAATTTATCGTCTCTGTAGTTTTAGTTAGATGTTTATGGCTATGCATGTGATTTCTAGCAGAATAACCAAGAAATATATTGATAGTAAAGATTGTCATCGGATGAAGTTCAGTCATGCACAATTTAGAGTATACATAGATGTTGCAAAGGCTGTGATAACCTCACCCTCCCTATGTAGGGAGGGTGTGTTGACTTCTCTCTGCCGCCGCTTGTACTGTCTGCTTTGTCGGCTTGTACATTTTTTAAAAATAGGTTTTGTCTCTTATGTAGGGAGGGTGTGGTTAACACAACCCATGTTGCAAGTAATATATAACAAAAGCATATACCATCTAGTATATGCTGTTGAGATGGTGACAGGAAAAAATAATACTTCATGTTAGAGCATTCGGTACCCTTGGCTGGTAACATGGCGCCGTCGGACCAGCCGAGAAATTTGGATGGCTCATGGTACCGTGGGTGGCGCCATGGCTGCTGGCGCCATGGTGNNNNNNNNNNNNNNNNNNNNNNNNNNNNNNNNNNNNNNNNNNNNNNNNNNNNNNNNNNNNNNNNNNNNNNNNNNNNNNNNNNNNNNNNNNNNNNNNNNNNNNNNNNNNNNNNNNNNNNNNNNNNNNNNNNNNNNNNNNNNNNNNNNNNNNNNNNNNNNNNNNNNNNNNNNNNNNNNNNNNNNNNNNNNNNNNNNNNNNNNNNNNNNNNNCTTTGAGTTGCTGCAAGATGGAGAAGAAGAGTAGAAGACGAAGAGTGACTAGTCAAGGTTTCATTATGTATTTGGCTAGGTTAATTTTAAAACTGGCCTTAAAAAAATTGAGCCACTACTAGAATGTGGCCTTTTTATAGTGCTGGGTTCAAATTGGCCTTTTTGAATTGCCTCTTGAAACTGCTGAATCACATATGTGTAGTTTTCAAAATTGCCTCTTGAAACTTCTTATCTACTTAACTTTGTGTGCACCACATTTTAGTTAATATTGTGTATCTTTTATTTAATATTGTGTATGTTTTAGTTATATTATGTATGTTTTATTTTATGTAAAAAAAGAAAGAAAAAAAAAAAAGAAAAGTTGGACGACGGCACCATATTTTCTGGTGCCGTGGGTACCGCCCAGAATGTGGTGCCGTGAGATTTTTGGTGCTATAGAGATTTTTGCTGACGTGACAGAGAATTTTGAGCCATGGCACGAAGCCATGGCTCCAGGGTACCCACTGCTCTTACAACACAACAATTCCTTGTATAAATAGCACCACTTGTTATCCACACTTCTGATCATCAACAAACACTCCAATCTCTCACTCTTATAACACATTCTTCTACACACAAATAACAACAAAGTAAAGAGCTAGAAAATGAGCAAAGACGTAGAGGTTGGTGGACATGATCACTACGGTTCAAAAGACTATCAAGACCCTCCACCTGCTCCCCTTTTCGACCCTGAAGAACTCACCAAATGGTCTTTTTACCGGGCCATTATAGCGGAATTCATTGCCACAATGTTGTTCCTTTACATCACTGTCTTGACTGTCATCGGTTACAAGTCCCAAGTCGACCCCGCCCACAGCACTGACCAATGTGGTGGTGTTGGAATCCTTGGTATCGCATGGGCTTTTGGTGGCATGATTTTTGTCCTTGTTTATTGCACTGCAGGTATCTCAGGAGGACACATTAACCCTGCTGTTACATTCGGGCTGTTTTTGGCTAGCAAAGTAACACTACCAAGGGCATTTATGTACATTGTGGCTCAATGTTTGGGTGCTATTTGTGGCTGTGGCCTTGTTAAGGCTTTCCAAAAGACTTACTATCATAATTATGGTGGTGGGGCCAATGAGCTTGCTGATGGTTACAGTAAAGGCACTGGCTTGGGTGCTGAAATCATTGGTACCTTTGTGCTTGTATACACCGTTTTCTCGGCTACCGACCCTAAGAGAAATGCACGCGATTCCCATGTCCCCGTAAGTACT
>Scaffold691095
AGTTAAACATACCCGAGAAACTTGTGTAAACTAGTCTCAGTGGTTTTAGAGTGAGTTTGGCGTATTTATATACCCGCTCGGTTCTATATAAGACTAGTCTCAATGGTTCTAAATCGAGTTTGGCGTATTTGTATACCCAATCCATTTAGTCTAGACTAGTTTAGCTACTTCAGTACATACGTTCAACATAATTTTAACTAATTTACAACATGGAAAAAATGATGTCATATTTTTTATATGTGACATGATCCCATCGATACAAATGTTCTTGTAGTTATTATGCTGTCTTTGAACAAGTTAAGCTTTAGAAAGATCATGTTCACCTAAAAAGTGTCTTTTTCATATGAGTGACAGATAAGTACAAACAAAATAAAAAGAAGTGCTAGTAATGGTTAAGAAAGTTAAACAATTCTGTTCAGACATATAATGATTTTCATAATTCTTTTGCAGGCAAGCTCACATCCGATGCAGCACTAGACCCTGCTGGGCTAGTCGCAATAGCAATAGCCCATGCACTTGCACTTTTTGTTGGTGTGTCCATAGCAGCCAACATCTCTGGTGGACATTTGAACCCCGCTGTCACCTTCGGTTTGGCTATCGGTGGTAACATCACCATCATTACCGGTCTATTTTACTGGATTGCCCAATTGCTTGGTTCCATTGTTGCATGCTTCCTCCTACAATTCGTTACTGGTGGCTTGGTAAGTGTTCATATATTTTCATTTGTAAAAAAACACATAAACTTGTCAATTTTTTTATAAAAGCATAGTGGTATTTATTTATCTGAAATATAATTTCTAAAACGAGTGTTTGGTTTAATATCTTGGATGCCTACTTACAAATTTGGTACTTGACAGGCTGTCCCAACACACGGAGTTGCTGATGGCATTAGTGGTATTCAAGGAGTCGTATTTGAGATCATCATAACTTTTGCTCTAGTTTACACAGTATATGCCACCGCAGCTGACCCTAAGAAGGGTGCTCTTGGAACCATTGCACCAATTGCTATTGGGTTCATTGTTGGAGCCAACATTTTGGCTGCTGGACCTTTCAGTGGTGGATCAATGAACCCGGCTCGATCATTTGGACCTGCCGTTGTTAGTGGAGACTTCTCCCAAATTTGGATCTACTGGGTCGGCCCATTGATCGGTGGTGGTTTGGCTGGACTCATCTATGGTGATGTTTTCATTGGATCATACGAGGCACTTCCAGCCGCTGGAGACTATGCTTAAGAACCTCTTTTCTGTTTCGCTTTGTTTCTTTTGTTTCATCAATCATGCTTAAGGGTCGAGGGTGTAATATCGTCATGGTTTGAACTTGTTCTCTGTCTTATTGGTCTTTTCCTTTGAGAATATGCCATGCTTGCAATTTCGAAATGAGAAAAATTGTTCATATGATCAACAGTAGTGTTGTTATTTATTTTGTCATTAACCTTTTGTGTCAAATTTATTTAATAACCTTTTGATGACTCTTTTAGCTCATCTTAAAGCTAGAGGAAAGAACAAACTCATCCAACCAGCCAAACGGACCAACAAACTAATGAAAACGCAAACTTATCTAACGAACCACACAGACCAAACCGAAAGCACATCCAGAAAAATCTGCGATTTCAACAAGTAGATTTGATGAACAATATCTCCATGTAAGAATAATTTAATAACCTTTTGATGACTAATAAATGATTTAGTAGATCGTAAGTATCTAGTTTCATAATATTAGGGTCACTCTCTACAATTGTACATCCGGTCCATCTTTAACATCTTTGTATTTCAGTATTCATCTAAACAGTTAGCCCATAACTAGTCGATTTTAAGTAGTGATAGTTGGCCAAATGTGATGATAAGTACAAGCATTTTGTAAATATCTTAATCTTTTGCATGATATTGAAAGTTGCAGTATAAATATGCTATGGCTATGTTGTTATGGCTATGTTTGAGACAGGGCATCTGAGCATCTCCAACTTATCTTGCATGGTCTACTATAAATTATTTCAAGTGTCTTTGTTGCCACTTTCGATCTACATCAGTTATGTTATTGATGTTGAATTTAAATAGCATGACTATCATCTAAATAAATAAACACATCAAAGAGCATATAGCGGAAGCAAGATCGAATATTTAACACATATAAAGAATTACCGAATACTAAATAGTTACATACCTTTTGATCATAGCAAAACAAGGATCTAATCTTCTCTTCACTTCTCTTGATCAAATAAATAGGATTACCGTGAAACCCCTTACCT
>Scaffold750866
TGCCGATAATCTCAGCACCTAGTCCGGTACCCTTGTTGTAACCATCAGCCAAAGTGTTGGCACCACCACCATACCGGTTGTAGTATGAGCTTTGGAAAGCTTTAACCAAACCAACACCACAGATTGCACCCAAACACTGAGCTATCATGTAACCCAAAGCCCTGATCAATGACACTTTTCGTGCCACAAAGAGCCCGAATGTCACTGCTGGGTTAATGTGTCCTCCTGAAACATTTTAGCAATCACTAGTTAGTTTCATCTCTTATCATACAAAAATTTAAATACTACAAAAAAGTTAAAAGTGTATTCCTGATAAATTCAAATTGTAATGATCGTACTTTCATAAATTGTGCAAGGGCGGAGCCAGAAAGCTACGGTCGAGGGGACAAACTTTGATAATTTTTAGAAACTACACTACAAATTGGTTCGTTAGAGGGGGCAAATTACAAAAATAGCCAGATATTTTATATTTATAGCTTACAGGTAGATTCGTCTAACCCGTTTGACCCATTCAAAAAATGACCCGTTTTGACCCATTACCCAACCCTAACGTACTTGCAGTTTTGCCAAGTACTTACCAGAGATACCAGCAGTGCAGTAAACAAGGATAAAGATCATGCCACCAAAAGCCCACGCAATACCAAGGATACCAACACCACCACACTGATCAAGGTTTAACTTTGGATCAGTCTGGCTTTTGTATCCGATAACAGTCAAAACTGTGATATATAGAAACAGAAGAGTAGCAACAAACTCAGCAATAAGTGCACGATAAAATGACCATTTAGTGAGTTCCTCAGCGTCGAAAAAAGGGGCTGGAGGCGGGTCGTGGTAGTCCTTGGAAGTGTACTCGCCACCATGGTGCTCAGCTACTTCAACGTCTTTAGTCATGGCTGCTTTAAGTGTTGTTAAAGTGGTAATGGTTTGAGAGTGAAGTGTGGTGTGTTGTGGCTTGAAAATGTTGGTATTTAAAGAAGGTAGTGTGGAATAAAGAACAATGATCAAAACTACATTATTGATGGCTTAACATATTTTATGTTTTAGATATGTTATTATAACTAACTTAATACTTTTATAATTTTGCTGAGCTTGCTTATGATTAGGGGTGTGTTTGGTAAGCAGTAGTAGTGAGCTATGAGCTATAAGCAGTGAGCGGTGAGTAGTAGCTGTGAGCAGTAGTCACCGCTCACCGCTTACATCTTCTTAAAGAACTATTGAAAAAATGAGTATTCTTAAAAAATCGCAAAGCTCACCGCTCCTTTGCCAAACGAATAATAAAAATAAGAAAGCTCATTACTCACCGCTCATCGCTTCAAAAAGCTCCGCGCCAAATATAGCCTAGGATAAATTGATACTAGTAATAGTGATTGAATAGTTGAAATATTTCACCAAGTGCAATATCAAAACCACAATTAAATTAACAATGTAAAAAAATAATAATAATAAATAAAAGAATATAAAAATAAAAATAAAATCTTGTTCGGAGAAGTAGTGTTTTTTTTTTACTATAATTTATACGGAATAACCGGTATTGTCATATAGCGTTTAAAAACTTTTCACAGTTTATCTTAAGATATTCCTCCTGCGAGGTTTAAACTCTAGTCTCTTCTAAAACTTTGGAACACGTTAAGTTTGAAAATGGTTTAGACTAAAATTAAATTAAACGGTGTTTAATTAAGGAAACTTTTATAAAATAGTGCAGTAAATTAAACTGAATCGTGCTATTTTACGGTGAACATATAAATAAATTGTTAGTTGTGAATCAAGTAAAAAAAGAATTAAAAAAAGTAAAAGAAAATCAACCTTTTGGCTGCCAAAGTTTTTGATCAAATTTTCTTGGTTTTTTGACAAAGTCAAAGTTTGAAACGAAGTTTTTTTTTGTCATGTAGTGGACTTCTGGCGAGGAAACTCTGTGTCCGTGTCCTCGTCAATGTCTTCCTCGCATGTTTAGCTTATTTTTGTAGTGTGAATGCGTAACAACCAAGTCCTTTTTTTTCCTTTCAAGTTACGTTAAAATCTCTATATACATTCACAATAGTAAAACCATCATGAAACAATAATAAGCATGTTTTACCATCACTTATTAGTGGCTAATTACTCTTTATATGATAACTATGTACATAATTTGTACTATGGTTTACATGTGCCGCACATGAATAACAAAAAAGATATTAGTCATTTTCATGGTCCCGGTGAATGATGTAACGGCTCTTTTCTACATAGACTTTTATGTTACTTCAAATCAATTATTACTTAAACGATAACAATTGAATTTAAGAACTAAGTTGCTGACAACTATTATTCTATTATTATATTTCAATTGGTGCTCTACCGGGTCAGAAGAGTTGTCGGAGCTATTCCTTGTAGGGTTGACAATGACTGGTGGCAAAAGTCATCCGGGGTCAAGGTGTTCCCTCCAATTCATATTTTTTTGTGGATTATTATATGTATAAGATGTACTTTATCATTTTTCCCGATCTAACAAAAAAAGTAATGTTATATCTCTTTTCTTTTGGTAAAGGGATTATACCCGGTGAATGTATTAATAAAGGAATTCGTACACAAGAGAGGGGTAATGAACCACTCTAATGGAAAACGATAACTACGTGCTTTTGAACACTCTCAAAAGGCACGACAACCACTAGCTAGAAGACTTATCTAATACAATACAACGATTAAAACAAAATCTTCTAACCACGATGTCCAGAAAAACACCAAGAATCAATTAGCAGCTATGTTCCATGTGGTTTTGAGTTTAGCAACTCTAGCCTTCTTCTTGAACTTGATCGATGCAAGCTTAGGTCTCACAATATCAAGAATAACATTCGCCAATTGCTCTACACTCCTAACACCACTCGAATGTAACCTGTTGTTCCTCTTTTGCCAAACGTAGTAAGAGGTAGCAGCGACAATCAATCGACCCACAATACTAATAGTATTGTTCTTCGAGGCAATAGGTAATATCCATCCCATAATGTCACTCCAAGTGGGCGAAACACAAGGCATCTCCGCCTTCTGCACTACCCGACTCCAAACCTGAGATGAGTAGTTACAATCAAAAAATATATGATCATGGGTATCTTGTTGCACCTTACAAAGAGGACAACGGAGATAGGTTAGATCAACATCTTCCCCAACGTCCCATGTACAAAGCCGATCTTGAGTTTTGAGTCTACGTCTCATAACTAACCACAAATGGGCAGCGTGTCTAGGAATACAGAAGCGAGACCACACTATGTATGACCATTGTACTTCATTACCTCTTTCCCGAATCGTTTTCCAAACATTGCTAACCGAGAAAGTATAGTACAAACCATCTGTTCCTCTCCATCTTAGAACAGCCGCTTGGTCATTTAAAATAGGAACGTTAATATTGAATAAAGACGGGTACCGAGAGTACCAGTTATCTGGCCAAGACCATGCGTTGTTGGCAATCACTTCAGCCACCCTTGCATGAATGGAGATTCCAGCGTTGCGTACAGTGGCGGAGCCAGAAAAATGTGAGCATGGGGGCATTGAGCGAAGTGTTAGTGATGCGTGGTTTTGCGACCTTACAACAGGTTTTACCTCTCGAGGGATCTCAAGAGGCTTGCAATCCCCACCAGGCAGTGTACCTGACCGATG
>Scaffold836135
GGGATGTAAACCACAGGGACTGGATCCGGGGAAAATAAAGTTCAGGGACCATTTTTGTTGGATCCGGTAAACCACAGGGACGATTTATGACGTTTACTCTTGCATTAATTACTACTCTATCTCATTAGGAAGGTTACTCCAGTAATCATATCCTGTGGACTTGTGGTCAAGTTTGTTCGTGTAGGACCAAACGAAAATGCTCGTGCCATCATTGAATGGGTCGAAGCGATACGGGCCCATATCAAAACACGAGCCATGTGACCACTAAAGAACGAGCACATGTGCATCATTTTCACCTTTGCAGCTCATGGCTCGGGCTAATGGACCCATTAGTCACTTTCATAGCAGTTATGGTCGGTGCACACCATATACTCGGCCCACTTTACCATCCTCAAGTTTATGTACACGTTGATACAAACATTGTGGTAGGTACCCAGCTACACACACTTGTAGCCGCAAATATTAGATATTGTTACGATATGATACCTAACAAGATCTACAATAAAATTAGAAGAATACAAATATCAAAACACAAGGCAGTGAAGTATTTGTTCCGAACCAAAGTTACTTTTCTTCTGTTTCTTTATCTTTGCTTCTCATAATATACAATATAAATTATTAGATGATAAGATTAGTATCGCCCAAGCTGCGTTGAAGGTACATTAAGATTTTATGTAGTTTGTCTTATAAATGGTTCATGAATTAACATTATGTTTCACGGGTTTTTATCGTTTAACATTGTTTTACAAATAGTTTGTGAGTATTATGAACATGTGTTCACTGCGCACATGTTATTCACATAATTTCATTTTATTTTAAAAATTGCATTGATTAGTCCCAATACGCACATGTTAACAAAACTCAAAATATCATAAGTCATATGAATGATTAATCAGTCATATTCAACTTGACCATAATGCATAATAACAACGTGAAGAGAACAAATGTACTAATACTTAAAACCCTCTTGAAGGATTTATAATCATCTCGTACAAAAACAAGCATACAACATCATGAACCCGAAATAACTAGCAACATTGAAACAGAACATATATAACACGATGATGAGAACTAAAAGACTCGATCCCTTTGGGTGAAACTAATACTCATCAGATGTGGGCAATGGCTCGTGAGAACGACCAATGAATAGGAGCTCATAGATGACCCCAGCAAGACCACCACCAACGATAGGTCCAGCCCAGTAAACCCAGTGGTTGGTCCAGTCCCAGCTAACAACAGCTGGTCCAAATGCAACCGCAGGGTTCATTGATGCACCTGTGAATGCACCACCCGCTAGAATGTTGGCACCAACAATGAACCCAATTGCAATGGGTGCTATTGTGCCAACGTCACCTTTCTTTGGGTCTACTGCGGTGGCGTACACTGTGTAGACTAGTCCAAAAGTCATCACGATCTCGAATACAAATGCGTTCATTACTGATACATTGGCGCTCAACGCGAAACCAGCAGTTGTCTGTAAATTATTTAAAGTAAAATAGAAAACGTTAAAACCTTTAGTTTGATGCTCAAAAACTATTATTTTATAGTCTTACCAACATTGAAAATGGTTTGAACCCCTAAACTTCGTTCAATTTGTACAAGTAATCACTAATTACTCACACCTATATAAAGCATAATTACAAATCTTAAACTAGCAAATTAAACGGTAAAAAATGTGCAATATATTACATGTTCACCAATAAGAAGTCTACTTATAAAGTACAATATGGTAACATATAGCATGTATCTTGCAATGAATAAAAAGTGTATAACTTACCATACCACCAGTCGAAAAAGCTAGTAGCAAACAAGCAACAACCGAACCAAGAAGCTGAGCAATAATATAAAAGACCCCACGTAACAAAGTAATATTACCACCAACAAACGCACCAAAAGTCACAGCAGGGTTAACATGACCACCAGAGATATTAGCTCCAACTGAAACCGCAACAAACAGCCCAAAAGCATGAGCCAATGCAGCTGCAACTAAACCAGCTGGTGTACTAGCACCACCATAAGTAAGCTTAGTGAATGCCATTCCTGATCCTTGGCCCGCGAACACAAAAATAAGTGTGCTTATGAACTCAGCAACAAACGCCTTTATGGCGCTCGAGCTGTGTACCTCGTCTTGGTATCGACCAACTGCGATTCGGTGGAGTGGCATTGTTGTTTAGAAATTTTGAGAAAATGGGTTGATATGAGTTTAGGTGTATTTGCTAAATTGCTAATATGCATATGTGTGACCGGTTGTTTATATTGGCGAGTGATGGTTAAAAAGAGCTATGCTACATCAAAAAAATAAATAAATAAATAAATAATCCATCAAAATGAGATGGCACGTTTTGATTGGGTTAATAAAAAAAGATAAATTATTTAAAAACCACCAATCGAAACTGTTAGCTTTAAAGTTTTGTCATATGTGGGAATTGCAATAGCATTTAAAGTACAAGGACTAGTTTAGTAATTAGTGCTAAGTTAGCTTTGTATTCATGTAATAAATACCCTCCTAGTCACAACTAGGAGGGTTGGGGATTCATTTGTAACAAAGGAGTTGTGTGTGTTTTCTTTACTTCTCTCTCTAGAAAACATACACACCTCCCCAATCAATAAACCGATTATCCAATGTTTAACCTTTACATCGTGTTTATCGTGTTTCCCCCACCTCCCAAACGTGAGTTTTGGTCTTTACAATTGGTATCATGAGCGAACCTGGGAGATTCTTGGCGAATCCTGGTGTGTTTGAGGTAAAAAATTTGATTTATGGTGTGTTCTAACTCGTTACTGTTCACCAGTCGAGTTTTTTGAAGTTTTTGTGTTCGATTTGTGTTCATAAGAACCCAACAGTCGCGTTTTTTGTCACAGAAAAACGTGAGCTGTTGTGTCTTTCTTGAAATCGTTCGCATATTTCATGGTTAAGGTTGTGTTTGTTTGTTATTATTGAGTTGGGTTGTGAAGATTTCTTAATTTTTCTAAGGGAATCTTGTGGTTATCTGGAAAAAATTTTGTGTTCTAAGTTCTTAGATCGAAAAAATTATAGAAGATTGAGCAAGATTTGTTTTTGGATA
>Scaffold848379
TTAAAGATGAAAAGGTTAAAACTGGTGTGGCGCTGACGTGACAGTATGTTAAAGTTTAACACTGGGTTACCGTTGCAATTGCCCTAAAGACCAGCATATACTCGTAATATAATGTATTTATATGAGAAAGACGACCTATTTGAGCACTCGCGTAGAGAGACACTGAGGCCTTTGTGATTGACCAATGCAAAATAGCGCCTAATGAACAATAACCTAATCGGGTTTAGTCACACAAGCAATTCCATTTTCTAAACCACAACTGCTGGTCCACTAAAAAAATCACTACTTAAACTAAAACAAATTAAACTCCCAAATTCACGCGCAACTCCTAAGTAAACAAAGAAACTAAGATCAAAGAAAACCGTTTACAGCTAAATCATTCATCATATCTCTGAATCAAACAACACAAAATAAAGCTAAGAAAAAGCAAATAAAACAAGAAAAACACGCACACGCGCAATTACTTAGATTTAGTTGCTACGATTGCTCCTGAATGAACCCAATGCCTTGACGGCTGCAGCTCTCAAAATATATTGGTGATATGCCGCTGCTGCCATCGCTCCAACAAATGGTCCCACCCAAAAGATCCACTGCATTCACAACCCAAAACACACAATCAAGTTACACTATTTGGTGATTTCTCGCGTCAATCATATGTACCGCACACGTATAAATTTAAACCTACGTATAACTGGCGAGAAACACCAATACCGCAAGTATAAAAAGTTTTGCAGCGAGACATAAAAATTCATTGCAATGTACAACATTAAAATGCATAGTGCAAGTAATGAATAAATGCAAAGCATGAGACTAGCTAAAGTAAATTTTCCATACATTTCATAGACAAAACAGAAGAATATTTTCATGACTTTTAAGAATGGACCCAATTTCATTAAAAGTTGTACATGGCACTTGGTTTGTTATTTTAGGCTTAAAGAAAAAGAGGTTGGTTAGTTTGAGGAAAGGAATCCTATACAAACAGTCTAACCGATTACCAATGTATTAAAAGGTGCACATTGCATTTACTATTGTCATTTTAAGCTTAAAGTAAAAGACCCATCCCAAAAGAAGTTGGGTTGGTTAGTTTGAGAAAAAGAAAACAATGATATTATCACGAGTTGTCACGAGTTGGGTTAAACACTCCTGATTACGACTCGTAGAGTTGTGCCCAGCGCATTAGAAGCTTTACAATGCACATACATGTTACCACTACGGTGCTCAAATTACCGAAAAACCGACAAACCATACAAATTTTTAGTTTAACCGAACCAGCTTTTTGTAAAATTATTTCGGTCTGGTTAACCGAACCGGTATTAGGTTTACAATTTTAAAAATGGACGGTTAACCCAAAATAAATAAGCCCAATTATCAAATGCGAAATCGATAAACATCATAGCATGCATAACTGCATATGGTCAAAACTTGAAGCCCAAAGCAATGCACAACACTGTAGCACATTCTACAACATTTAATGAACAAGGCACAAGTTATGGCTGGAGTATACTTACATGGTCATCCCAAACTTTTTCATTGTTGTAGATAACAGCGGACCCAAGCTAGGCTTCTAGCGGGGTTGATCCCGGTTCCAGTAATGGGTATTGTCGCCAAGTGAACCATGAACACTGCAAACCCAATCGGCAACGGAGCCAAAACCTACAATTGAAAATGTCAAACAAACTACAAGTAATTAAAAGATCACGAGATGCACCAATACAGATCGAATTCTGAAATCTGAATGGCTACAAAATCCGTTACTAATGTTTATTCTTTAATGCACATGTAATGTATTTACTTTCATAGAACACATTAGACACAGCATGGAATTTTGTTATTACATGAAAAGAAGAAGAGAGAAACAACGAGAGAAATTTCTTGAAGTTTCAGTTTTACTCTCCTCGTGAACTTTTCACGCAATACCAGAGTTCCCGGGCGGAAATAAGTTCTGCATTATGAACTGAAATGATACATCATTGCTCCTCTTTTATAATTAAATGATACATTCACGTAACTCACATATTTAGCTTATACTCCCACCAAAAAAATGACGATGAATGCATGAAAACTCAAGAGACAATCAAGGAGAGAAAGTGACTTCTTTACTCTCCTCGAGTCACCTTCCCGGTTTTCATTCCGATCGTCAAATTTTTTCCGCTAGAATAAGTTCAACATATGAATTGAGATGATATATCATTGCTCCTCTTTTATAAGTTTACATGTAGATCTAGTCGAAGTAACCAACCATACACAACGTACATAAACCAAAGATAAAAGTAACACGTACAGGAACGTGAGAGTCACGCGCATTCCTCTTCGGGTCAGTAGCAGAGAAAACTGTATAGACAAGAACAAAGGTCCCAATAATCTCAGCACCAAGTGCAGTACCCTTGTTGTAGCCTGGTGCAACCAAGTTTGCTCCACCACCCTGTCTATTGAAGGGTGTTTTCATGAAGGCTTTGACCAAACCCACACCACAAATCGCACCCAAACACTGAGCCACCATGTATGCTACTGCCCTTATTAGCGACACTTTTCTCGCTAAAAATAACCCAAATGTCACAGCAGGGTTTATGTGACCACTGTTACAAATAAATTCATTAGTCTTTTACTATAGTAACCTATAAAAAAATGTCCAAACTCATAAGTGTTAGGTGTCTTGAGTATATTTTTACTCTCTAAAAGTTGTTAATAGTAACAAATTATGCAATAATATCATGACTATTTTGTTTGTACTATATCTTTTTAACGCATATATATATATATATATATATATATATATATATATATATTT
>Scaffold862616
GTGCAACTTGCAAGAAAATAAATTTCAACTCGATCATTTTGGTGTAATGCGAAAACTAACTAATAAATCAGCTGAGTGTATAGCAATCATGTATATATGTGTCATTTATAATAAGGCTTGTGACTGGTTCAGAGTTGTCAAATCTTTCGGATACATCTCGCCGAAAAGGAATGGCTGGTAGTTTATATTCTTGAAGGCTTCAGTACTTTTGCTTGAAGGTTTCTTCTATGGGCAGGATGTTAGTGTATGAAAAGTAATTTCCATATAAATGACTTAAGTTTATAGTGAAGTTTGGGCAAATGATTGAAAAAAATATCATACTTGACACCATTTGTTTTTATGGGTAGCGAACAAATTTTCTTGCTTTTACGGGTATTTTTCTTTCAAATTTAGCCTTTTTAGGGTATTTTGCAACATTTTTGCCCCTTTCAGCTAATAGAAATTTTAATTTTTTGAAGGGCAAAAATGTAAAAAAATACCTCAAAAAGGATAAATTTGAAAGAAAAGTACCCTTTTAAGCAAAAAGCTTTGTTCGCTACCCAGAAAAAAAAATGATGTCAAGTATGATACTTTTTTTAATCATTTGGCCGTGAAGTTTTAGTATTATTCTTTTTCATCCAATCTAAAGAGCTAACCTGTTTACTTGTGATGTCTTGTTTCGTAATGACAAAGTCGACATATGAAAAAAACTTTTTAAAAAAGAAATAGATGTCGACAACATGAAATTGTAAATTGTACATACTTTTATTCAGCAGTAGGCAACTATACAACAATAGCAATACACTTTTATATCCATGTCATCATCGTAAAGTACTAAAGTTAAATGGAAAAGTTTTACAGTAGTGTATATATATATATATAAAGGCTCTTCAGTGTTGTCTATAGAGCACCGGTTCACTCTTGCAAACACATTGAGTTTATAATCTAAATTTTTGAAAAAACTTAGCATTCAAAAATGCCTGGAATTGCCTTTGGTACTTTCAATGATTCCTTCAGCAGCACCTCCATGAAAGCCTACATTGTTGAGTTTATCTCCACTTTGCTCTTTGTCTTTGCTGGTGTCGGCTATGCGATCGCTTACAGTACTTACTTTCAAACTTTACTTACTATAGTACTAATTATTTTTAACGACAAACTTACACATTGGAAATATATCTTTTAGCATAATTGTAGTTATGAACCTACTTAAAAAAAGTACCGCTAGACCAAAGTCATACTCTATTAATATTCATGTGCCATATATGCATCTATCATGTTTAATGGTCATAACAGCTTATAGTAAAAAAAATCAGATAATTAACTGTGTTTGTTGTTGATGTGATACAGGCAAATTAACAGCAGATGCAGCCTTAGACCCACCTGGTCTAGTAGCTGTCGCTATTTGCCATGCATTCGCACTTTCTGTGGCTGTATCAATAGCCGCCAATATCTCAGGTGGCCACGTGAATCCAGCTGTCACCTTTGGGTTGGCTGTTGGAGGCCAGATCACCATCCTATCCGGACTCATCTACTGTATCGCTCAACTTCTTGGCTCCATTGCCGCGTGCTTTCTTCTAAGATTCGTCACTGGAGGCCTAGTAAGCATAGGATAAAACAGATAGAAATGTCAATATTTTTTTTTGCTGCGAAACAGATGATATTGTTAAAAGTATGCTTTACATGCAAACTAATATATGTGTTATTACACTTCAAGGACTTATCCTGTCATTTTCTCTAACTTGGTAACTTTGGTGTTTGTTACGTAAAGTTTGATTCTACAGGGTTTGAAGCGAAAGAAGGCTGGATAGAAATACTCCCTCTTCCTAGATCTAGGGTTAACTCTCTCATTCCTTCTGTGTGTTTTTCATCTCCAAATTCTCTTAATCAATTGTCTAGTTTTGTATTAGTCTTGTGATCATCTTGATCATATAGTTTGCTTTGAGTGTTGTAGTTAGGCTGTTTGTATGTGTGTTGGTGTATTTTTTAGTTGCATCCGTTTGGGGGCAAGTATTTCTTTTGTATGTTGATTGCACTCGTTTGAGGACAATTGTACTGATTTAGTTTTAGTAATGTAACATTGTTAAAATTAACTCAAAAATGGAACCCATTAAGTACAGGGACTAATGTTATCATTATATCTTTTTCAGTTATAGCTTGGAGGTTATGTTTCAGCTGGAAGTAGCAGGTCGATTAAAGAAGATGGACTAAAGTTGACAAGCTGCTTAAAGTTGAAAGTCAAGGCTATTTAAGCCCCTCATCCCAACTAGGGTTTTATTAGTAGGTGCGATAAACTGCACACAGTTTTTCTCATAGATTCATAGATCAACCAAAGCTTGTGTTCATATTGGTTATTGCTTAAGAGTGATTGTGAGGATTTGATAGTTGTAATAGAACTATTGATAATT
>Scaffold876051
TAGTGTAAAGTTTGATCTTCTAATAGCTGTTCTATTAATAATAGTATCTAACATAAATCCTGATTCATTTTCATGTTCATGAATAATAGATATATCTTCTCTATTTATAGTTGATGAATTCGACATAATTTCTAATATATTTTCAAGAGTTTAGCAATATAAAGCTAATTTTATTAATTGATTTATTGTAACAAAGAAAATAATACTATATACGTAGCATAATAAAATAATACTAATGTTTTCATACATTATGAATTCTAATAATAGATTGGTTGATGATTTATACCTGAGTGTTATTAATTAATGATTGTTGATTTTGGTTGTTTGTGTTTGACATCGTTCCTTCTTTGTTCTTGATATTTATTCTCGTTCTTTGCTCCTTGATCCTTCTTAAACATGGTTCTTTGATCGTTCTTCTCGCTCTGATACCAGAATAATAAGCGGAATGAGTACCTGCAAAATTTTAATTAATTGAATCGTGATGAAATGATTATTGATGAGTAGGTCCGTGTGAATTCGTTCGTATATGAAATTGAATTCATATTTTGATGAATTGAATCGTTGGTCATGATGTTTGTTTGTTTTGTTATGATATTGGAATCAAAATTGTTGATAATTGAACGGTAGTGTGATGATGATTTGGATTGTATTGTATGATAATTGATGGTAGTGAATGATATTCGCTTTCTATGCGAATTGGTTATCAGCTATTCAGAAACGATGTGTTCGTTTCAACTGATGAGCCCTGCTATTCAGAAGACAATGTCTTCAACAGAGAGAGAGAAATTTCATTCTCTAAAAACACGATGGTTTTTCACTCTAAAAACTCATACTTTCATTACTGAGGCAAGGCCTCTATTTATAGTTACATAAAGTAGGATGAATAGTTCTTCCTACATTATTACACACTAATAATTCACACTAGGTGGCCGACAGGCCTTACATTATTGCTTTACATTATTGCTAAAATACAAACTACTTTTTACCACACTCACCCACTATAAAAAGTAGTTTGTATACTAGAATGATAACGCGGAATGAGTACCTGCAAAATTTTAATTAATTGAATCGTGATGAAACGATTATTGATGAGTAGGTCCGTGTGACTTCGTTCGTATATGAANNNNNNNNNNNNNNNNNNNNNNNNNNNNNNNNNNNNNNNNNNNNNNNNNNNNNNNNNNNNNNNNNNNNNNNNNNNNNNNNNNNNNNNNNNNNNNNNNNNNNNNNNNNNNNNNNNNNNNNNNNNNNNNNNNNNNNNNNNNNNNNNNNNNNNNNNNNNNNNNNNNNNNNNNNNNNNNNNNNNNNNNNNNNNNNNNNNNNNNNNNNNNNNNNNNNNNNNNNNNNNNNNNNNNNNNNNNNNNNNGATGAGCCCTGCTATTCAGAAGACAATGTCTTCAACAGAGAGAGAGAGAAATTTCATTCTCTAAAAACACGATGGTTTTTCACTCTAAAAACTCATACTTTCATTACTGAGGCAAGACCTCTATTTATAGTTACATAAAGTAGGATGAATAGTTCTTCCTACATTATTACACACTAATAATTCACACTAGGTGGCCGACAGGCCTTACATTATTGCTNNNNNNNNNNNNNNNNNNNNNNNNNNNNNNNNNNNNNNNNNNNNNNNNNNNNNNNNNNNNNTTTACCACACTCTTAGATCCAAATTCTTATTTAACAAGGTATTAGAAACAAAAGGGTAATAATAATGATGATGAATCATCAAAGGTTTTTCCAGGAGACCTTACTCGAGTTTTACTAGAGGCATTGGCGTGTTGCTAGACGCTAACGAATGTGATTACACTATTAAGATATGTCCAAGTGGGAGCTGTTAGTTTATGGACATAAAATAATAGCGTATGTTAGGATCGAACTTGAGATCACGGGATTGCACACTTTACGTATGAAGAGTTAATGTTTAATAATTATTTATAAAGAGTTATATTTAATTATTATATTCACAAAACGTCTAACGATCGTTATGTAATTAACGATAATTGACTAACGATCGTTAAGTTCAAAAGAGAAGGACTAGAATGAAATTAGATGTCAAGAAGGTTCTGGATCCCCCTCTAATCATAAGGGCCGATCGGTTATGGATGGGTTTAACCCAATCCATACATAACTTGGACTCTAAGTTTCTTTTACTATATATACAAACTTAGGGTCATTGTTTTGTACCTTTTGTGCACATACAATACCAAAACCCTTTTTCTCTCATCTTGTTTCTTGGTGGCTGATCGATCAAACAACCCTAAGGGTTCGATTGGTTTGATTTTTGAAATCAAAAATTGTTTTGTGTTCTTAACTAGCATTAACGTTAACTTGGTATTAGTACGTGTGTACAAGAATGTGATAATAACACACTATTGTTAGTATCTTAGATTGAATTGTTAAACGGTAAGGGACAATTCTTATAATCCACATAAACCCTAATTAGGGTTTATAAAGTTGATTGTTGAAGAATTGCTAAAAGGTATGCATTTGTTTTATATTCGGTTAATTATTTACATATTATATGATTTATTCGCTTCCACATGTTTCTTTGATGTTTTTGTGTTTAATTATGTTTGCCATGTTATTAAAACCAACACCTTATGCATAGTCTCCAGCGGCTGGAAGTGCCTCATATGATCCAATGAAAACATCCCCATAGATTAACCCAGCTAAGCCACTGCCGATCAATGGACCGATCCAGTAAATCCAATTTTGATAGAAGTCTCCACTAACAGCAGCGGGTCCAAATGATCGAGCTGGGTTCATTGATCCACCACTGAAAGGTCCAGCAGCCAAAATGTTAGCTCCAACAATGAATCCAATCGTGATTGGTGCGATGGTTCCTAAAGCTCCCTTCTTAGGGTCGGTTGCGGTTGCATAAACTGTGTATACTAGAGCAAAAGTTATTATGATCTCAAACACGACTCCTTGAAGACCGCTCATGCCATCATCAAGTCCGTGTGTTGGGACAGCCTGTCGAATACCAAATATGTTAGTAGACATCCAAAATTTGAACCAAACTTTATTTTAACGGAAACTAACTAACTTTCTTTTAACGGAAACTAACTATCTCACAGTATATACACAACAAATCAATCTCACAATGTCCTATGCATGACTTGAACCCACAACCATTTGGTTGGGAAAGATTCTCTCACATGGGATACCATTGGGACTCAAACCCTTTGGTAAACACTCATTTTAGTAGTCTTTTAAGAAATTTAATTACTATTTGCTTTTATGAAAAAATTAATCAATTATTTTTCTTTTTTTTATGAATGAAAAAATTAGAAAACTTACCAAGCCACCGGTAACGAATTGTAGGAGGAAGCATGCAACAGTAGAACCAAGCAATTGGGCAATCCAGTAAAATAGACCGGTAATGATAGTGATGTTACCACCAATAGCCAAACCGAAAATAACAGCGGGGTTCAAATGGCTACCAGAGATGTTGGCTGCCATGGACACACCAACAAAAAGAGCAAGTCCATGGGCTATTGCTATTGCGACTAACCTAGCAGGGTCTAGTGCCGCATCGGATGTGAGCTTGCCTGCAAATTTTTAGAAATTAAACGTTTTTAGCACAAAAAATTCTTCCATAACATTGTCTTGTGTTGGGAATTTCGGAAATAAGATATTTCTTGTTGCTGCCGATAGTGAAAGTTGGTTCCTGCCGATAGTGTTAGTTCCTGCTGAAGCTCATTGCTGCTG
>Scaffold931363
CCATATAACAATTGATAGAAGTGTTATAGGAATATAAATAATTAGTGCTTACAGGGACATGGGAGTCGCGTGCATTTCTCTTAGGGTCAGTGGCCGAGAAGACGGTGTAAACAAGAACAAAGGTACCGATGATTTCAGCACCTAAACCGGTTCCTTTGCTGTAGCCATCAGCAAGCTCATTAGCACCACCACCATAATTATGATAGTAAGTCTTTTGGAATGCCTTAACAAGACCACAACCACAAATAGCGCCCAAACATTGAGCCACAATGTACATAAATGCCCTTGGTAGTGTCACTTTCCTAGCCAAAAACAATCCAAATGTAACCGCAGGGTTTATGTGTCCTCCTGAGATACCAGCAGTGCAATAAACAAGGACAAAAATCATGCCACCAAAAGCCCATGCGATACCAAGGATTCCAACACCACCACATTGGTCAGTGCTGTGGGCGGGGTCGACTTGGGACTTGTAACCGATGACAGTCAAGACAGTGATGTAAAGGAACAACATTGTGGCAATGAACTCGGCTATAATTGCTCGGTAAAAGGACCATTTGGTGAATTCTTCGGGGTCGAAAAGCGGAGAAGGTGGAGGGTCTTGGTAGTCTTTAGCACCGTAGTGATCACGTCCACCAACCTCTACGTCTTTGCTCATTTTCTAGCTCTTTACTTTGTTGTTATTTGTGTGTAAGAGAATGTGTATGAGAGAGATAGATTGGAGTGTTTATTTATGAGAAGAGTGAATAACAAGTTGTGCTATTTATACAAGGAGATGCTGTATTGTTATAACGTGAAGTATTTATAAATTATTGCATCATCTGTCCATCTCATGATCAGCATATACTCTTTATGGCATACGTTTTGTGTTTTACTACTTTATAAGATTTGTATGTAATCTAAATTGGATTAAATAAACATGTAAATCTTTGCTATCAATAAACTTTTTTGGTTGTTCGATCAGCTAGTATCAAACTTGGTAACAAATGTAATTAGCAATTTAGGTTTATCAATTATTTTCTAACTAGAAAACACATGCACGTACATTTAAAACTGTAAGTAAACCACAACTGACGAATGATGAATAGTCTGTTCTTAGTATATTTACATGACTACTTTTTTGTACTGATCTTATAACAACAAAGTCGATATCGATTTCTGACTATATTACTAGTAAACATTTTAAATAAGATTCATGCAAAATTTTCCAGCAAAATTTTCGTGTAACAACAAAGTCGATATCGATTTCTGACTATATTACTAGTAAACGTTTTAAATAAGATTCATGCAAAATTTTCCAGCAAAATTTTCGTGTAACGTTATAAAAAAGGGACCCTTAAGGAAATAACCAATGTCAGCCACCACCGTCCATTTGCATTTTCTCATCTTCTAACCACTAATATTTTGCCACCTGGATTCCACTAGCCAATCAGTGTTTAGAGTTGGTAAGAATTAATTTTTTTTTGCTAACCCAGCCAATCACCTTCAAGCGAAAATAATTTGTGGCAATCATAGAGTCATGCGTCAGATATATAGGTTTATTACCAAAAATGGACTAACCACCACGAACGTTCTAATGTCTTTGAAGAGGTTGGCAAATAAATTCTGGCTCTAATCATATCTTGAGCCTAAGTACGTACCAAACCAATTATTTTAACTTGTATATATGTGGTCTTAAAAGAAAACAATTATGATCAGCTTAAAAAGGGGCGAACTTGAACTGCAATTGAAGCCTAATTGATCTCGAACATAGGCGCATAACGCAAAAATATACTTTTATAAATCTTATTGTAAAACTAACTCTCATACACAAGTACGAGGATGAAATCTCTAGGGATGAATCTGTGAGAAAAGTAAAGGCTCTAAGACACAATTCTGTTAATACTTCAAAGTTTAAATTACAATTAAAACAAACTCTATCTTTATAGTGAAAATATATTTTCTTGGGTAAAAGGTCAAAGATCCGGTAAATATATTACTCCAAAAAATGTTTTAAGTACAACGGACATGGGTGAAATCACATATCTCAGCCCATTATATAGGCGGAAAAGCTTACATAACAAGACACTTCCTATTCTCTAAACAAGAAAATAAACCACTACTCATAAGATAACATTAGACTCATACGAAAACAAAAATTACTTTCTAGCAAGACCTTGGAGCTTAACATTATACATGTCCTAGAAATCATCCAATTGCCTTGGAAGATCGTAAATCTGATCCGCATAGTCATCGTAATCATCTTTAAGCTCGTAATCACCACCTGTCGATGAGGGGAATTTAGCCATAGGATTATCAAACAAGTTCACTGACTCATCAAAAGTGTTAACAACCTCCTACTCATCACTGTCGGAATCAACCATCTCTCCCACCTTAGTGAATGGGTTAACCCTCTTAGTAGAAGAAGTAGACGGAGAAAAAGAAGAACTAGGCTTACTAGCCGCAACCTGCACCTTCTCTTTCACAACACTCACAAGCGGTTCTTGTGATATATTACCAGTCTTTCGAGACCCATCCATCTTAGCTTCCTTTTTATTACCCGGATAATCAACCTTTTTAAGAGGATGACCATCATCATCCACAAGAGTAGCTTTCCCAACAATAAGTAGCTTTTCAAGCTTCCCAATTTTCTCAACAATAGGAGTAGGACCAACCTCCTTAGCTTCCATTGTACTGCCATAATCCAACTCAGCCCCATC
>Scaffold967496
CAAAAGACCGGGCTGGGTTCATTGACCCACCAGAGAATGCGCCTGCAGCTAAGATATTGGCACCCACAACGAACCCGATTGCAATAGGGGCAATTGTGCCTAATGCACCTTTCTTTGGGTCACATGCGGTGGCGTACACTGTGTACACCAACGCAAATGTGATGATGATTTCCATAACTACCCCTTGAATCGATCCCATGCCTACCGCAACAGTGTGAGTGGGGATAGCCTGCAATATTGTTTTTTTTTTTATATATATAGAAACACCCTTAGAATTTTACTTGGTCCGAAAAGAGCATCTAGAAAACATTAACATTTCTATTTATTTTATATTCTATACTTACTAGGCCTCCAGTGACGAATTTTAGAAGAAAGCACGCGGCAATAGAGCCAACAAGTTGAGCGATACAGTAGATTAGTCCAGATAGGATGGTGATCTGGCCTCCAACAGCCAACCCGAAGGTGACAGCAGGATTCACGTGACCACCTGAGATATTGGCGGCTATTGATACAGCCACAAAAAGTGCGAATGCATGGCAAACAGCGACAGCTACTAGACCAGGTGGGTCTA
