# Supplementary material for: A draft genome provides hypotheses on drought tolerance in a keystone plant species in Western North America threatened by climate change
Source: Ecol Evol. 2021 Oct 19;11(21):15417–29. doi: 10.1002/ece3.8245 (PMC8571618; doi:10.1002/ece3.8245)
Supplement: Supplementary file 4 — File S3 [file ECE3-11-15417-s006.txt]

>Scaffold179434_NIP1-1
TTCAAAGGTTTGCGGGATTTGGTTGTTTTAATTTTTTTTTTTCCTGCAGTTAAGTTTGGC
GTTATTTTATATTATGTAAAATGAAACCCTAATTTTTTTTTGGGTTTTTACAGGAAGTGA
CTTCGTTTGAGGGAGCCGCCGCGGTTTATGCTGACTTTAATCTTTTGAGGTTTGGATCTT
CCGTGGATTGATCGGATGATTCGGTCTTCGTTTCAGTCACATGGTTAGTATTGTCTTACT
TTATTGTTATAGCAAATAAGATCAATTTCAAACATCCCTAAATAGCTTATGTGGTTATTG
TTTTGTAAATAAGCTATTTTGATAGTGATTGGTATTGGTTATCCATTATAGGTTTGTTTG
CCATTTAAAATTATGACAATCCCTGAACTGAAAATGTGTCTTTTTGTGTGGACATGTTTG
TGTTTGTTTAAGCTTATTTATAGGCTAATGAGCTGGTATAACCATTTTTATTAGTCGCTT
TCTTTTTATTGTGTGCGTATAAACAAAATAACCTATGTGTCTTAAATCAGCTTCATGGTC
TTCATTTTTCATTCTTTATTATTTTTTTCAGCTTGCAGGTTGCGATCGCGGTGCCTGCTA
GGTGGTTACATGATCTGTAATACCATCCGGAGGTATAACGTTTGTCAATTTGGTTTTCCT
TGGGAAATCGGGTCGCGTATGCGAAAATGTCACTCTGCGTGTTTCAGTTATTTGGGATTC
ATTGTTGATGTTTAAGCGTGTGTTAGTTTAAGCTTATTTTTGTGATATCAATAGTTAACC
GAAACACAGAGTAGTTTAAGTAGCCCACCAAAGGCCCGAAGATGCTGTCCGTTTTCAATC
CCTTTTGGCTATTGCTAGATAAACACAGATGCATACCAAACAAATTGGGCTTTTTCAGTT
TAATTATTTATTTATTTATTTATACGAAGATGAAGATATCTCACATATAACTAAAAGTTT
AAACAAAATTAGCGACTACAATCATATGGGTAATATCGGACAAACCTCTTGCCATTTGCT
GTAGCGTTGTCATTGGTTAAAAAATGAGTACGGGTAAAGTCACAATAGATGTAATATCAG
CACCTATGTATAGTGACGTTAATGTATTGTTTGTGGAATAAAAAGTGTAGGCTATTTGAT
TTGAAATACAGTAATAGGTGCGTGTGATAAGATAAAGATGGTTTACATGTCGAAGACGAA
ATTTGAATGTTTGGTTTATGTCGATTTTTTTTTTGGATAGGTTGCTTGGTTACGAGGGAT
TGGAGGTTACAACGAACGATTATTATAATAAAATGTAAATTACCAATTCAATTAGCTTCT
TTATTACAATGTGTCATCCATTATCATACTCCATCTCACTAGAATATATTAAATAGCTTT
GACATTTCATTCCCGTTCTCTATTTCATTAGACAGACACATGGAGAAATATACATGTCCA
TTTTTTAATTTTTAGGTCCGCAGCTTTCTCTCTGTTTTAAAGCAAATACCGGTTCTGCGC
A
>Scaffold254734_NIP1-1
CGAGGAGCCTATTGCCTGCATTATCTAAAACTCGTTTAAAGATAGAAAGAAGTCATTTTA
ATTTGGTGCTAGCAAGTGTTTTACTTTCTTCCTTCGTGGTGTCTGACATCCTATCTCTTA
TCCTTCAACGTCAAAAGGCCATCACATATCATCTACAAGGAGAGTCGATTACTATAGAAA
ACAACAATAAGATCCATAAAATCATAGGTCAATCAGATAGATAAACAACATATCAACAGC
TTCGACCGCCACTTTTAACAACCTATCACCACCCTTGGGCACTAATCACCTCCCTTAACC
ATTCATCACCTCCATTCTTGACTCTATCAACCAACATCTCTACCCTACCACCATTTTCAT
CCTATCAGCATCAACACTTGTGAAACCCACAAAATTCACCTAAAACAACAACCGAACTCA
ACTCAATTATAACTCAAACTTGATATAGAAAACCCAGAACCCTGAATTTCTTCAAAAAAA
TCGAAAACCATATTTCACCAAATAGAAAGTCATAGCATCACAAAATCGAACACCAGAACC
ACATTACTTCAGAAGACTGAAAACTAACACTTGATTCATTCAAGGCAAAGTTAATGACAG
TTCAACGGCCGAGTAAACACAGCAGGTGAGGGAATGTGAACATGTACTCGAAAGTAGAAT
TCAACCATGGTTGCGAAGCTACTTCAACAATTGTTCCAACGGCCGAGTAAACACGTGTCC
ATTTATGATTGGATTTCCTTATCTTGGTCCACAGTATAAACCCTTTATAATATGGTATAG
ATTAGATAGTAATACAACAAGTGACTTTTATATAATATTGGTAATCACAAGGGGGAATTT
TCCTAACACTAAGTAATATCCCCCAGAATAACTGAAATTGCAACTACATCTGAACTTATG
TGACTAAAATGTATATTTTGAAACTTCATACTAAGCACTATTGTGGCTAAAATTCAAATA
CTAAACTTCACTTGAAACTTCAAACCCTTTCCCTGGCCACCGCCAAAATGTTTACCTAGT
GTGTTTCAAACCCATTGTTGGGAATCAAAGAATATATACATGATATATATGAACACTGGA
ATACATAAACTACATTATAATCATTTACTAGGCTCTTTTTTAATATCATCCAATATATAT
GTAAGAGTACGAATTTAGCGGCATACCAGGAACAAAGATGATCATAGGACTCCAAGTCCA
AGCAATGAATAAAAGACAGGAGAGCTAACTTCGACCAGGAGTGATGTTGTGAGATGCATT
TGAAGAAACAATCCCACACAGTACCCTTGGAATTGTGGTGGGAATACAACACACAGAAAG
AAAATCTACCCTCACCTTCAATACAAAATCAATCAATAATGATCGCAGACTTTACTATAT
AATGTTAAAAGATATGGCCTACTGATGCTTGGATGTCTGTTTCGAAAAAGTGTTTATCTC
GAAAACAATTGAATTTAGATAACCAGATATTCAGTATCTTAACATTCAGTTCTTTATAGC
A
>Scaffold406793_NIP1-1
TTAATAATATTCTACATAATTGTTTTTACAGCCCTAATGATCTTTAAATACTAAATAAAT
CCTAGACTTGCCATAATACTATATCTTGTTTACCAAGATAATACAATAAAAGGAAATTAC
TAGAAAAATAAACTAATTAATAATGGAAATTTCCATTCGAGAAAGAGATGTACGAATAAA
TGAGCGAAACTGACTCGACCGGACGGTAGAGGTTGTTTAAGAATCAAGATAGGCACCGTG
AAAGAAAGAACTTCGCTAGCTTCAAAGGGCTTCGACAGGAAAGTCGTTTCGATCCAATCC
ATTCTTGGGGAGTCATGATGCTGCGATATAGGATCAAAATCGACTTTCATTTCACTTAAC
TCATCAAAGCAAGGAGTGGCTACTAGATAGACAATTAGTTCCGAGACTAAGAGATTGGGC
TATCGGCCGGTATCAGTTGAAGTCAACAAAGAAGGAAAGCCTTCCCCCAATCCAACATTT
TCAGGTGAAAAGAAGATAGATGACTAAGAGTCGGACAAAACATTGACTAAGTTGATTTAA
TTCGCATGAAAGGGCTTCGGGACAATCGAGGTGTCAAACATCCTCATTTTGTCTGTTCGC
AACTTTCTTTCAATTGCTGGCATAAGAAAATATCCTAATGATCAGGGTTGTATCATTACT
CCCGCCCACAAAAACACCTTGTCCTCAAGGTGTAGCTGCAAACATTCTTGATTCCGGGAT
CACATGTTCTCCTTTGTGCAAAGAGATGTCAAAACCAGAAAACTTGTTCCAACCACCCAA
TGAAGATCATAGTTTGCTGGAATGAAAACCTCTCTTGTACTTTCTTCCTACACCACCAAG
TGCAACACATGGTCACATCTTAAGTCAAGCCCATATGAAGGCCGCCAATACCTTGGTTTT
GAGCGTCTTTGATCTTCCTCTGTCTCATCCATGCGTGGTTTTAAATTACAACAATGAAGT
GTGTCCTGAAGATGGTTTTGCAAATCAGTTTCACTAGCGGGCTGCCAATCATTTTCTTCT
TGTGCCCTTAAGGAATTTGTTCCCTCTTTTTCTGGATTCTGTTCCACAACCTCTAAACCT
AACCTAAGACCATCATCTTCCCCACATTTTTCTGTTGCCAAGGTTTTGGTTGGAACCCTA
TTTATCGAGTCCTTCATCTCCCTTAACCTTATTTTTAATAGGGAAATCTGCTGTTGAATC
TCCATCATATCTTTAGGAGTGTCTGGTTTAGTCACCGCCATTCTTTGCTGAGATGCAACT
CTTCCCTAAGGGTCGTATCACTTTCCTAGTGCAACAGTTAAAATAGCAGCCAATGGCAAC
AGTTAAAATAGCAGCCAATGGCAAAAGTTTTTTTGCGAGCAATTTTCAATGTATAACATC
AAGTTAAACAGAGTCAACTCCAAGAGCATTAAACATCATTTTTTGTTTTTTTTTTAACTT
GCAACAATGCCTATACAGCTCCACTGCTTAATCACAAAATGTTAAAATTTATGAGGTAGC
T
>Scaffold130373_NIP2-1
ACAAACACAAAAGAGTGGAATATTTCCATTATTTACATTATTTAATTACCTCGTCACGGA
ACTAGCCTTCACGAGTCTCATCCATCCCAACAAAAGAATCTCAGAAAAGATGATCAACAA
CAATATCATTGCACCAAGGAAACTTGCAACGAGACTGCCAAGAACTTTGTAGAAAAGCCT
CCAAGTCACGATGAACAAAAACTCTATCAATCCTTTTGGATGGCCGTTTTAGATCCTATA
CGTTATACAAAATATAACCAACCTAAATAACAAACAATAACAATTACAGATATCCTATAT
AAGTAAACGCTAAAAACCACTATTATAACTTTATACCACTAAGTCCTATTGAACGATTAT
CTGAACTTAAAGTGTATATATCTAAGGTTATCAGGACATGGGATTTTGCGCTTGTTTTAT
GTTCCACAGATTAAGGTACAATTCACATTCCAAAGGATAAAATCTTGATACTTTTACACA
ATTATAAAAATGATTAAAATGTTAATCATAAATGAAGGATATAGGCCATATCTCTTCCCA
AGGTTTGAGCTCTAAACACATCTTGAGCATATAAGGAATTAAGGAAGAGTTTGTTCTTTT
GAGTTCATCCAGGGTAGGAACTTTCACATGAGTATCTACTTCCATAAATTCCGGCATGAG
TACTAGTTCATACTGCCTCTTCTTTGATCCACAATTTTGCAAAGCAAGCTTGATGTGAGG
GGCTTTCAACATATGGTTTCTACTCTTCACACTTTTTTCCTCTTCCTTTAGGACTCTTAG
CCTCTCTTCCCTTTGTGCAGATAAACGTCGAATCTCAGCCTCTTGCTTTTCAGCTGCTAC
GCGTTCTTGAGTGGCTAAATAAACACAATCATTATGTGTGCATGACACAAAATACAAATA
CAAACCAACTTAGAATTAACTTTAAAATACAATTTACATGTATTATTGTAAAAGTTGTAC
AAACCTCTTAGACATCTTTCTCAGATACTTTCACATATTTGAGACACTCATTCTGGATTG
CCGACTCAAACAAATCTAGGAAATTATGATTTAAATTTGTGCAAAACTCATCACCAACAT
CAGTATCCTTATCATCACTGTCGAATTTATCCTGTAAATATATTAAGTACAATGTAAGCA
ATTCAACTAACTATCTCAACCTCTTGTGATATTCATGTAAAGAAAAAAATAATATTATAA
ACGGGAATTACTTTTTCCAGTTCTTTGTGCACTTTTTGATCAACTTTGTGCAATTTGTCC
TGCCTATGTCCACCCATCATTTTTCTCTTAATATACTGGGTAATACAAAAGATCAAGTAC
ATGAATCAATGACTAAACTCTTAAAATTTTACAGTAAACATTTAAAGTACGAATTATGGG
GTGTTTGGTTATAAACATATAGTTATGGTTATAAACAAACCTGAATAATGGTTTCAAGTT
TGTAGACTCGTGCTCTCAAACTGTTGACCTCTGCAGGTAACATCAACAAACCATTACATA
T
>Scaffold511010_NIP2-1
GTACAGAAGATCTTTGCTAATTCTCATGTTTCCATGTGTTTAAATTCTTGGTTGATCCGT
ATCTTAGTTGATCTATATTCATTCCCCTAAAGCCGTATTGTCATGTGGTGCCTCACAGCA
CTATGAACTATTTAGGCTGTCAGTTTTAGGCAGTTCCTAATTATTTTTAACTAATTTGGG
ATGGCCTTTCTTGACTTCAGCTGACATTTTGCGTCAGTACCGAACTGTTTTTCGATTATA
ATTTTGCAAAAAAAGGAGCGGGTCCTTGCGGCCTTTTTAGCTGTTTCAGGCCGAGTCCCT
TTTGGCCTATGCTCATTAACAAACTACTAACACTCATCTGCATCATCGGGATAAATCGTG
ATACATGGATAGGAGGGAATAGAGGAAGTTTCAGTCACAATGAAACAAGTACATAATCTA
CTTGGTGAACTGGATTTGGTGAAATTGTTTTAGTTGGCAACCAATTTTGCATTGAATTAT
TTAACCATTCGCTTTGTATTTATGTGCCTTTGCAACCAATTGGGATCATATTACATGCAT
AACAACAAGTATTTGATATGTGAAACTAAGTTCCATCTGCCATTGTATGCCAAATGACTT
GGGGCCTTATATACAGAATCTTTTATGAGTGGACTAATGGAGTATACAGATCATGCCAAA
ATGTTGTAGATCTATCTCATTATTTTAACTTAACTAGTCTATCAAATATCAATGCCTTGT
ACTTTCATATACACAGTGTCATCTTTTCGAGCCATTGACAATAATCAGTTGCTGCTTTGC
AGGTCTCATGTCACTTCTTCAGCAAGGTAATAGTTTCTTGTCCGCTCAACCTTAAGTTCG
TCTTTAAATTTTTGTTACTCTCATAATGGAGTTCATCTTATTCGGCAACGGATTTAAAAC
TTTTGAGTTTTGACTATACTGTTCTCCATGTCAATTATTCGTTAGTAAGTCTCCAAAATA
TACATATATATTACATGTCAACCAAGTGGTGGGGTAAATTAACTTGTGCTACATGTAATC
TCATAGGTGATGCCATGAAGTTTACATGTCATCACTTATTAGCCAAGTATGTGGGATGGG
AAAGCTATAAACGTAAAAACAATTCACATGAGGGGTTTTAGAAGCTAAAATGTGATGCCC
GCTAGAGGGACTATGGGTTTTAAGGATTTACGAGTTATGGACTATTGAGATCAAAGAAAA
GTCAACAAATCATATATGCAAGTCAACGATAACCATGTGGATGATCCGTGTAATTTACTC
TAAAAAACATACAACTATGTATTATCATTCATCTTATATATTGATTGATCTGCAATTGAT
ATCATATATAGTAGTAACAAAGAATGATCTAGTTAAATATGAAAGAGACCAAGTGTATAT
ATAGTTTTCTTTGCCAAAGTATATGTGCAATGATGCGACATCCTATATATGCTGATTTTT
CCAATGGCCTTCGTAAAGTTATATAAAGATTATTTTAGATATCAGAAACAGGCACAAAGC
C
>Scaffold220243_NIP7-1
CCCTCAAAAACAATCCAAACCAAAGAAACAGAGGATAAGTGCGAGGGATACTGATTAATT
AAAATCAATGCTAATGAAACAACCCAACAAACACACATGAGTGACAATAGTGAATCTCAG
AACATTATACTTATCATGGTCAAAAGAATAGCAGGCTAAAACATAGTGGATAAAAGCAGG
CCGAAACCTCACACACATAAAACACCCCCAGCCTAATATCAAAGAAGAGATCGGATTACT
TGGTAAATAAACTTGACAATATGCCTTGTTTGCACACGTGGAGGTTGCTGAGGTAACTAT
TTGTCGCACTTTACCATCATTCCACTTAGCGCAGCAAGACAACATATTTATAGAATCATC
AAACCCAAGTCAAACACGCAAGTTACAATACAGACCTCAACAGGCTTATCTGCAAAACAA
ATCAAGAAAATCCTCAAATAAAGAAAAACCCTAATTTCACATAAAAATTATATATATATA
TATACTAAAAGGGGGGAAACAGTTCCCTCAAAAACAATCCAACACTTAGTAGTGCCTCGA
TTATTTGGTGTAATAGAGTTGATAATATGTCCTGTTTGCACACGTCGAGGTTAAGAAAAT
CCCCAAATTAAGAAAACCCTAATTTCACATAAAAATTAAAATCCAAGAAACATCTAAACT
AAATGACGAATTAACAAAAACTAAATCGCAATCAAGCATAAAGAGGTCAAAAATCCTACA
TATATAAAACACAAAATTAAGAAACCCTAATTGGTTAATAAAAAAAAGACCCAAAAATGC
AGAACAATACATTGGACCTGAATATATGGCCTATGTTTGTGAANNNNNNNNNNNNNNNNN
NNNNNNNNNNNNNNNNNNNNNNNNNNNNNNNNNNNNNNNNNNNNNNNNNNNNNNNNNNNN
NNNNNNNNNNNNNNNNNNNNNNNNNNNNNNNNNNNNNNNNNNNNNNNNNNNNNNNNNNNN
NNNNNNNNNNNNNNNNNNNNNNNNNNNNNNNNNNNNNNNNNNNNNNNNNNNNNNNNNNNN
NNNNNNNNNNNGGAACCCAGATATACCTGCTACAGTGGAGGGCTAAGAATTTGTAGATCA
TGCTACAGTATCAAACAGTTAAAAACAGTTGCTTAATCAGTGCATGTAACCCGAAATACC
CAATCTATCAAAGCCATGTGTCCCACTAAGAGATACAAACCAATGAGAGAAGCACAACTA
AGTGCTACAATATATATATATAGTGTAGGGTTATTTTCAGAACCAAAAAAAGGTACAGAA
CTGCGAGAACCGATCTTGACCATTAAATATTTGATCAATGGCTAAAAATATTGGTGGCAT
AATAGTAATAAATTTAAATATCAAGTTACATTTTATAAGGGATGGAAGGGCGTTTATGTA
ATTTTGTATCACTCTAAAAAAACTGCATTATTCTCTCTATTCATAAATTCACCTACATCT
CTCCCATTTTTAACCTAATAACCGCCTCTCTCCTTCTCCATCTCAACCCTAGCCACACTT
C
>Scaffold151535_PIP1-3
TACACATCTGTACTTGTCCTAGTCATACATTGATACGTATTTCTATACACATATGTACTG
TACTATTCATATTATGTTAGCAGTGGGTTGTAAACACACAGGTTGCAAGTCTTGTATGGG
CGGGGCTTGGGACTGAGTGGATTTACAATGTCTTTGCTGGAAAATCTTTATTCAAATGCT
TTACAGTTAAACTAAACTCTATGAACTCACCAACCTTTGGTTGACACTTTTTAGCATGTT
TATCTCAGGTTATTAAGGCAATAGTGGATGCATGGATTCTAGAGTCAATTGCATACTTGG
AGACTCATATCATTATCTTTTACCATTCGAAACATCTATGTAACTTTACTTTGGAACTTA
TTGTCATAACTCTGATTTTAATAAATTCGAATGGTAACATTTCAAAACGTCTCATTTAGA
GGTCGTTTTCTACACCTTGATCTATATTATGAAGTAATACCCCCTTGACACTACTGTTCC
GCTACGGTAATTTGGGGGTGTTACAACCTTGACTTCTGTGTATGTGTTCTGGATACCAGA
ACAGGATGATGACTCTTTTAATCCAATAGTTAATAGCTGCTAATGACAGCAAATTTTCCC
TAAAACCTTGTTGTGTTTGACTGCTTCATTTTGGTCATATATGGATGGTTTTGTTTGCAT
AGGTTTGACTTTAGTAGAAAGTCACCTTACAGATGCATTTGGATGATAATTGGGTTAGTT
TGTAATGCTTGTCTTTGAATTGGGTACATTTTGTATGGGTTTGACTTTAGTAAACAGTCA
TCATAAAGATTCAGTTGGTTAAATTGTGTATGGGTTTGACTTTGTATAGCTTTGACTTTG
TATAGGTTTGACTTTATTAGAATTCATTTTGGGTCTGCATTTACTAAAGTCAGCTGATGC
AAGTGAAAAAGTCAAACCCATACAAAATGTACCCATACAAAATTTACTAAAGTCAACTGA
TGCATTTACTACTTTATTAGAATTCATTTTGGGTCTGCATTTGACTTTATTACAATTCAT
TTTGGGTCTGCATTTCCTTGTCCTGGTATATTCATTTTGGGTCTGCACAAAATCTTCTAT
ACATAAAATATGTTATGCTTTTTTGGTCAATTTGTAAAAGTCAAAGTCTTGTTGCATTTA
CTATAATCAGTACACCAACCTAGCAATCAATGGCATTAACTTTTACTTCAATACATGGGT
ATAATTTGCTTTTAAATTTTCATAACTACACCCATTAATACACAAATTACTTCCACTAAA
AACCTAAAATCTTTCTAAAATTCTCAAAAAATGAGTTCAAAGCCAGAAATCTTTGAAATT
TCTTCAAATGATTCAACCTCTTCTGATTCAATTACTTCACCATGGTCTAGCTATTTTCCT
AGCACTTATTCAAACTCTGTCTCAAAAAAGAGTACAGCTGCTAGGTCTGGCAAAAAGGTT
TCAACCTCTGTCAATCCTCCTGTTACCACTCAAGCTCTTTCAATGACTAGCAAAAGGACT
C
>Scaffold246845_PIP1-3
GTCAACTATTACATTAATATATTTTCAAGTCAACTTTTATATTTTTTTTGTGTTTCCTTA
AATCGTGTGTTTTCTTAAATAAATTTTAAGTTTTCAAGAATTCCAAGTTTTCAAGAAATG
GGATACACCTATTATGTGTAGTATATAGACATACGTAATATACATGTATATATTTCTGAA
GCTCGTTTAGGCTCGCGTCCTAATTGATCTTTATGTATAAAGCTCGGGCTCGAGCCTGAT
TATTAAATGAGCGCAAATTAGGCTTGAGCTCGGGCTCAAACTTGTTTAGGCTCGGCTCGT
TTTGAGTTGTTACAGATCTAGAGCTTTTCATGAGCGACTTGATTCATTTTCACTCCTAAC
AGCATCGGGCATCATAACATGTTACACGTAAATAGTGCAGCCACATCATCGCCACATCGC
CATCCCCAATTTTAACACCAATACCCAAAAACACCTTTCTTTCATAACATTCATTAACAT
GTTAACACCATATTTTTTTTAGACCCACAATTTTATTTTATTTTCCAATTTTCAAACAAA
CTAAACTTTCATTAATTTAAATAAAAATACAATACATTAAAAAAAAACCCCTATAAAAAT
ATACGAAAAAAAAACATACGGATAAAATTAAAACATACGAAGCCAAAAAATTAAAACAAA
TACTAAAGTTAAAAAATACAATACGAAACTATTTTNNNNNNNNNNNNNNNNNNNNNNNNN
NNNNNNNNNNNNNNNNNNNNNNNNATTCTTGTTGTTGTCGATATTTCTTCATTATCTCGT
CTTTTTGCATTTCGATGAGGAACTTTCGGTCCGGTGGCAAATTGGGGTCGGTTTGTGTAC
TGAGAAATCTCAATTCTTCGATTTTTAGTATGCCATCGTCTTTCTTCCTCAACCCCTCAT
ACACTGTCACCGCTGCTTCACGTTTCAATCGAAACTCATTCAGCATAAAATCACCAAATT
CAAATGCCCCACTTCCAGTGGTGCTCGACGAGGATTCAAATTTTGTTTTTTTCCCGGGAC
GTGGTTCGCCGGCGGGACGAGGTCTCACGTCATCTCCGAATAGCTCATCGCGTCCGGTTA
TATCAACCAGATCAACGGGAGTGGGCGCGTCCCATTTGGCGTATTTTCTCAAAATTTCCC
ACGCGTCTTCTTGAGCAAACGGTCTTCCACTTTTAACCTCTTGCTGATACGCGTTCCTAA
CACGATTCATAAAATTCATCTCGTTTTCCCCACTACGAGCACCCAAACGTTCGAAACGTT
TAATTATTGTGTTGAATTGTTGACTATTCTGGTTCAACGTATGCCATTTAATCGTTATCA
TGTCCTTGTTACGTTTTTGGAATTTTTTTTTGTTAACTCGTGGAGAAATTTGTACCAAAA
CGAATCCCGGCTTCGGTTTTGGCATCCTCGGAAACGCCAACGTAACACGCAGCTAATAAA
GTTTCTTCCGATGCTATCCAACGAGGGGTGAAATTTATGGTGTCGGGTTCGTTTTGTGCT
T
>Scaffold317907_PIP1-3
CCGTTTAGACTAAAATTTAAAACTTTTTACGCGAAAATGATAGACTTTTATGGACATCCG
ACCACTCTTTTGATGACTGAAAAAAATGTATAAACATTTAGCCCTTGAGGCTGTTTTTAA
ATGAAATTACACTCAATTACCTTCGAAACGATAGGTGGTACGACCCGTGACGACTTACGG
ATTAAAAGATATGAATTTTTGAAAATCGGCAAAATCTGGAAAATGGCCCGGACCGCCGGC
CAAGGGTCCTAGCCCCAAAAAAGGAAGTCTGGCCGCCGGTCCCAGCCCCGACCGGGCGGC
CCAGACATTCTGGTCTTCGGGGAATTTTCCCAAATCTTCCCGGCCGTGGGTTTGGCCTCC
AGACCTCCGGCCGAGGCCTGCAACTTTCAAAATACACTTCGTTTACATTCCGTTTTCGCT
ATAACCGACCCATATGACTTCCGTTTTACACCAAACTTGACCAACTTCATTTATTTAACA
TATCAAACACGTTCCAACGACACTTGACCCGATTACAATCCCAAAATGGGTACAACACAC
TTAAACCAAACACCCCTTTAAACATTGACCGTAAACCATTTAGCACACTTAGACACACCG
TTGACCATCCAAACTTTACAACGACCTCGACACACATTATACAAACCAAAAGAAAGACTC
TTGGGGGGTACAACCTTGTCTCGAGTTCGGTATTCTACCTAGCTCCTAATACTTAATATC
TTCCAAATCCTTATGCTATGACCCATAGGCCTTCCTTCCGCCGCACATGAACCTACAAAA
CATTAACAACTAAAGGATAAGCTTACGCTTAGTAAGTAACCCAACATAAAACATATATCA
TACACATACTTCCACATAAGCATTATAATCACATAAAAGCCTCTAAGCTACATCATCCAA
GCCACATTTCACACATCCTTATAACATAACTAATATCAAAACACAACAACCATAACTAAC
TACATACCTTAATTAGTCTCAAGTCCATAAGCTAACATACTCTTAGTCAAACTTACTAGC
CACCAATTTCTAACTTTTAACCATCCAAATCCAAGTCCCATGTTCTTACACCATCATAAT
ACATATATGATAATACATACATAACACATGTTTTAGGGAGAGTTACTTACCTTAGTCCAA
GCTAACAACATCAAAGTCATCATCATCATCATCATCATCAATCTTCTACAACATATCAAA
CCCTAATAACATAACAATCAATAACATAACAAGGGTTAACATAACCCATTAAACACACTC
ATCTATCTTCCTATATCATCATATGATCATATCTTGATCATATGATGAAATCCCACTTTA
TCCTTAATCTATAACCTCATTAACATTAAGAGCATAGTTACTTACTTGTGATGATCCTAA
CTAGGAAGGACCCTTAGCATAATCTCTTCATCATCATCTTCTTCTTAAGGCATCACCAAC
TTTTCCCTCTCTTTTCTTCTCTCTAAAATCCGGTCCTCACACCCTCTCAATAATTGTGGA
A
>Scaffold406567_PIP1-3
TTTACATGATTTGAGTTTATCGCCACACATACTCAAATCTAGGGTTGAGCAAATCCACCC
AAAAACCGACCCGAACCTGACTCCTCATTTGAGGCCTACGGGGTGCCACAATATTTTAAC
AAACCTCCCTTTACAACCCCTTGTCACAACTAACCTCAACTTACTCACTTGGGGTCAACC
ACTTACAACTTTATTTTTTTTATTCAAATTTCAAAATAAACTAAATTCATTTCATTAAAA
ATAAAAATACAATACATCATATTAAAAAACATACAAAACATAAAATAACGATACGAAAAA
AACATAAAAAAACGACACGAGAAATAACGATACGGAAAAAAAAATACGAAACTTAAGCAT
TTTCCTCGTTGATTTGATAATTCTTCATGATTTGTTCTGAGAAACTTCATCTCCTCCATC
TCTAAGGTCTTTATTTCCTTATGTCTCCTCGCCTCGTACGTGGCCATTTGAACGTCGACT
TTTTGAGAATATTTTTCTGATAAGTGTCTAGAAAAAGAACTCGTTTGACTCCCCCCGGAG
CTTGCCGCGCTCGACGTATCCGTCGACTTTTGTTTCTTTGAAGCTCGACTTTTTTTGGCG
TCGTCGAGACGAGGTCGCTTGTCAGGGCCGAATATATCCTCAAGACATGCAATGTCAATC
GGGTCCTCGGCATCCCATTTGGGATAATTTCTTAAAATCTCCCAAACGTGAACATACATT
AATTTTTGAAAATCACCGGTGTTGAATTTTTGACAATCACCATTAATTCTCGTTCATTTT
CCAGTGAGCATATTTTTGCCACGAGGGTCTCGGTCAGAACGAAGGTTGAACATCTCCAAA
ATATGGTTCAAAAAAAATCATCGGAATGGTCATTTCCGATATCTTGATCTTGAGAAACCT
CTACCCAAATTTTCGCAAGCATCTTTTCTTCATCCTTGATCCACTTCCTATTCACACGCG
TACCTAGCTCCTCCATGTCATCTTCATCGTCGGCGTCTAAAACCACGANNNNNNNNNNNN
NNNNNNNNNNNNNNNNNNNNGCCATGGTTTTTTTTCCTCTACCTTTGGCCGGTTCACGTG
CTTGCGGTACTTTGAATTGTGAACCTGATGGTTGTGATTCAAAGTATTGTTGTGGTTGAG
ATTGAGGAAACGTTGAAGGTTGTGACGGGTTAAAAAACTGTGGTATCGGAAATCGTTGTT
GGGGGTGATTTGCGGATCCTTGTTGAAACGCATATTGTTGATTAAGGTAAATTGCCTCAG
GAATTTGTAGGAATTTGTGGTGACGACGAGTTAGAATTTTGTGACGAGGGGGTAGACGGG
TTTGGCGACCCCCGTATTGTTATGGGTTTGAGGTGAGGAGGTTCGTGAAATAGCTGCCTT
CGTTTGGATTTTGAGNNNNNNNNNNNNNNNNNNNNNNNNNNNNNNNNNNNNNNNNNNNNN
NNNNNNNNNNNNNNNNNNNNNNNNNNNNNNNNNNNNNNNNNNNNNNNNNNNNNNNNNNNN
N
>Scaffold319802_PIP1-4
CATTTATTATTTATTAATGAAATAAAATAGCGGTTATGTTTATATTCATTATTTAATATT
GTTGTCCTAATTTTGCATGTTTTAATCCATGAATAATTTAGTTATTCTAAATGTCCGTTG
TCAGTTAATGATATGGGAATATCATTATGATAAGACAAATCTGAGTTTTGGTATAATATA
CTTGAAAGTGTATTGATACGTTGTCATACCAAATTCACATGATATTCGATGAATTGAATA
TAGGACTTATCTCAACTACATGATATTACTTATGAATGATATTAAGTAAATCATGAAATA
GTTATCCTCAGACTTGAGATACCAGATAACTGTTGTGAATGTAGTGCATTCTGTGAAACA
ATTTAACGCTGTACGTAACTGGTAGTCATAAGGATTGTTTTCGGAATTGTTGCAAAGTTC
ATAGGTTATGCTTGTAGTCAAGACAGAATTTGTTCCTCCAAATTAAATTTTGGAGTTTAA
TACTGCTGGGCCCCTCGTAGGGTTGACAAGATATTTGCATGGCCGTGCCCAAGATCTCCC
CTGAATATGTTCAGAAGATTTGGTGATCATGCTCAATCATAAACAACGAGAAACAGAATT
TTGAATTAAGATAATATCCATATCTTTATTCATTGTAGTATTAGTAACAAAAGGATAATA
ATAATGATGAATCATTAAAGGTTTTTCCAGGAGACCTACTCGAGTTGTACTAGAGGCATC
GGCGTGTTGCAAGACGCTAACCGATGTGATCACAACTATTATGATTTATGTCTAAGTGGG
AGCTGTTAGTTTTATAGACATAAAATAGTAGTCGTGTGTTAGGATCGAACTCGAGATCAC
GGGATTGCACACATTACGTATGAGAACTAATTATTAATAATTAAATGTAAAATGTTATAT
TTGATTATTAATTATCACAAATGAGATAACAGACGTTAGTATTTAACGGAAGTGACTAAC
GGTCGTTAAATAAAATAAGGAAAGGACTATAGTGTAAATTAGTAGCCAAGAAGGATCCGG
AATCACCTCCTAAAAGGGATGGCCGATCGGTTCAAGGAAGTGGAGTCCTAATCCATCTCT
AACTTGGGCTCTAAGATACTACAATATATAAACAAACCCAAGGTTCTAGTTTTTTGGTTA
CCTGTTGTGCACTAGCTAAACCTAAATTGTTTTCCTCCTTTTCTTTGCCTAAGATCGATC
GGAATTTTCCCCCTCCTAGGGTGATCCGATTTTTGTTAAACAAAAATAGTTTGGTTTTAA
CTTTGTGATTATAATAACTTGCATATTATTAGTTCGGTTTAGTGCGTGTGTACAAGAACG
TGATTCTTACACATCATTGTAAGAATCTTGGATTGAATTGCAAAACTTGATAAGGGGCAA
TTTCAATAATCCTAATAACCCTAATTAGGGTTCTTCATTCATATTGCTCAATTGATTCTT
GTTCGGGCTAGAATCACTAAGGTACGTTTGCTTTATGTTTTGGTTAATTATTATGTGTTA
T
>Scaffold526414_PIP2-1
AATGCAAACTCCAAATATGTTAGCACATATGTCACATTGGCTCTAAGGCAAAATTTCAAT
ATAGATCTCATATTTGTCATATATCCAATTAACCAATCCTTGCAACTCATTTTTTTGAAC
TTTCAATTTTTTTTTAAAAATTAAATATCTCCCAAACCGTTAATCATTACGCGAAAGAAA
TTATATCATCGCGACGAGAATTAAATTATCTTTCTATATATATGCATTTCTATATACTTT
CGACGAACTTTTTTTTTTCAAAATTTTCGCCCAGAAAAATCATACGTGATTATCACATGT
GATTTTTCTGGGCGGAAATNNNNNNNNNNNNNNNNNNNNNNNNNNNNNNNNNNNNNNNNN
NNNNNNNNNNNNNNNNNNNNNNNNNNNNNNNNNNNNNNNNNNNNNNNNNNNNNNNNNNNN
NNNNNNNNNNNNNNNNNNNNNNNNNNNNNNNNNNNNNNNNNGGTCGAAAGTATAGAGAAG
TGCATATCTATAGATAGATAATTTAATTCTCGTCGCGATGGTGTATTTTTTGTAGCTTGA
AGATTTATCGTTTGCAAAATATGTTGTTTTAAAAGAAATGAATTTATAAGATTGATTCTT
TGTATTTATGACAAATATTATATCTATATTGATCTCAACTCTTCTAAAACCAGTAAAATA
TGGTGAAACCCGATACATAAGATGTTAGTTTTATAAATCGTTAGTACATGGTTCATTTGA
GGTGAATCCAAACATTTTTCTTACTTTTTGTACTTTTTCCTTTGATGTTCCATATGTTTT
CAACTTATTGTCTAACTTACCAGGTCAGACTGCATTAAATCGTAGGATTTTCACTCGATT
GTATGTCAATGGTCGAAAGTCGAAACAACATATAATGGAACTAGTAAAGGTACAGTAGAT
CAAGAGAGAAAAAAAAAAATCTGTAAAAGAATTTTATGCAAAGAAAACCACATTGGCATT
CAATGGTATACGTCCTGTTATGTACTACTACTTGTTTACTAAAGTGAATATGGTATAGTG
TTGAGCATTGGTCTAAATCCCTACTGGATACAGTAAAACCTGTATAAATTAATACTTGAT
AAATTAATAATCTCGATAAAATTAATAATTTGTTCGGTCCCAACTTGTGACCAGTACAAA
TTTGGATCTCAATCGATAAAATAATAAGATAATAATTTTTTTGAAACACTAGTGTATATA
TTGGTCCCAACGAAACTATAAATTAATAATTACCAAAAAATTTCATACATATATATAAAT
GTCATACGTAATTTGAACTTGTACAAATTCAATTAAGGTCATACGTAATTGGAACTTGTC
CAAACGAAACTAACTTTTTACTTATTTAAAAACAATTAACTTAACAAATTCAATTAATTT
GTGAATGTGAATTAATAAAACTTGTTTTTTTTTTTTAATTATTTTTCATCATTAACTAGT
ATATATTGTAACTAGTATACTGAATTTGAAAATTTAAAGACATACGTAAAACCTCTTTAA
A
>Scaffold474048_PIP2-2
CTGNNNNNNNNNNNNNNNNNNNNNNNNNNNNNNNNNNNNNNNNNNNNNNNNNNNNNNNNN
NNNNNNNNNNNNNNNNNNNNNNNNNNNNNNNNNNNNNNNNNNNNNNNNNNNNNNNNNNNN
NNNNNNNNNNNNNNNNNNNNNNNNNNNNNNNNNNNNNNNNNNNNNNNTAGTGTAAGGTTG
AAGAAGATAGTGTAAGATGTAGTATATTGATTTGTGGAAGTGTGAAAAAAAGTGTGGTGT
GAAATGGGTATTTATAGGAGAGTGAAATTGGTTTTGATTTTTTTTTATATACATATAGCC
GTTATTAAGTATTAAACACAAGGGCCTGTTTTGTAATTTTCCATTTTGAATTCATACGCA
TGAAATAGCCGTTTAAGGGGGCGAGAATGATTTTTNNNNNNNNNNNNNNNNNNNNNNNNN
NNNNNNNNNNNNNNNNNNNNNNNNNNNNTTACCCTTAACGCAGCGTTAAGGGTATAACGC
AGCCCTTAACGCTGCGTTAACGTGGGATGGTCACAACAGACAACGCACCTTAACGTGCGT
TTAACGTGCTCTTGACCCTCACCGTTGTGAGTGGTCTTAGAACTAGGAGTACATATATGT
AACTATTTTTTAACAATCTAAGATTCTAAATATCTCAATATATATACAATAGGGATAATA
ACTTTAAAAATTATCTTACTTGTCTAAAAATACTGTTCTAGGCATCGAATAAATTTTTTT
GCTTATACGGATACTGAACTTTCAATTTTGGACTTTTTGAGGTATTAAACTTTCAATTTT
GAACTTTTTGAGGTACTTTTGTGACATTTTTGCCCCTAAATTTTTAATAATTTGAGGGGC
AATAATGTCACAAAGTATCTCAAAAAGTCCAAAATTGAAAGTTCGGTACCCATATAAGCA
AAAAAAATTATTCAATATCCAGAAGAGTATTTTTAAACAAGTATGATGCTATTTAAAAGT
ATTATCCCCATATCAGTTTCACATAATTAAATAAGATTTAAACGCACAACCATTTAATTG
TGAAACTTGATGAAAGGGTTCCATTGGAGGGGTTCCATTAGAGCACATATGTAACTTTAT
ATTATCACTAAATTGACACCAAGTTTTCATTATATTCTGAAGATAATCATATTGGCTTAA
ATAAATAAAAATCTAAAAACAAATTGTCTATCAAATTATTATTAGAAAGAGTAACAAATT
TGAGAACTAAAATCCATCACTAGGTTTTTCATTTTACTTGGACGAGTCACGAGTGAGAGT
ATAGGCATTTCGATAGCTATCAATATAACACATAGACCATATATGTCCCATAGATGCGTC
GATTTGATGCTGTCAGGGACTACCTTCTGGGTATGTATTGTGGAATCGAATCACTAATTA
TTATTCGAGGTTGATAGAGACTACCTTCTGAGTAAGTACTGTAGAATCGAATAACTAACT
TAGTATTGTACTAATTCGCCTTTCAAAAAAAAAACATATAACACATAGACCATATATGTA
A
>Scaffold750866_PIP2-2
ATAGTGTGGTCTCGCTTCTGTATTCCTAGACACGCTGCCCATTTGTGGTTAGTTATGAGA
CGTAGACTCAAAACTCAAGATCGGCTTTGTACATGGGACGTTGGGGAAGATGTTGATCTA
ACCTATCTCCGTTGTCCTCTTTGTAAGGTGCAACAAGATACCCATGATCATATATTTTTT
GATTGTAACTACTCATCTCAGGTTTGGAGTCGGGTAGTGCAGAAGGCGGAGATGCCTTGT
GTTTCGCCCACTTGGAGTGACATTATGGGATGGATATTACCTATTGCCTCGAAGAACAAT
ACTATTAGTATTGTGGGTCGATTGATTGTCGCTGCTACCTCTTACTACGTTTGGCAAAAG
AGGAACAACAGGTTACATTCGAGTGGTGTTAGGAGTGTAGAGCAATTGGCGAATGTTATT
CTTGATATTGTGAGACCTAAGCTTGCATCGATCAAGTTCAAGAAGAAGGCTAGAGTTGCT
AAACTCAAAACCACATGGAACATAGCTGCTAATTGATTCTTGGTGTTTTTCTGGACATCG
TGGTTAGAAGATTTTGTTTTAATCGTTGTATTGTATTAGATAAGTCTTCTAGCTAGTGGT
TGTCGTGCCTTTTGAGAGTGTTCAAAAGCACGTAGTTATCGTTTTCCATTAGAGTGGTTC
ATTACCCCTCTCTTGTGTACGAATTCCTTTATTAATACATTCACCGGGTATAATCCCTTT
ACCAAAAGAAAAGAGATATAACATTACTTTTTTTGTTAGATCGGGAAAAATGATAAAGTA
CATCTTATACATATAATAATCCACAAAAAAATATGAATTGGAGGGAACACCTTGACCCCG
GATGACTTTTGCCACCAGTCATTGTCAACCCTACAAGGAATAGCTCCGACAACTCTTCTG
ACCCGGTAGAGCACCAATTGAAATATAATAATAGAATAATAGTTGTCAGCAACTTAGTTC
TTAAATTCAATTGTTATCGTTTAAGTAATAATTGATTTGAAGTAACATAAAAGTCTATGT
AGAAAAGAGCCGTTACATCATTCACCGGGACCATGAAAATGACTAATATCTTTTTTGTTA
TTCATGTGCGGCACATGTAAACCATAGTACAAATTATGTACATAGTTATCATATAAAGAG
TAATTAGCCACTAATAAGTGATGGTAAAACATGCTTATTATTGTTTCATGATGGTTTTAC
TATTGTGAATGTATATAGAGATTTTAACGTAACTTGAAAGGAAAAAAAAGGACTTGGTTG
TTACGCATTCACACTACAAAAATAAGCTAAACATGCGAGGAAGACATTGACGAGGACACG
GACACAGAGTTTCCTCGCCAGAAGTCCACTACATGACAAAAAAAAACTTCGTTTCAAACT
TTGACTTTGTCAAAAAACCAAGAAAATTTGATCAAAAACTTTGGCAGCCAAAAGGTTGAT
TTTCTTTTACTTTTTTTAATTCTTTTTTTACTTGATTCACAACTAACAATTTATTTATAT
G
>Scaffold173075_PIP2-4
AATGTGGGGTAAGTTTGGGGTTACTGATATTGATACAAATAAGAATGGCCAATATATCTT
CAAGTTTAAGGACATAGAGGGTCTGAATGCTGTACTTGATAAGGGACCTTGGATGGTGTA
GAATAAGCCTTTATTTGTTCAAAAGTGGAATTTTGAAATGGGAATGGAAAAATTGGAACC
TAAGAAATTGCCTGTTTGGGTGAAAATAACCAATGTTCCACTTGAAGCATGGTCTGTAGA
TGGAATTAGTGCTCTGGCAAGTAGCTTAGGTATGCCTTTAATGATGGACAATATGACTGC
AAATATGTGTCATAAAGGTATTGGAAATCTTGAGTTTGCTAGAGTGTTTGTTGAAATGGA
TGCTGAGAAGGAAATTAAACAGTTTATAGAGATTCAATACAGAGATCAGTGCAACAAGGT
TAAAGGTAGTAAGAAAGTTCAAGTAGTATATGACTGGAAGCCTCCTGTGTGTGATCATTG
TAAAGTTTTTGGCCATGTTAAAAAGCAGTGCAAAAAGTTTGTTTGTGTTGAGGAGGATAC
TTAGAAGCCTGCAAGTGATAATACAAGTATGGAGAGTGGAATTGTCAATAGTGCAAATAC
TACTGATGAACCATTGCAGGGGAATATGAAGTATGCTTTTAATGACAGGAATAATAACAA
AGCCCCAAAACCTACCAACCAAAGAATGCAGACTGGTGATATGAGAAAGAATGTTGCAGA
GTACAAAAGACAGGAATATAGAAGGAAACAAGTGAATAATGAAAGTACTGAGAAAAACAA
TGAAGCTTCCAAACTGAAGAAAAACATATGGAATGTGAAAGCTAAAGAAGTTGAGGAAAT
TAAGAAAACTGCCAACAAGTATTCTGTTCTTGAATCTCTGCCAGATGAGAATGATCTTGA
TTCTAACATGGCAAAACACACTGGAGAAGTTAATAGACAAAAAGTAGTGAATAAAGGAAT
AGAGAAGCCAGTATTTGAAGATGTTTTAGACCTCAAGAATGGGACTGCAGCAGTTATGAG
TAAGAATGTTGTGAATGGTATTGAGGGTAATGTGCTTAGTAATGATGAATATAGAGTATA
AAATAGGAGTGTGGAATATTAGAGGTTTGAATACTCTGGATAAGCAGAAGGAAGTGATGA
ATTTAATTAGTGATGAGCGTTTGAATGTTTGTGCAATTTTGGAAACCAGACTTAAAAGTA
AGCTACAAGTTACTTGTGAGAAAGTGTTTCAGAGATGGGAATGGGTTACCAATATGCAAG
AATGTGTAAAGGGCTGTAGAATTGTAGTTGGATGGGATGATAATGAGACTCAAGTGCAGA
TTCTTCACAAAACAAGTCAATCAATTTTTTGCGTCATAAGTGCTCCTAAGTATAAGATTA
AGTGTTTCTTCTCTTTTGTGTATGCTGCAAATGAAGATGCTGAAAGAAGAAAGTTATGGA
GGGAGTTAGCTCATAATAGTAGATATGTGAAGGGAAAACCTTGGTGTGTTGCAGGGGACA
T
>Scaffold201154_PIP2-4
TCCGTTTACTTTTACCCGCACGTTTCTTAGGGGGGATAGTGGTAGGTCCCTGTTGGGTAT
AAGGATCTTGCTGATATTTAGCCGGTCGACTATCCCTCCTCGGTCGCTCCATCGCATCCT
TAACATCAATATGATTACTAGTACACAATAATAATCGATATTTATTTTAAATAATTAATA
TGTTACCTGGTTCTCAACACCAACGACAGGGCCGTGAGATGGACCTCCCTGGTCATAAAC
GGGCGTGGCAAACGCGGCGAACCCAATTGGTGTACGGGTAGCAGTATGTTCGGTGGTTGG
AAACCATGATGGACATGTAGACGTCACAGCAGGTGAAGGTACATGAAGACCTTCAAAGAA
AGACTCGTTAGGTGCCGCAACAGTTGGACGGCCAGGCCGTTGCGATCCCTAAATATAAAA
TTAAAACGAAAAGTGAGTAACCAACAAATGTAAATATAAGTAAAATAAAAGCATGTAAAT
ATACCTGCGTGTTTTGAAAACCACTAAAGGCACTAAAACCAACATTCTCAGCACCAACGA
AGCTTGATTCTCTTTGTGGTTGTGGTTTCTTCACAAATCAGAATTGATGCATTAAATTTT
TTAAACAAACAATTTAAAAATATTAATTAATGTTTTTACAAAACGTCAATAAGTTTACGT
AAACTGTTTACCCCATATTTCTTGTTTAATTGTTTGATCTGCAAGTCATGTTCCTTTAAC
AATGCTTCATATTCATTCATCTTCTTAAACAATAGGGGGGGGGGGAATATCTTCGCGTAC
AGATCGGTTTCCCGGCTGCTATATGACTGGAGGGGGGGGGGAGCGTTCCCATAAAAAAAT
GCTCTACTTTGAACCCACCACTCGGTATTTTGTTCAAAGTCATCTGGTGTAAGCCTCGCC
AACGGTCGATTTACCTTTTAAGAAAATGTACAATATATACAACATTAAAAAAACCAAACA
AAATTTAATAATTATATCATAATAAATTTAGTGCATATGTCAAACTCACACGCAATTGGC
CATCCAGAATCATGTGTAGACCCTCCCTATTGGCCACGTTTCTTAAACCCAAAGCAATTG
ATCGGGGATAAAACTGTTGACGATAAAAAAAAAGGTAGGGGCTGCACCATGCGGGAACGT
CTCCAATATCCACGTCTACAAAAAAGGTAATTATTATTAAAAAGTGCTAACGGTATACAT
ATACATGATGTTTACAAATTTATATATGACATACCTTGAAGGCCCATATAAATCCATTCA
ACGAGTACTTAGGAATTGTATCAGGATCCCTCCCCTCGGCAAAGTGCTTTGCCCTACGCG
CAACTGCTGCATCCTTTATATTCTTGTACAAGGTTGTCCATACATACAACCCCCACGGAT
ACAGATTCCAAGCATCTAAATCCTCAACTAACCTAAATAAAAATTCATCGACTACTTTCC
TAACCTCAGCCCCTTGTAACACCAACAACAACACGCATAGCAAACAAACGCGAACGGCAT
C
>Scaffold578897_PIP2-4
CATCACCACAGGTGAGAGCTTGCAACTGATCTTGTAAATTTTGAACCCTTTCGGTGGAGG
AATTCGAGTATGCAGCGGCTAAGGCAACCCACTTTGCTCGAGCCGTTTCGTGACCAATGG
TTTCAGAGAAGGCGTCTTCGGTTAGAGACGCATTAAGAAGAATAATGGCTTTCCGATCTG
CATTTTTCCAAGCTTCAAACACGGGATTGGGAGCAGTTTTGTTATCGGCAGTGATGGTAG
CGGGTGGGGCAGGGTTAGAGCCATCAATATGAGACATTAGGTCTTGAATCTCAAAGAGGG
GTAACATCTGATTGCTCCATAGAAGATAGTTGGAGGAGGATAACTTGATTTGTATTGAAT
GTAAGATGTTGTTCATGGTGATTGCTTGTTCAGAAGAAGATGAAGAAGACATGGTGAGGG
AGATGAAGTGAAGGGTCACAGCAGAAGAGGGAGGGAAGATGGGAAGGTTAAAAGCTGGCG
TATGATACCATGTGAACAGGTGAAACTCCTTACCAAAATGGTAGGAGGCAATAGCATTAT
ATACACAAATAAAGACGTACATAAATACAAAGTAATGAATGAATAAATAAATACAAGAAT
ATGAAAAGCTATTGTTTAACAATATGGAGGTTAGGTAAGAGTAAAGTGAAAACTAGAAGA
GAAAAAACATACTTTTTATGTGTGAAAAAATAGAACAGGAATTAAAAGTTAGTTATTATA
TGTGTCAAAAATACCCTTGTAGTGTAAATACCTGTTAAAATCTCAGCCATTAGATAAAAA
AAATGAAGGATGGGGATTGATCCTTTGATATATTGGTAATTTTTAGTATCTAAAATAACT
ATACTCAAATTGTTTTGTAGCTCGATTACTGTAGTGAAGTTAGCTCGGTTAGCATAGTAA
AGGTAAGTTTAACATATAAATTGATTAGCTACAATTTTATGTAGCCAACTCCTTATAATT
TTGTGCTACAATTTGTGGGTCTATGAGTTTTTTTGTGAGTCTCTGAGTTATTTTTGTGGG
TCATTGAATCCTTGTGTAATTTTAAGGGATAATTGTAGCCAATTGCTTATTTTAATTGTA
ACCAAGATATCCCTTATTTATAATTGCTTGTTGTAAATAAAAGAAATAGACACAAATTTT
TCTACGTAAAAGATAAAATATAAAATTTCTACACAATGTAGATGGGGATTTTACCCCGAT
GCAAAGCGCGAGCATTTAAAACCTTGTTCTCATTCATTTTAAAGGCAAACTCATACACAA
ACAACTACAGTCTCACTTTCGTCATTTAAAAGACAAAAACCCACAACTTTTGTGTTGATG
ACATAGCTATCATTAAACATCCGAGATATATATGAAAACTGTTTAATTTATTGGTTCCAC
ATAGAAACTATTATTAACATGGAACACCTAAAGTAGCCGAGGTTTTTAAGATCGAGATTT
TATTGCAAGATCGTGACCCTAAGATTTTAGTATAGTGTCATTTTATTAATAGGCGTTGTA
A
>Scaffold348135_PIP2-5
ATATTTCAGATAAATCAACAAAAATAGATGTATTTTCTTCTATTTTTTTAATTAAAATGT
GTGGATATAAATCTTTCTTATTTTTTTAATCATCGGATCCCTTCCTCCTACGTGTTATAG
TGTTATACTACTTTGGCCTGCTACAATATTTCTAACTTTCTAATAGGGGTGTTCACGGGG
TAGTCCGGCTCGGTTTAGTTAGAGATTTTAACTATCCATCGTGGGGTGGGTAGTTCATTT
TACTATCCGAAACCGAAACATACTAGGCGGTATAACCGGACATGCGGGTACCCGAAATGA
TCGGTTACCCGCAGTTCGGGTCACGGTTAACCATTTAAAAAACTAATCAAATCGAATCGG
ACAAACAATAAGATATATTAGAATGTAATATGTCATTGTAGTATATTTAAATAATATTGA
AGAGATTAGAGTCATAGTAAAGTTGTTCCGTCGCAGTAAAAACATTCAAATTATCGTTTG
TATCAATATAACTAATACTATTTATTTGACGTTTATAGGTTACAATCACTTTAATCATAT
GTAGTCCATGGACGTTAGTAAATGATCACATTAGGTAAGTAAAAATGAGTTATACGATAA
AACAAGTGCAATAATATAGTTAATACTTGTACATTTTTATGAATGGTTTGTTGAAACCTA
CATGTATATTATACACGGTTCGGTTCGGGTAACCGCAGATAATTAAAAGTAAAAACCGAG
ATCGAATCGTGATAGGCGGGTTTTTCCGGTTTCGGGTTTTCTCGGTTTCAGTTTCTTAGG
TTATCGGTTTTTTACGGTTTTGGATTGAGCGGATCGGCTTGGTTCGTCGGTTTCTCGGAT
TTTTTGAACACCCCTGCTTCCTAAGCAGCCTTATTAATTAGCATGAAACTATAATTAAAT
TGTTCTCGACATCACTTGAACATAATTAAAGATCCATTGATACCTCTTCAAGATTCATCA
TAAAAAGTTAAAAACTCAAAATTTTCTCTAGTTTTTAGAAGGTGGTGGGACAACATCAAT
ATCAAGTCATCAAAATTTAAAAATGGGTCGGTGAAAACGAAATCTTATTTTTACAAATTA
CATAAACTCATCCTATGGACGGCAATAATTTCCACTAACAATAATTACAACTCACCTACT
TCAAAAATGACCGTTACACATTCTACACCCTTCTTATCTTCATTCCCCTTTATATAAACA
CCACCACAAACACACTCACTCACACCATTCATTATCTTGACAAAACACACACACAAAAAA
AACGTTGTCAAAATGACTAAAGATGTCCCTGAGCAAGGTTCATTCTCAGCCAAGGACTAC
CATGACCCTCCACCAGCACCTTTGATTGACCCTGGAGAGTTGACAAAGTGGTCTTTTTAC
AGGGCTTTGATTGCTGAGTTCATTGCTACTCTTTTGTTTCTTTATATAACGGTCTTGACT
GTTATTGGGTACAAAAGTACTACCGATCCTGCTTTGAACGCAGACCAGTGTGGTGGTGTT
G
>Scaffold164892_PIP2-7
TCATTTGTGTTTGCTTTATACTTGTAATTTGATATGCACCCGACGAGAAAGTCTCTACTA
ACAAAACCATATCATTTGTGTTTCTATCAGTCGATTATACTCGAATTTCAGAAAATTACA
ACTGAAAAATCATTAGAAAAATACGATGATAAGAAGTTTCTCAAAACCATAAAATAGTTT
TGTTTTCATAAATTGGATGAGTAAAAAGTAAAAACCCTGATCATGTCAAAATCACGTAAA
AATTACAAAGCTACCCAGCCACTCGTTAGCTAGAAGCCAAAAGAAAACCACGTCACCAAA
AGGAAAGGAAATAGTCAAAAGGTGTAAAAGGATTTCGAAAACATGCGAAGTCTCCCGAAC
GATGGAGGCATTTCGTGTCCTTTTTTTTATTTATATTTGTTGAATTATATTTCACTCAAA
CATATACTCGTATAATTAAAGTATGACCCTTTTAATTATTTTAAGTCATGATCACGCTAC
AGATGAACATAATTATCGCTTGAATATGCCTTATCAATAACTTGAGAAGTTTCGACATAA
TTGTTCTATATTTATTTTTCCTAATTTCAACCAGCAAAAAGGTATATGGTATGGACATAT
GGTCCCCCTATGTGTTTATGTACGTTTGTTTTTAGCTTTGGGACAACTTAACAAAGCTAC
AACTCCTAGTATCTTAGTTATAACAATTGGTTGGCTCGAGTAGTGTGATAATTTTATCCA
ACGGGAAGAAAGTTGATCTTTTCATATGCGTATAGCCAATGTAAGGGTGCTAAAACTATG
GAATCGTCGAAGTACTTAGTTATCCCATAAGAATTTTGTTTCGGGTTCTGCTCCTTAAGG
CTGGTGTAGGTATATCTCCCAGACTCCCACTACAAATTTAGTCACGCGTGAGAGGCCCGA
AAACACCCTTCCCGGTAACAAACTTGATCAACAAATAAAATTGAGAGGGAATGTGTCTTT
GAGTGTGGTGTATGTTTTTCACCTGATATAATTCCTTTAACCAAAAAAAAAAGAAAAAGA
AAAAAAGAGTGTGTTGTATGAATGATAAGTGAACGATGAATGGGAGGGTTTTGACGAGTC
ACCATTACATTTAATCTAATGCCAACTCTAACGTCAGTATGTCATGAGTCGATTGAAGTT
GTCATGCAACTCATCCAGGTGAACTTTTAATATAAGAACTTCGTGTTAGGATTGCTTGTC
AAATCTAAGTTTTTGTGTATGAATACATTAGAATATATGAAATTCTTACTTTGTGTAGAA
TGTCATTATAAAAGTTGGTAATGAGGATCAATCAAAGCAATAATTTACATCCATTGCTTT
ACTCCAAGTATTCAAATTCTTAAGTTACTTTACCATGTAACTTTTAAAGCTTTCTAAAGT
TAAAAAGTCAGTAAGGTTTTATCTTATTTTACTTACACATCAACAAGGTTCCCTATGTTA
TTAAAGGCTATGTCCATTACTCCTCTACAAGAATACATTTCTTTGGTTTGTTCTCCACCA
C
>Scaffold151818_TIP
AGCTTGTGTCTGTAGTCTGTTGTATGGTTTGTTTTTATGAAGCTATAGTCTTTTGGATTT
GGATGTAATCATCTCAAGAAGATGAATGGAAGTTTTTATTTTATGTTTTATTTCAAGCAT
TGAGAAATTGATAGCTGCAAAACAAAGTTAGTAGAACAAAACACACTAAAACCTGCAAGA
CAAAGTTAGTAAAACACAAAACATAAAACATAAAAGAATGAGAAACAAGACAAAATTACA
TGCATTAGCCTCCCCTTAGGCTAATGCCTCCCCTCAAAACCAGCAGAGAAGTATACAACA
ACATGATCAGCCAAACAGGACAGTTACCAAGGAAACCATGGAGTGTAAGCCATTCGTCCT
TCAAAGATTGGATTATAATAAGCAGGCCTAAAATCTCTCTGAAAGGATGAGGAGGCACCA
GCAGGAATAGTTCCCTAACTATTAGCAGCAACAGGCATAACTGCAGGAACAGGTCTACCA
GCAGGAAAGGGAGCTCTATAAGGGTTCATTCCTGCTGCTTGTGGAACATATGGAGGTATT
TGTTTAACATTTTTCCACAACGACCTGGTCTATTGTTGCCCACCATTCATCTTTATTCTC
TTCTCATGATAGTCACAATCTTTAATGAGATGATATTGACTACCACACACAAAACATGTC
AGGGGAAGCTATTTTAGAAATAGATTCATCATTAGTTGCTCTAGAAGTGAATTCATGAGA
CTTGGGTGAAGTTGACTTGTCATTTGAATCACATGAGGTATAGCCTGTGGACTTAGATTC
ATAGGACTTGTTACTTTTGGAACAAGATACAAAGTCATCAGACCCACACTCAGAATCATT
TGACTTTTTCCCATATGTCATGTGTGATTCATCTGAGTCTAGATCAAGGGCTGAGTGGAT
AGGGACAGGCTTGAAAACACCTCTTATAGGAGGAGGAACTGCATTCATCCCTCCTTCCTT
AACAAACTTAACAGGAATTTGATAATCAACTTCCTTAGGGGTAGGGTCAAATATTCTAGG
GTGATAATCCCCAACATCAAATCCCAACCCTTTCTTACGCCAACCTGACTGATTACCATA
ATTAACAAGATATTTTTCAGATTGTTGCCATGAATTTATCCTAGCCACTTCACTATCCAG
TTTAGCCTGTAATTCCTGCTTTTCTAATTTCACCTTAGCATATTCTCTCTTAGAATGTTT
TAGACAGTTATTGGAGTTCTCTAAGTCTCTTTCCAAAACCCTTATCTTTTGTTCATATGC
AAGCTGATTAGCTTCATGCCAAGCCTTTTGTTTTTCCATAGTTTTAAGAGCCTTTTTATA
AGCTTGAATTTCTACAAACAATTTATTATATTCAGGCTCCATTTCATCAAACTCTTTCCT
AAGGTTCAAGTACAATTCATGACACCCAAATTGACAATGTTGTACCTGATGAGAGGCACC
CACAAGAGCAAATTCTTCCACTTTATCCTTTGCATTATGAACCATGATGTGAGTTTGGTT
G
>Scaffold199470_TIP
AACCTTTTAATTTCAAGAGTTTGACATGCTCACTTCAAAATTATATACACATAAATGAAT
TAAACTTATGACTTGACACATATTAATGTGATAATGATAAACCCGTCCACAAATGGTTTA
AATAGACAATTACAGTTAAACTATTAGATATGTTTATTGTTAAATATGAGAAATTTAACG
ACATCGATATCAGGCTGATCATATTCTATGTACAAAAATTTGTGAAGGCAGGGTTTCTAC
AGTAATTTCATTTCATAAATGATAAAAACGAGTTGGGCAGCCCGCGCGTTGCGCCGGGGT
GATTGGCATCAGTTTTTTGCAACCATGTTGGCCAAAACAATTTAGCAATNNNNNNNNNNN
NNNNNNNNNNNNNNNNNNNNNNNNNNNNNNNNNNNNNNNNNNNNNNNNNNNNNNNNNNNN
NNNNNNNNNNNNNNNNNNNNNNNNNNNNNNNNNNNNNNNNNNNNNNNNNNNNNNNNNNNN
NNNNNNNNNNNNNNNNNNNNNNNNNNNNNNNCTCTTTTATTTTATACATAAGGACTCTTT
TTGCAAAGAGTTATCGGCCTCAGGGGTACTTTGTGTCATTTTCCAAAACTTTCGAAATAG
ATTTTTTGGGAAAAGGACTGTTTTTGCAAAGGGTGGTCGACTTCGGGGGTATTTTCTGCC
AATTTTCAAAACTGTCAAAACGACGTCGTGTCCCTGGGCACTGTACAAACAACTACCGGG
CACTGTAGCAATTTGTGAAGGGGCACTGTAGCATAGTTTATTTTTTGGGCCTAAAACGAC
GTAGTATTGGATGGCAATTAATAATATTTATATTATAATTGTTCTTTTAGTTTAGCTGCG
TTTAAGAAACAATTCTTAGCAAATTGTAAAATTCGTTCATGTCGTTAAATGTGCTTGCCC
AAATAGTGCTTATTTTAAATCTGTGACTATTTGTCTAACGAAAAATTACACAAATATAGT
CCCTTTAGTAACCTATCGATTTAAGTAACGATTCTTGAGTTAAATTTTATATGGTGTTTA
TGTCAAAAAATATTATAAGAATAGTTTATGTCAATTACCTTATTTTACAAAGAACGTTCA
TAATATTAATATTTAATAAAAAAAATTATGTCGGATAAAGATGTTAGCAAATAATGATTT
ATAGATTAACTGAAACTAAAGAAACCCTATTGTTGATTAAATTTTTATCCCGTCCTAACG
CGTGAGTAAATCTAACTCGTATAGTATTAATACTGAAAATGTGTGTAGGTGTTAATCATA
GTGCTAAATAAGTAATTATATTTAAAGATATTCGATCCTGAGTTTTTGAGGGATTAATAG
TTTAATACCATGGAGAAACAACATTATTTCTTTATATTGACAATTTTAATTAACAACTGG
TGAGTAGCTAGATAATAGCTTGGTTTAAACAAGAAATATTGGATCGTTATGTTAAAAAAT
GTTAATAATCGATAACTTGAACCGCCTGCCTTTACACATAATGTAGGAGGCATACACGAT
T
>Scaffold355053_TIP
TCGTTTGAGGAACCCCAATACCAAAAAGTTTGCTTTTGTTAAAATTTACCTTTAGTCCGG
AAGCAATGTGGAAGCAAGTAAGGATTCTTGTCAAATTTTTTGCATTGGGAAGAGACCATA
GACCAAGAATAAGTGCGCCATCTGCAAACTGGAGATGAGATATTGGGACCTTGTTCCTCC
CCACATCAGCTCCTAAGAAAAAGTTCTTGTTTCTTGCTTCTAGGAAAACCACATTTAGAG
CTTCAACCACCCAAATGAATAAAAATGGGGACAAAGGGTCACCTTGTCTAAGACCTTTTC
CAATCTTGAATTCATTAGTTGGGGAACCATTGACAAGAACCGAGGCATATGCNNNNNNNN
NNNNNNNNNNNNNNNNNNNNNNNNNNNNNNNNNNNNNNNNNNNNNNNNNNNNNNNNNNNN
NNNNNNNNNNNNNNNNNNNNNNNNNNNNNNNNNNNNNNNNNNNNNNNNNNNNNNNNNNNN
NNNNNNNNNNNNNNNNNNTGCCATTTGCACTTCACTCACAACTGATAGAATGACCAAGGC
AAGACGGTTTGCTGGGACTTTTGCAATTATTTTGTATTGGCATCCAATTAGGTTTATCGG
CCTAAAGTCGCTAATTGTAATGGGATCATCAACTTTTGGAACCAGGGTGATGTAAGAAGT
GTTGCAACCACGTGGAATGGAGGCTGATAAGTGGAAGTCCTTAACATATGTAGTAATGTC
ATCACCCAATAGATTCCAATGCTTCTTGATAAGTTTGAAAGAGAAACCATCCGGACCCGG
GGCTTTATCTCCTCCACAATCCCATACGGCATTTTTGAATTAATTATGTCTTTTGGTTCG
TATATATCATGTGGGTTGATATGGAAAAGTATATTCTACTATATTCACATTTGTGTAGGG
GGTTGACCTGATCGGGTTCGGGTCAATTCGGGTCAAGGCTTAAAAAAACATACTCGAACC
CAACCTTGTTTAGAACTCGATCGGGTCACTCGGGTCGGGTCAATTCGGGTTCGGGTCAAC
TCGGGTCGGGTCAATTCGGGTCAGGTCAGCTCGGGTTGGGGTCTAGGTCATTTAAAAATT
ACTTATAAAATTTTGGTGTTTACATACAAATTAGAAAGAAAAAAAATGAAACTCAGGTCA
CTCGGGTTTACCCGAACCCGAGTAAGAGACATATATTACACCTGAACCCGACCTTGTTTA
GAACTCGGGTCAATTCGGGTTGACCCGATTGACCCGAATATAATTTTGGACCCGACTAAC
CCGACCTGAAAAGCCATATTTGGGTTCAGGTTCGGGTCGGTCGGCTTTTATGACACCCCT
ATTTGTGTACAACCTTTCTAGATTGAAATATGACAATAACTAAATAGCAACCACTCATTG
TTGCTAAATTTACAACCTATTTCAAACCGTGGCATAGCTAATTAATTAAGAAGTCATTCC
TAAATTCATGTTTGTCGCTAAAATAGCAATGATCTTACTAAATGGACAATTAGCAACGAT
T
>Scaffold576800_TIP
TATACATGATGAAAGGGTATGATACCCCATCATGAACCAACACAATGGTTCAAACATAAC
TACCTATAACTACCTTATAACTACCGATAACTACCACAGACTATTAATTATACTTCATTG
ATTAAGATTATCTTTGATTATCTTCGTTCCAACATTCACGCCCTTAATCAAGATAATCTT
AAACTTGTTTTTCTCTGTTCATGTTCATCCGTATTTATTTCTTCATGGCTTTTCGGTTTC
AAGTTGAACCAAATTTCAGCACGGTTAGTGCCGCCATCTTGGTTTCAATTTTCGGCCTGA
CTTCTCATGATTTCTCAATTGATCACGATTTAAGCGGGTTAACGCCGTCATTGTGGGGTT
AGCACAACTGAAAACTGAAACAATCTTGTTCATCCCTTTGGTTAATAATCACCGATTCTA
CTTTCGTTTTTCTTAATGAATTCTGATTGCCTTGTAAAACCTTCCTATCTTTCATGTTTG
ATTGCCCTTCAAACGTTCGGTGGATGATCCTCCTGATCATCGGACTTGCTCTTGCAATAA
TATGATCTCTTTTCTGATTCTGGTTTTAAACTTTCTGATTCTGCGTACTTCTTGCTTTAA
AGGCGATGAATTCTGGACTGCTTCTGATGGTCACAGGTTTCTTTCTTCTTCTTCCAGGAT
CTCTTAACCGTGCGCTATGATGCCATGTTCGAATCTGGCCCTGTTATGCGAATCGTACTT
ACTCGGTATCTATAATGAACAATTGTTGAGTATGCACAAATCTGATGTGCAGGGACTCTT
GGAACAAGAGCGTGGGAAATGAGAGAATCTACACACAATACTAATATATTTTCCACACTA
TCAAATTCTGTACATATGAGGGTTATTTATACATGATGAAAGGGTATGATACCCCTTCAT
GAACCAACACAATGGTTCAAACATGACTACCTATAACTACCTTATAACTACCGATAACTA
CCAATAACTAACAGACACAAACTAACATCAGACTATTAATTATACTTCATTGATTAAGAT
TATCTTTGATTATCTTCGTTCCAACAATAACTACTTAATTTGGGTGCTCAAGGGATGTCT
AAGATCGTCTTATAATCTAGAAGAGCTAGAATGGCCAAAATTCACCAATCCTTGATTGGC
ATAGTCTAACAATTCAAGTGCCATTGTTTTGTTAAAATCTATACCGGACTGGACATTCCG
ATTTCGTTGAACCAGAAAACAATGATTGAGTCACCGCTTCTGCATGTATCCTAGCCTTCG
GTTTGTTGCGTAGCTACAAATAAGCTGTAAACCAAGCAGCTGGTCAATCAGTTAGTTCCC
ATGTGTTATTCTCATTTTAATAGTTCAAATTATTAGTTGACTAATCACACCAATGAAAAT
TTCATGAGATCCCATACTTATCATTAGTATATTTTTTACATCAAAAGGTCCCATGTGTTA
CATGGGCAGTTTAAAATTTTATATATGCATGTATGATGCAAATTTCATTATATCATTTAT
A
>Scaffold343250_TIP1-1
GATCAACATCTTCTTTATCGCATTGTTTTTGAATAAACACTTGCATTTCTTTGACGGAAT
GTGGCAGACGACAAGCCATAACGATTGTGTATTTTTTTTATTAATAGTGTATTGAAAGTG
TGTGAAACTTCATTGTAAACGTTGGTATTTATAGAGGCTTTTGAATTCTAAAATGCAAAC
TAGCNNNNNNNNNNNNNNNNNNNNNNNNNNNNNNNNNNNNNNNNNNNNNNNNNNNNNNNN
NNNNNNNNNNNCCTAAACTAGTCGTTTAAGAACCAATGGGGTGTTTTGAAATTTTTATTT
TTTGAATTCAAATACTACTGGACGTTAGAGGGGGCAAAAGTGTATTTTTTTTTTTATTGC
AAACACCCTTCATGCAACGTTAAAGGTTTAACGTGGGTGCTTGATTTGGCCTTTAACGCA
AGACCACGGTGTGTTTAACGTGGGTTTAACGCAAAAATATGAAACTTTCACCCACTTGCA
TGGTTAACACACCGTGTGCTCTTATAAGAGTGAACGGTGCAGTGTTTATAGCATTGTTAT
AGGTAATTTTCTTCCCTTTGGCATAGGCAAACTACACAGGGTCAAATGTCATAGCTATGT
TATAGATACAAATGCCATCCGATTATAAGATATATGTTAAGGTGGCGGGTGTATAACATG
TCATAGGGTGCAGTTGCACCCACTTTAGTATAATTTCAAAAATGAACAATAAAGTATGAT
ATTAATTTAATCACATTGAGTAATCGCATTGCAAGCACTAAGTTGAAATATGTAGTAGAC
TAATCTTGTGATTGATTTTGTTAGATTAATTAAATATGGATAACATATTTTAGTAGTTAA
CCGAATGCTAATATTCCCTTTCTCGGAAATAAAATACAAGTAAGAATAAAAGGGGATAAT
ATAACTTAATAAAATAAAATATTTAATTAAAATGTCTATGTTTTTGAAAATTCATATTTG
AAAAAGAAAAAAAATATGTCTACAACTTATTCTTTCATATTCTTAATAGATCAGCTAACA
CACTTTATTGGTTCCAAATTACTTCTACTAATTATTTTGTAAATGTGATCAGTCGATATA
TTTTATTGATTGTTATTACTATTATACGTTGGTGTTGTGTCAATTAAGCACGAATTTTCA
CCTTACAAATCAAAAATAAAATTTTGTTACAGGGAAATTTTTGTTGTTGTGAAACACATG
TATATACAGTATGTAATAAAGTATTAGAAAGTGGCTTTTTCGTGTAATGTGTCTGATTGA
ATTTATCCAGAAACGTGGACGTGTCCAGTTTATCCATTCATTCGCTGGACTGCTGGAGTG
ACAGAGTGGATTCACTTAATAATTCAAAAATAATAGTATAATAAGAGTATTTAAATAATT
TTATAAATAAATAATTAACTACTAGTACAATTTTTTTCCATTAACCATATTTTTTAATTT
TTTGGCTAACAAATCCACGTAGTTTAAAATTATCATCACACACAGATAAATCAGGTAAAA
C
>Scaffold1323559_TIP2-1
AAGGCACACAGTTTCAATGTAAACATACGGTTTAACATGGTATCAGAGGGTAACGATCCT
CTATATCCCTAAAACCCTAATAACCAAAAAAAACCAGCCGTCACTTTACATCAAACCCAT
ATGTGATTCACCGATCCTCAACCCTAAAAACATAAACACCTACACCCTCCCAACAAACCG
CCGCCAAAGCCACCACTTCATCATCGTATCCTCTTCCCTATCCTCAAACCCCACAATCTT
GGTCGTCGAAAAACTCTGAGCAGCAGGTCTAGACCTCTTAAAGACTCTGCAAACGTGGAC
TGTTCGTATAACTTATCACCAGATCCACCCGAACACCACCAACATCTCCACCATGAATTA
CCAAATACCAATCCAGCAAATTCATGCTAAAGTGGACGCACCACCAACACAACAAGCACA
ATCTAATCACGATCAACAACAACAACAACAACAGCAACAACTTTGGTGTCCTAATGCACA
TCCAAAGTGCTGCCGCGAGCTTCTCTTCATCTTCACCACTTTATATTTTCTTTTTCTTCT
TTTACCTCACCGTTGCGTGGTTATTGATGTCCTAAAGCACATCTCGCCCCAAATTCTTTT
CTGCAAATTCTTCAATTCACAGTCCTCCCTCACCGTTATAATGACAAACGGTTCACTGAG
TAAACGTTGTGTTTCCTTGATGATTCTTCGAGGGAGGTTGCTGTTAGCCATTTTTTTTAG
AGAGAGAAAGTGGTGTCAATGGTATTTGGTAAAGTGGATGTTTAGTGGGTGTTGGTTGGT
ATGTAAGCAGTGGATTTAATTTGGTAAAGGTGAAAAAGTGGAAATGGGTTAATGATGGTG
CGTGAGTGGAATGTGAGTGGCATGACATTAGTGAATATACAAGTTCTTCGACAAGTACCG
CTTTCGTAAAGTCGATTAAAGCTCGATCAATGGTGTTACTTCTTTCAATAAGCCGCAAGA
GGTTACTTCTTCAAGAATCAATGTGAAACCTTTTGATGTCCTAATGCACAAGTTCTTCGA
CAAGTACCGCTTTCTTTGTTTTTCTTTGCTTTCGCTTACTGTGGATGTCTTCGTCAACAA
AAATAGTTATAGCTTTATTGTTTTATGTATCTCCAGTCCGAGCTTTCGCGATTTCGCCAC
TCGGACTACGGGAAAGTATTAGCCGATATAATTGATGAATGGCCTAAGCCCGATCGGTGG
ACTTAGGGTACATTAGGGTTTATTGTAATCTATAAATAGTGGTTATCAATAAAGTTAAAG
GCACAAAGTTTCAATGTAAACATATGGTTTAACAAGGAGTTCAAGTGCCTTACCACTAGA
CCATTTCGTGGTGGTTTTAGATCTTTCAAATAAACATCTATATATCGCTAAAAAGGACTG
GTAGGTCATTTTCTTGAATGCTTCACTTTGCTTGATGGGGGCTACTTGTATGGGTTGGAT
GTTAGTATATGATCAAAGGAATTTATATATCATGAGTGAATCATGGTCATAGTGAAGTTT
T
>Scaffold362663_TIP2-1
ACCTTGTAGAATTTTGAATATCGGTCTGGGCAAAAAATGGGCCAAAAATCGGCCGTATCG
GTCAGCTTTAAAAAAAATAAAAATTTAGGCATTCTACTTAATTTGGGGATCGTTTATTTC
ACTTATAACACACAATGAGCCTCATAATCAGAATTGGAGCCTTTTATTGAGGTTTGGAAA
CATAGTAGGCTTGGAATCAGTTACGATATTTAGTTTGGTCTCCAGAAATACCCAAAACAT
GCAAAAAATGCCAATCCGATTAATCCTGCCTTGGCCGATTAATCGCTGCAGGGTGATCGA
CCGTCACGCTACCGATTCACGATTTTTACAACATTGAGTAAAATTATACGATTTAGCATA
TCAAATTACCAAACAATACTAATATACTGATGGATGCTAGTATGCGAGCCATCGACATCA
GTCGGCCAATTTTAGCCAAACCTATTTTACCGACTACGGCTAACAACGACAACATCCAAC
TCGTCACGCCCTTATTTTACAAAAATAGTCGGTTCATTTCTGGGCCCATTAAAGGTCTTA
CTAATTCTCTACTTCAATTATTGTTCTGGATGGGCCCATCACAATAATTAATAAAGTTAT
GTTTTTTTTTTTCTTTTTCTTATCATTAGTTTGAGTTGGACAATTATCAACCGTGTATTT
GAATTAATAAAGCTTCATTATGTCTAGTTTAAACTAGATTATTCTATTGATTTGGTAGAC
AAAGCTTATTAACACGTCACACAATAAACAAAACCTTACATTGTGTGAGTTTTTGTTTTA
ATATAAAGGGGGTGGATCGACATGCAATTGAGTTCCATTACGGAATTAAAAAAAGGGTGA
TACTTTTTTTTTGAACAGCAATTTGATTAAAAACTAGCAAGGCGCTAGAAAAACATAGTT
ATAAAGTGGAGAATAGAGTGTTACAAGGATTGCAAAACCACTCTATCTAATTAAGAGAAC
AATTATTAAGTCTGCTAGATATCCAAGTGTAGGAGTAATGTTTGATGTCGTTGAGGATTA
GATCCTTATTCGGATGCTTGGAAGCAAAGATCAATTCATTTCTTGCACGCCAAATGAACC
AGAGGGTTGTGTGAATCACTGCATTAAAATAGCCTATCAGGTTGGGTGTGGGATGAACAT
GATCAACAAGGGAGAACAATTCATTGATGGTTGAGAAGTTAGCATTAAAATTTATTTATG
AACAGGGCGGAATAAGAAGGGTTATCGAGCTCCCGTGAATCACACAGATTTTTCTAGCTA
AGTGTAAAATCTTTTAAAGAGATAAGTATATTTCCGAAAAGAATATTAAAAAAGAAAAAT
TATATTTACATGTCGTCTTTAGTTTTAATGAAATGCATCTCAGAACATTTATTCATGTGT
TCATAACCAAGTTTATATAAAGTTATAGCGATTACCTTTATACAACAACATACTCAATTC
CGCCGAAACAGGGTATGGAGTGATTAATACATTAATATTTAACAAATATAAATGCATGTT
G
>Scaffold572816_TIP2-1
CACTTTATTCTTACAAAAATCTACCCATAGATAGTTAAGTTTACAAAAATAATTTATGTA
CTTTTGAAAAGACAAAGACAATTTCACTATGGTTTGAGCTACTTCATGATTGCTATGGTG
AATCATCTTAGAATATGAATGACAATTTAATATTGTACTCCGTAATATAAAGTGACAGAT
TCCCTTAAAATATGAATGACTGTAATATAAATATGTAAATCCGATTTACAAAAAAGCTTG
ATTTTTACCGACGTTATAAATAGCGCGCGAGTCGTAGCGTGGCGTGGCGGCATGACCAAA
CCTCAAGCCTTAGCGGTTAAGGCAAAGCATTTGCGTTTATAAGGCGTGTCATAAGGCGGC
ACAAAATATGAAAATATTTATATATTTATATTATATTTCATATATATCGAGTTTACAAAA
AGACGTGACATAAGACGGCATAACACGTGGCGTGACGGCATGACCACGCCTCACGCCTTT
GCGAGGCTTTGCGCGAATTTTAGAACCATGATTTTACATTTTTACGCATAGTTAGACCAC
ATTATTGATTAGCTAGTTAGCCCATATATTATTGACTAGCTAGTAAGCTAGGAGTATTAC
TATTAAAACATGCTTCTGGAAGTAACCCAAAAGCTAGAAGAAAATAAAATAAAATTGTAG
AAATCTACCACAAGTTGTTGTTTTCTATTTTTCTAGGATAAATTAGCTAAATGTCATGAT
ATACGAGAAAACAAGCCTATCTTAGCTTTTCTACTCATGCTTCTACTTATGCAAATAACA
TACGACACTTTCCATTTTGAGCTGTCCAATAAGTATAATTTGTTTGGTCTCTTTTTNNNN
NNNNTTTTAGATTTATAGCAGTTAAAAAAGGAAATATACTCGTATTTGAGACTATCTAAT
CAAAGACTGTATTTTTTGTACAACATTTTTCAAGTTAGAACGATATTTGTATAATGTATG
AGAAACGATCAAGAGAACTAAAACTATTTTTAAATTTATGCTTCAAACTATTAGGCAACA
TTTTGTTGGTCGCAAGGATCCAATTCTCCACAAACAAATAGGGTGATTTAAACACAAAAT
TTAGCATATATTTAAGCCTTTTCAGCCATATCCTATGTGCATAATGTATTATTCATCTTA
TTGCGTTGGAGTAGGAGTGATGGAAGAGATTGAAACGACAAACATAACAAGACATATGAT
GTATCTAGACACTTCCATAAGAAGCATGTTATTGACAGCCAGCATAGACAACATTATATT
CCTTTCTATCTTCAAAATTCTATTATCCAACTTTTTAATATATAAAAATACAATTATCTA
TCATATCTGTATGTTGTTAAATATATTTAAGTATTAGTTAGCATATTATTTTTTAATTCA
TCAAAATAGAATTTACATAGTGGTTAAAGTCAAACGAGCAACAAACTGCTCCGCTAGCCA
TTAATCGTTATAAAAAACTACAATAATCGTTATTCCTTTGCAGATATAAAAAACGTTTTG
G
>Scaffold244184_TIP5-1
GCACGGCGCGAAGGAGATCACGCCCAAGGGATTTTTTTGGGCTTTAGCGCCCTTGTGTAG
TGGGGTGGGGCGCGAAGGGGGGGCTGAGGGGGAGGGGGGGTTTGGGGTGGCTAGCGCCCC
ATTACACATAGCCTAAGAGGCAAAAGGTTGCTGAACGAATAAGTACTATATAATGCAAAA
TGCGAGTTTACGTGCCTTGGTAAATTTGGGTAGTTTCTAGCTAGTACTCCATAGTCCATA
CCGATGTACAAATAGTAATTAAGGGCTAGTACAAAAAGGGCTTGTAGCTATCACTTTAAA
ATGTGTGAGGTCTCAAGTTCAATTCTTGTTAGTTGCAAACAACCTTAAGTGGTCACGCCA
ACTTCCTGAAAGAAGAGGGCTTTACCTGATTTGTGTCTGTGTGGCGGTGGGTTCAAACCT
CATGGATTAATCGGCTAAAAAGTCGAAAATCATGGTTTAAAAANNNNNNNNNNNNNNNNN
NNNNNNNNNNNNNNNNNNNNNNNNNNNNNNNNNNNNGTACTACATAATCCGGATGCGAGT
TTACGTGCCATGGTAAATTTATAATTGCCTTTTAGCCCTTAAAATATTGCATAATGTAAC
GTTATGACAAACATTATTAGGATCCATATTTACCGGCACTTTGAATACACTTTTTAAAAC
CATGACACGGTCTTGGTGAGAGCACTTTTTAAGGCAGCTCTAGTTGCCAATGTCATTGCC
TGAAAATGATGAAACACATAAGGAAACAAGAAAATGGCAACTTATTCTAAGATTAACTTA
CCAAATGCTGTTTACTGCATGTGTTTGATAATTTGGTAACGTATGTAGAAGACAAACAAT
TGTTTTCAAGGATAATATCAAAATAATATTGTCCATCCATAACTGAAATTATTTTATCCA
AAACAGCTTCTAACTTGTGGCTCTCTTCCAGCCCTCATCACCTATTTCTTCACAAATAAC
AAATTATAACCATTAGAGCTAGCTCACACCACACAACACCATGAATGACAAAGTAGACAA
GCTAGTGATTTTCCTAGCAAAGAGGGACGGTATTGACAAGCTTGTCAAAACGTTCCAATA
TGTCTCAAAGCTTCTTGTTTGGCACCTTGAAACGAAAAATCCAAAATCAGCCCATCGAGC
CAAGCAGTGCGAGGTGGCATCAGGGTTGAGCCGAAAAGCCTTCAGGATGGGAAGGTTTCT
CACGGGCTTCAATGCCCTAAGGAGAAACCCAGGCCCAACCCCGACTTATAGGTTCCTCTC
GGTCTTTGCTAACGCGGGGGAAATGGTCTATTTCTTTTTTGACCATTTCCTCTGGTTATC
AAGAACGGGAGTTTTAGATGCAAACTTGGCTAGGAGAATGAGCTTTATTTCCGCGTTCGG
GGAATCACTTGGGTATGTGTTCTTTTGTGTTTTGGAATTTATTATGATCAAAGAAGGGAT
TGAAGAAGAAAAAAGGATTAAAAAGAGTTTGTTATCAGATGAAAAAGTTGATGAAAATGA
A
>Scaffold128070_PIP1-4B
TCTATCTAACCTTGTTCCTCTTGACACGTGTGCGGCCATTATTTGTCCAGCCACTACGAC
TTTCTATTTTTATGGGCAGGTTAGCCGCCCAAAGCTACACGTCGCTGTCAATGTCGCAGT
AATCAACGACCCTCACTTCCATTATTATGCGTTGGGCGGTATCTTAATAATAACAACAAT
AATATAATATACTCCCTCCGTTTTAAAATTATTGTCCACATTTTTATTTTGAGACGTTTC
AAAATAATTATCTACTTTTACTAAAGAATATAGTAGAGGAATATTCTCTTTAAGTGGTTG
AAAATAAAAGTGGCTCCAATTTGTTTAAACTTTATAATTCTTGTCTCGTGACAATAATTT
TGAGACGGAGATAGTATATAACTACACATTTTTTTATTCACACACTACCTACCATTGAGT
ATCATCTCATACTATATATAACGACCACTCTACAGCTCACTCTCACCACAACACAACACA
ACACAGCACATGCAATACGACAACTAGCAAACTCACCACATTCATAAACTGAATTTCTAT
TTTTAGAAAGGAAATATCACTAATGGAGGGTAAGGAAGAGGATGTTAGATTGGGAGCTAA
CAAGTTCCGGGAACACCAGCCCATTGGGACCGCGGCTCAGGTCCAAGATAAGGATTACCA
AGAGCCACCACCAGCTCCGTTGTTTGATTCATCGGAGTTGGCTTCGTGGTCTTTTTGGAG
AGCCGGGATTGCTGAGTTTATTGCTACCTTTTTGTTTTTGTATATTACTGTTTTGACGGT
TATGGGAGTTGTTAAGTCGCCTACGAAATGTGGCACGGTTGGTATCCAAGGTATCGCGTG
GGCTTTTGGTGGTATGATCTTCGCACTTGTGTATTGCACAGCCGGAATCTCAGGTATATA
ACCTTAGTTAATGGGTCACAACTTAACTAAGTCATGTTGACTTTATGCATGGACTCCATT
ATAGTGCAATGTGACATATTACTCACTATTTTACTAGCTAGCCGTTTTTATAGGTTAACT
AATTGGGCTAATGAATGATAAATTTTCAGGTGGACATATTAATCCTGCCGTGACATTTGG
ATTGTTTCTAGCAAGAAAGTTGTCATTGACCAGGGCATTATACTACATTGTTATGCAATG
TCTTGGCGCGATTGCTGGAGCAGGGGTCGTTAGGGGGTTCGAAGGTGGTACCACTTACAA
ACTAAATGGTGGTGGTGCAAACACAATCGCACATGGTTACACCAAGGGCAGTGGTCTAGG
TGCTGAAATTGTTGGCACATTTGTCCTAGTTTACACCGTTTTCTCAGCCACTGATGCCAA
AAGAAGCGCTCGTGACTCTCACGTTCCAGTACGTTCAATCCCCACTCTATAATCAACAAA
TTTTGAGCATCATATAAAAGAAAGATGACCTAATTAAGCATATGTTTTTGTTTGATTTTC
AGATATTAGCACCGTTACCAATTGGATTCGCGGTATTTTTGGTGCACTTGGCGACTATTC
C
